# Supplementary material for: Identification of a Novel CLPX Variant in a Mixed-Breed Dog with Anemia and Spinocerebellar Ataxia
Source: Genes (Basel). 2025 Nov 10;16(11):1359. doi: 10.3390/genes16111359 (PMC12652279; doi:10.3390/genes16111359)
Supplement: Supplementary file 1 [file genes-16-01359-s001.zip]

Archive with 2 entries (2 files):
- Supplemental information_Genes_Updated_10.22.25.pdf
- Supplemental_Table_Variant_Analysis_Final_Genes.xlsx
