# Supplementary material for: Identification of a Novel CLPX Variant in a Mixed-Breed Dog with Anemia and Spinocerebellar Ataxia
Source: Genes (Basel). 2025 Nov 10;16(11):1359. doi: 10.3390/genes16111359 (PMC12652279; doi:10.3390/genes16111359)
Supplement: Supplementary file 1 [file genes-16-01359-s001.zip › Supplemental_Table_Variant_Analysis_Final_Genes.xlsx]

## Sheet: Variant Filtering Overview
Table S2. Private variants in the case dog affected by spinocerebellar ataxia and anemia. The private homozygous variants are individually listed on the next worksheet along with VEP and VarElect results.
Filtering Step	Homozygous Variants	Heterozygous Variants
All variants compared to reference	2586116	3213087
All private variants compared to 748 control canine genomes	3864	26911
Proten-altering private variants	17	175
Private variant located in functional candidate genes for similar phenotypes in other species (VarElect score > 10)	1	2

## Sheet: Homozygous Private Variants
Table S2. Private homozygous variants in a mixed breed dog affected by spinocerebellar ataxia. Private variants were obtained by filtering out all variants that were present at least once in 748 control genomes. This resulted in 3,864 homozygous private variants.
CHROM	POS	ID	REF	ALT	QUAL	FILTER	INFO	FORMAT	Case
chr1	4744	.	T	C	48.31	MQ40	ExcessHet=0.202;FS=0;InbreedingCoeff=0.3535;MQ=22;QD=24.15;SOR=2.303;CSQ=C|intergenic_variant|MODIFIER|||||||||||||||||||SNV||||||||||||||||||||||||||||||||||||||||||||||||||;DP=32;AF=0.056;MLEAC=3;MLEAF=0.083;AN=2;AC=2	GT:AD:DP:GQ:PL	1/1:0,2:2:6:53,6,0
chr1	4770	.	T	A	83.2	MQ40	ExcessHet=0.202;FS=0;InbreedingCoeff=0.4024;MQ=22;QD=25.36;SOR=2.303;CSQ=A|intergenic_variant|MODIFIER|||||||||||||||||||SNV||||||||||||||||||||||||||||||||||||||||||||||||||;DP=18;AF=0.056;MLEAC=3;MLEAF=0.083;AN=2;AC=2	GT:AD:DP:GQ:PGT:PID:PL:PS	1|1:0,2:2:6:1|1:4770_T_A:90,6,0:4770
chr1	4772	.	C	A	84.51	MQ40	ExcessHet=0.2482;FS=0;InbreedingCoeff=0.4066;MQ=22;QD=28.73;SOR=2.303;CSQ=A|intergenic_variant|MODIFIER|||||||||||||||||||SNV||||||||||||||||||||||||||||||||||||||||||||||||||;DP=17;AF=0.056;MLEAC=3;MLEAF=0.083;AN=2;AC=2	GT:AD:DP:GQ:PGT:PID:PL:PS	1|1:0,2:2:6:1|1:4770_T_A:90,6,0:4770
chr1	84900	.	C	T	62.31	PASS	ExcessHet=0.0625;FS=0;InbreedingCoeff=0.9374;MQ=42;QD=20.77;SOR=1.179;CSQ=T|intergenic_variant|MODIFIER|||||||||||||||||||SNV||||||||||||||||||||||||||||||||||||||||||||||||||;DP=503;AF=0.056;MLEAC=1;MLEAF=0.028;AN=2;AC=2	GT:AD:DP:GQ:PL	1/1:0,3:3:9:84,9,0
chr1	87070	.	C	A	45.37	MQ40	ExcessHet=0.0625;FS=0;InbreedingCoeff=0.6715;MQ=32.98;QD=22.69;SOR=2.303;CSQ=A|intergenic_variant|MODIFIER|||||||||||||||||||SNV||||||||||||||||||||||||||||||||||||||||||||||||||;DP=445;AF=0.056;MLEAC=1;MLEAF=0.028;AN=2;AC=2	GT:AD:DP:GQ:PL	1/1:0,2:2:6:64,6,0
chr1	87873	.	C	A	30.37	MQ40	ExcessHet=0.0663;FS=0;InbreedingCoeff=0.6761;MQ=25;QD=15.18;SOR=0.693;CSQ=A|intergenic_variant|MODIFIER|||||||||||||||||||SNV||||||||||||||||||||||||||||||||||||||||||||||||||;DP=373;AF=0.056;MLEAC=1;MLEAF=0.028;AN=2;AC=2	GT:AD:DP:GQ:PL	1/1:0,2:2:6:49,6,0
chr1	10731418	.	C	G	76.91	MQ40	ExcessHet=0.0955;FS=0;InbreedingCoeff=0.4245;MQ=31.32;QD=27.76;SOR=2.303;CSQ=G|intergenic_variant|MODIFIER|||||||||||||||||||SNV||||||||||||||||||||||||||||||||||||||||||||||||||;DP=170;AF=0.056;MLEAC=2;MLEAF=0.056;AN=2;AC=2	GT:AD:DP:GQ:PGT:PID:PL:PS	1|1:0,2:2:6:1|1:10731416_C_CG:90,6,0:10731416
chr1	10731424	.	A	C	74.58	MQ40	ExcessHet=0.0877;FS=0;InbreedingCoeff=0.5166;MQ=31.32;QD=29.09;SOR=2.303;CSQ=C|intergenic_variant|MODIFIER|||||||||||||||||||SNV||||||||||||||||||||||||||||||||||||||||||||||||||;DP=170;AF=0.056;MLEAC=2;MLEAF=0.056;AN=2;AC=2	GT:AD:DP:GQ:PGT:PID:PL:PS	1|1:0,2:2:6:1|1:10731416_C_CG:90,6,0:10731416
chr1	10731433	.	C	A	74.74	MQ40	ExcessHet=0.0877;FS=0;InbreedingCoeff=0.5061;MQ=31.32;QD=26.08;SOR=2.303;CSQ=A|intergenic_variant|MODIFIER|||||||||||||||||||SNV||||||||||||||||||||||||||||||||||||||||||||||||||;DP=167;AF=0.056;MLEAC=2;MLEAF=0.056;AN=2;AC=2	GT:AD:DP:GQ:PGT:PID:PL:PS	1|1:0,2:2:6:1|1:10731416_C_CG:90,6,0:10731416
chr1	11016028	.	T	TA	87.69	PASS	ExcessHet=0.0812;FS=0;InbreedingCoeff=0.4899;MQ=53.76;QD=29.85;SOR=2.303;CSQ=A|intron_variant&non_coding_transcript_variant|MODIFIER||LOC119870085|Transcript|XR_005353016|lncRNA||1/2|XR_005353016.1:n.128+359dup|||||||||1||insertion||||||||||||||UU_Cfam_GSD_1.0_ROSY.refSeq.ensformat.gtf.gz||||||||||||||||||||||||||||||||||||;DP=391;AF=0.056;MLEAC=2;MLEAF=0.056;AN=2;AC=2	GT:AD:DP:GQ:PGT:PID:PL:PS	1|1:0,2:2:12:1|1:11016008_T_*:169,12,0:11016008
chr1	16485331	.	C	T	31.05	MQ40	ExcessHet=0.0706;FS=0;InbreedingCoeff=0.6642;MQ=36;QD=15.53;SOR=0.693;CSQ=T|intergenic_variant|MODIFIER|||||||||||||||||||SNV||||||||||||||||||||||||||||||||||||||||||||||||||;DP=191;AF=0.056;MLEAC=1;MLEAF=0.028;AN=2;AC=2	GT:AD:DP:GQ:PL	1/1:0,2:2:6:49,6,0
chr1	24346733	.	C	T	67.09	MQ40	ExcessHet=3.0103;FS=0;InbreedingCoeff=0.3468;MQ=26.02;QD=33.54;SOR=2.303;CSQ=T|intron_variant&non_coding_transcript_variant|MODIFIER||LOC106559532|Transcript|XR_005353046|lncRNA||2/2|XR_005353046.1:n.688+13593G>A|||||||||-1||SNV||||||||||||||UU_Cfam_GSD_1.0_ROSY.refSeq.ensformat.gtf.gz||||||||||||||||||||||||||||||||||||;DP=2;AF=0.056;MLEAC=5;MLEAF=0.139;AN=2;AC=2	GT:AD:DP:GQ:PL	1/1:0,2:2:6:62,6,0
chr1	35284157	.	CG	C	53.43	PASS	ExcessHet=0.1158;FS=0;InbreedingCoeff=-0.0369;MQ=60;QD=26.72;SOR=1.022;CSQ=-|intron_variant|MODIFIER||FUCA2|Transcript|XM_038525479|protein_coding||1/6|XM_038525479.1:c.245+465del|||||||||-1||deletion|||||||||XP_038381407|||||UU_Cfam_GSD_1.0_ROSY.refSeq.ensformat.gtf.gz||||||||||||||||||||||||||||||||||||;DP=198;AF=0.056;MLEAC=2;MLEAF=0.056;AN=2;AC=2	GT:AD:DP:GQ:PL	1/1:0,2:5:6:63,6,0
chr1	35284176	.	CGGAGGGGAGCGGGGGAGTG	C	35.11	PASS	ExcessHet=0.1296;FS=0;InbreedingCoeff=-0.1235;MQ=60;QD=31.92;SOR=1.609;CSQ=-|intron_variant|MODIFIER||FUCA2|Transcript|XM_038525479|protein_coding||1/6|XM_038525479.1:c.245+428_245+446del|||||||||-1||deletion|||||||||XP_038381407|||||UU_Cfam_GSD_1.0_ROSY.refSeq.ensformat.gtf.gz||||||||||||||||||||||||||||||||||||;DP=168;AF=0.056;MLEAC=2;MLEAF=0.056;AN=2;AC=2	GT:AD:DP:GQ:PL	1/1:0,1:4:4:46,4,0
chr1	39196979	.	C	A	187.21	MQ40	ExcessHet=0.0706;FS=0;InbreedingCoeff=0.6746;MQ=39.94;QD=30.22;SOR=1.981;CSQ=A|intergenic_variant|MODIFIER|||||||||||||||||||SNV||||||||||||||||||||||||||||||||||||||||||||||||||;DP=181;AF=0.056;MLEAC=2;MLEAF=0.056;AN=2;AC=2	GT:AD:DP:GQ:PGT:PID:PL:PS	1|1:0,5:5:15:1|1:39196973_C_T:211,15,0:39196973
chr1	39196980	.	T	G	157.57	SOR3	ExcessHet=0.0706;FS=0;InbreedingCoeff=0.6658;MQ=42.72;QD=28.46;SOR=3.258;CSQ=G|intergenic_variant|MODIFIER|||||||||||||||||||SNV||||||||||||||||||||||||||||||||||||||||||||||||||;DP=181;AF=0.056;MLEAC=1;MLEAF=0.028;AN=2;AC=2	GT:AD:DP:GQ:PGT:PID:PL:PS	1|1:0,4:4:12:1|1:39196973_C_T:180,12,0:39196973
chr1	41603458	.	T	TA	871.16	PASS	ExcessHet=0.0625;FS=0;InbreedingCoeff=1;MQ=60;QD=30.04;SOR=0.76;CSQ=A|intron_variant|MODIFIER||PLEKHG1|Transcript|XM_038526319|protein_coding||1/15|XM_038526319.1:c.119-9511dup|||||||||1||insertion|||||||||XP_038382247|||||UU_Cfam_GSD_1.0_ROSY.refSeq.ensformat.gtf.gz||||||||||||||||||||||||||||||||||||,A|intron_variant|MODIFIER||PLEKHG1|Transcript|XM_038526320|protein_coding||1/15|XM_038526320.1:…	GT:AD:DP:GQ:PL	1/1:0,29:29:87:898,87,0
chr1	41922978	.	AGTGGGGG	A	1655	PASS	ExcessHet=0.0625;FS=0;InbreedingCoeff=0.2873;MQ=60;QD=27.31;SOR=0.968;CSQ=-|intergenic_variant|MODIFIER|||||||||||||||||||deletion||||||||||||||||||||||||||||||||||||||||||||||||||;DP=390;AF=0.056;MLEAC=3;MLEAF=0.083;AN=2;AC=2	GT:AD:DP:GQ:PGT:PID:PL:PS	1|1:0,39:39:99:1|1:41922978_AGTGGGGG_A:1676,117,0:41922978
chr1	41961365	.	AT	A	1213.16	PASS	ExcessHet=0.0625;FS=0;InbreedingCoeff=1;MQ=58.19;QD=31.4;SOR=0.836;CSQ=-|intergenic_variant|MODIFIER|||||||||||||||||||deletion||||||||||||||||||||||||||||||||||||||||||||||||||;DP=531;AF=0.056;MLEAC=2;MLEAF=0.056;AN=2;AC=2	GT:AD:DP:GQ:PGT:PID:PL:PS	1|1:0,28:28:84:1|1:41961365_AT_A:1240,84,0:41961365
chr1	41989450	.	T	TG	1260.23	PASS	ExcessHet=0.0625;FS=0;InbreedingCoeff=0.9572;MQ=60;QD=33.74;SOR=1.071;CSQ=G|intergenic_variant|MODIFIER|||||||||||||||||||insertion||||||||||||||||||||||||||||||||||||||||||||||||||;DP=457;AF=0.056;MLEAC=2;MLEAF=0.056;AN=2;AC=2	GT:AD:DP:GQ:PGT:PID:PL:PS	1|1:0,29:29:87:1|1:41989450_T_TG:1287,87,0:41989450
chr1	42002241	.	A	AAGG	113.29	PASS	ExcessHet=0.0625;FS=6.214;InbreedingCoeff=0.9171;MQ=60;QD=28.65;SOR=0.02;CSQ=AGG|intergenic_variant|MODIFIER|||||||||||||||||||insertion||||||||||||||||||||||||||||||||||||||||||||||||||;DP=389;AF=0.056;MLEAC=1;MLEAF=0.028;AN=2;AC=2	GT:AD:DP:GQ:PGT:PID:PL:PS	1|1:0,3:3:9:1|1:42002241_A_AAGG:135,9,0:42002241
chr1	42002249	.	A	G	70.92	PASS	ExcessHet=0.0625;FS=0;InbreedingCoeff=0.88;MQ=60;QD=31.58;SOR=2.303;CSQ=G|intergenic_variant|MODIFIER|||||||||||||||||||SNV||||||||||||||||||||||||||||||||||||||||||||||||||;DP=376;AF=0.056;MLEAC=1;MLEAF=0.028;AN=2;AC=2	GT:AD:DP:GQ:PGT:PID:PL:PS	1|1:0,2:2:6:1|1:42002241_A_AAGG:90,6,0:42002241
chr1	42775088	.	ATTC	A	956.16	PASS	ExcessHet=0.0625;FS=0;InbreedingCoeff=1;MQ=60;QD=29.52;SOR=0.963;CSQ=-|3_prime_UTR_variant|MODIFIER||ESR1|Transcript|NM_001286958|protein_coding|9/9||NM_001286958.1:c.*3721_*3723del||5701-5703|||||||1||deletion|||||||||NP_001273887|||||UU_Cfam_GSD_1.0_ROSY.refSeq.ensformat.gtf.gz||||||||||||||||||||||||||||||||||||;DP=589;AF=0.056;MLEAC=2;MLEAF=0.056;AN=2;AC=2	GT:AD:DP:GQ:PL	1/1:0,23:23:69:983,69,0
chr1	42818953	.	GA	G	708.96	PASS	BaseQRankSum=-1.389;ExcessHet=0.0625;FS=11.77;InbreedingCoeff=0.7819;MQ=60;MQRankSum=0;QD=29.54;ReadPosRankSum=0.333;SOR=0.915;CSQ=-|intron_variant|MODIFIER||SYNE1|Transcript|XM_038526338|protein_coding||135/146|XM_038526338.1:c.24489+266del|||||||||-1||deletion|||||||||XP_038382266|||||UU_Cfam_GSD_1.0_ROSY.refSeq.ensformat.gtf.gz||||||||||||||||||||||||||||||||||||,-|intron_variant|MODIFIER||SYN…	GT:AD:DP:GQ:PL	1/1:0,24:24:72:735,72,0
chr1	42944169	.	TA	T	678.16	PASS	ExcessHet=0.0625;FS=2.243;InbreedingCoeff=1;MQ=60;QD=27.13;SOR=1.101;CSQ=-|intron_variant|MODIFIER||SYNE1|Transcript|XM_038526338|protein_coding||95/146|XM_038526338.1:c.18036+120del|||||||||-1||deletion|||||||||XP_038382266|||||UU_Cfam_GSD_1.0_ROSY.refSeq.ensformat.gtf.gz||||||||||||||||||||||||||||||||||||,-|intron_variant|MODIFIER||SYNE1|Transcript|XM_038526339|protein_coding||95/146|XM_038526…	GT:AD:DP:GQ:PGT:PID:PL:PS	1/1:0,25:25:75:.:.:705,75,0:.
chr1	44319201	.	CCCG	C	783.46	PASS	ExcessHet=0.0625;FS=0;InbreedingCoeff=0.8547;MQ=60;QD=27.92;SOR=5.892;CSQ=-|intergenic_variant|MODIFIER|||||||||||||||||||deletion||||||||||||||||||||||||||||||||||||||||||||||||||;DP=419;AF=0.056;MLEAC=2;MLEAF=0.056;AN=2;AC=2	GT:AD:DP:GQ:PGT:PID:PL:PS	1|1:0,18:18:54:1|1:44319195_CAT_C:810,54,0:44319195
chr1	44365203	.	C	CAAA	1548.16	PASS	ExcessHet=0.0625;FS=0;InbreedingCoeff=1;MQ=60;QD=34.24;SOR=0.749;CSQ=AAA|intergenic_variant|MODIFIER|||||||||||||||||||insertion||||||||||||||||||||||||||||||||||||||||||||||||||;DP=598;AF=0.056;MLEAC=2;MLEAF=0.056;AN=2;AC=2	GT:AD:DP:GQ:PL	1/1:0,35:35:99:1575,105,0
chr1	44760445	.	T	TG	834.16	PASS	ExcessHet=0.0625;FS=0;InbreedingCoeff=1;MQ=60;QD=28.76;SOR=0.906;CSQ=G|3_prime_UTR_variant|MODIFIER||CNKSR3|Transcript|XM_038526372|protein_coding|13/13||XM_038526372.1:c.*1316dup||3147-3148|||||||-1||insertion|||||||||XP_038382300|||||UU_Cfam_GSD_1.0_ROSY.refSeq.ensformat.gtf.gz||||||||||||||||||||||||||||||||||||;DP=528;AF=0.056;MLEAC=2;MLEAF=0.056;AN=2;AC=2	GT:AD:DP:GQ:PL	1/1:0,29:29:87:861,87,0
chr1	44768658	.	G	GAAA	52.28	PASS	ExcessHet=0.0625;FS=0;InbreedingCoeff=0.9925;MQ=56.53;QD=27.89;SOR=1.609;CSQ=AAA|intron_variant|MODIFIER||CNKSR3|Transcript|XM_038526372|protein_coding||9/12|XM_038526372.1:c.946-476_946-475insTTT|||||||||-1||insertion|||||||||XP_038382300|||||UU_Cfam_GSD_1.0_ROSY.refSeq.ensformat.gtf.gz||||||||||||||||||||||||||||||||||||;DP=419;AF=0.056;MLEAC=2;MLEAF=0.056;AN=2;AC=2	GT:AD:DP:GQ:PGT:PID:PL:PS	1|1:0,1:1:20:1|1:44768656_G_*:311,20,0:44768656
chr1	44768665	.	G	GAAA	465.15	PASS	ExcessHet=0.0625;FS=0;InbreedingCoeff=0.7115;MQ=55.84;QD=31.34;SOR=1.609;CSQ=AAA|intron_variant|MODIFIER||CNKSR3|Transcript|XM_038526372|protein_coding||9/12|XM_038526372.1:c.946-483_946-482insTTT|||||||||-1||insertion|||||||||XP_038382300|||||UU_Cfam_GSD_1.0_ROSY.refSeq.ensformat.gtf.gz||||||||||||||||||||||||||||||||||||;DP=427;AF=0.056;MLEAC=2;MLEAF=0.056;AN=2;AC=2	GT:AD:DP:GQ:PL	1/1:0,1:1:32:491,32,0
chr1	45703930	.	A	AG	616.16	PASS	ExcessHet=0.0625;FS=0;InbreedingCoeff=0.9967;MQ=60;QD=28.94;SOR=0.818;CSQ=G|intergenic_variant|MODIFIER|||||||||||||||||||insertion||||||||||||||||||||||||||||||||||||||||||||||||||;DP=593;AF=0.056;MLEAC=2;MLEAF=0.056;AN=2;AC=2	GT:AD:DP:GQ:PGT:PID:PL:PS	1|1:0,15:15:45:1|1:45703930_A_AG:643,45,0:45703930
chr1	45703931	.	A	AGAGAG	616.16	PASS	ExcessHet=0.0625;FS=0;InbreedingCoeff=0.9999;MQ=60;QD=29.62;SOR=0.818;CSQ=GAGAG|intergenic_variant|MODIFIER|||||||||||||||||||insertion||||||||||||||||||||||||||||||||||||||||||||||||||;DP=593;AF=0.056;MLEAC=2;MLEAF=0.056;AN=2;AC=2	GT:AD:DP:GQ:PGT:PID:PL:PS	1|1:0,15:15:45:1|1:45703930_A_AG:643,45,0:45703930
chr1	47827530	.	AGAAAAAAG	A	226.5	PASS	ExcessHet=0.0625;FS=0;InbreedingCoeff=0.9473;MQ=59.3;QD=22.9;SOR=0.394;CSQ=-|intergenic_variant|MODIFIER|||||||||||||||||||deletion||||||||||||||||||||||||||||||||||||||||||||||||||;DP=353;AF=0.056;MLEAC=2;MLEAF=0.056;AN=2;AC=2	GT:AD:DP:GQ:PL	1/1:0,6:6:19:253,19,0
chr1	48172020	.	A	G	104.27	MQ40	ExcessHet=3.0103;FS=0;InbreedingCoeff=0.3016;MQ=32.55;QD=34.76;SOR=1.179;CSQ=G|intron_variant|MODIFIER||GTF2H5|Transcript|XM_038526436|protein_coding||2/2|XM_038526436.1:c.36-4925A>G|||||||||1||SNV|||||||||XP_038382364|||||UU_Cfam_GSD_1.0_ROSY.refSeq.ensformat.gtf.gz||||||||||||||||||||||||||||||||||||,G|intron_variant|MODIFIER||GTF2H5|Transcript|XM_038526437|protein_coding||2/2|XM_038526437.1:c.…	GT:AD:DP:GQ:PGT:PID:PL:PS	1|1:0,3:3:9:1|1:48172020_A_G:100,9,0:48172020
chr1	48172032	.	T	A	95.09	MQ40	ExcessHet=3.0103;FS=0;InbreedingCoeff=0.3468;MQ=37;QD=28.01;SOR=0.693;CSQ=A|intron_variant|MODIFIER||GTF2H5|Transcript|XM_038526436|protein_coding||2/2|XM_038526436.1:c.36-4913T>A|||||||||1||SNV|||||||||XP_038382364|||||UU_Cfam_GSD_1.0_ROSY.refSeq.ensformat.gtf.gz||||||||||||||||||||||||||||||||||||,A|intron_variant|MODIFIER||GTF2H5|Transcript|XM_038526437|protein_coding||2/2|XM_038526437.1:c.36-…	GT:AD:DP:GQ:PGT:PID:PL:PS	1|1:0,2:2:6:1|1:48172020_A_G:90,6,0:48172020
chr1	48307110	.	C	CT	665.16	PASS	ExcessHet=0.0625;FS=0;InbreedingCoeff=1;MQ=60;QD=29.79;SOR=1.609;CSQ=T|intron_variant|MODIFIER||TULP4|Transcript|XM_038526439|protein_coding||2/15|XM_038526439.1:c.252+22001dup|||||||||1||insertion|||||||||XP_038382367|||||UU_Cfam_GSD_1.0_ROSY.refSeq.ensformat.gtf.gz||||||||||||||||||||||||||||||||||||,T|intron_variant|MODIFIER||TULP4|Transcript|XM_038526440|protein_coding||2/15|XM_038526440.1:c.…	GT:AD:DP:GQ:PL	1/1:0,19:19:57:692,57,0
chr1	49129006	.	G	GCTGCGAGAGGGGAGGGGGTGGGAAGCTCTCCTGTCGA	1142.76	PASS	ExcessHet=0.0755;FS=2.965;InbreedingCoeff=0.6162;MQ=60;MQRankSum=0;QD=31.05;SOR=0.18;CSQ=CTGCGAGAGGGGAGGGGGTGGGAAGCTCTCCTGTCGA|intergenic_variant|MODIFIER|||||||||||||||||||insertion||||||||||||||||||||||||||||||||||||||||||||||||||;DP=519;AF=0.056;MLEAC=2;MLEAF=0.056;AN=2;AC=2	GT:AD:DP:GQ:PGT:PID:PL:PS	1|1:2,26:28:76:1|1:49129004_G_GATGTGAAATTCTGTAAACAGAATAGAAGTACAGTAGACACCAGAGAATGCACACTGA:1166,76,0:49129004
chr1	49301431	.	G	GTA	1741.16	PASS	ExcessHet=0.0625;FS=0;InbreedingCoeff=1;MQ=60;QD=31.81;SOR=0.793;CSQ=TA|intergenic_variant|MODIFIER|||||||||||||||||||insertion||||||||||||||||||||||||||||||||||||||||||||||||||;DP=595;AF=0.056;MLEAC=2;MLEAF=0.056;AN=2;AC=2	GT:AD:DP:GQ:PL	1/1:0,40:40:99:1768,120,0
chr1	49326776	.	A	ATTTTATTTTTATT	873.16	PASS	ExcessHet=0.0625;FS=0;InbreedingCoeff=1;MQ=59.16;QD=32.94;SOR=1.721;CSQ=TTTTATTTTTATT|upstream_gene_variant|MODIFIER||LOC119870765|Transcript|XR_005353757|lncRNA|||||||||||3930|-1||insertion||||||||||||||UU_Cfam_GSD_1.0_ROSY.refSeq.ensformat.gtf.gz||||||||||||||||||||||||||||||||||||;DP=497;AF=0.056;MLEAC=2;MLEAF=0.056;AN=2;AC=2	GT:AD:DP:GQ:PGT:PID:PL:PS	1|1:0,20:20:60:1|1:49326771_T_TTA:900,60,0:49326771
chr1	50100167	.	T	TAAAAA	874.06	PASS	ExcessHet=0.0625;FS=0;InbreedingCoeff=0.7458;MQ=54.31;QD=28.56;SOR=1.127;CSQ=AAAAA|intergenic_variant|MODIFIER|||||||||||||||||||insertion||||||||||||||||||||||||||||||||||||||||||||||||||;DP=471;AF=0.056;MLEAC=2;MLEAF=0.056;AN=2;AC=2	GT:AD:DP:GQ:PGT:PID:PL:PS	1|1:0,20:20:60:1|1:50100163_ATTTT_A:900,60,0:50100163
chr1	50425257	.	A	G	30.89	PASS	BaseQRankSum=-2.029;ExcessHet=0.0706;FS=0;InbreedingCoeff=0.7191;MQ=44.08;MQRankSum=-1.846;QD=15.44;ReadPosRankSum=0.672;SOR=0.641;CSQ=G|intergenic_variant|MODIFIER|||||||||||||||||||SNV||||||||||||||||||||||||||||||||||||||||||||||||||;DP=430;AF=0.056;MLEAC=1;MLEAF=0.028;AN=2;AC=2	GT:AD:DP:GQ:PL	1/1:0,2:2:6:49,6,0
chr1	50515908	.	CT	C	472.16	PASS	BaseQRankSum=1.23;ExcessHet=0.0625;FS=0;InbreedingCoeff=0.9994;MQ=60;MQRankSum=0;QD=22.48;ReadPosRankSum=0.37;SOR=0.664;CSQ=-|intron_variant|MODIFIER||PRKN|Transcript|XM_038526511|protein_coding||9/11|XM_038526511.1:c.1081-34838del|||||||||-1||deletion|||||||||XP_038382439|||||UU_Cfam_GSD_1.0_ROSY.refSeq.ensformat.gtf.gz||||||||||||||||||||||||||||||||||||;DP=605;AF=0.056;MLEAC=2;MLEAF=0.056;AN=2…	GT:AD:DP:GQ:PL	1/1:0,21:21:63:499,63,0
chr1	51193989	.	TTTC	T	502.86	PASS	ExcessHet=0.0663;FS=7.952;InbreedingCoeff=0.5635;MQ=51.97;QD=29.23;SOR=2.833;CSQ=-|intron_variant|MODIFIER||PRKN|Transcript|XM_038526511|protein_coding||4/11|XM_038526511.1:c.531+64695_531+64697del|||||||||-1||deletion|||||||||XP_038382439|||||UU_Cfam_GSD_1.0_ROSY.refSeq.ensformat.gtf.gz||||||||||||||||||||||||||||||||||||;DP=229;AF=0.056;MLEAC=2;MLEAF=0.056;AN=2;AC=2	GT:AD:DP:GQ:PGT:PID:PL:PS	1|1:0,12:12:36:1|1:51193947_CT_C:528,36,0:51193947
chr1	53799457	.	CA	C	588.69	PASS	BaseQRankSum=-1.004;ExcessHet=0.0755;FS=50.38;InbreedingCoeff=0.5725;MQ=60;MQRankSum=0;QD=28.75;ReadPosRankSum=0.64;SOR=2.866;CSQ=-|intergenic_variant|MODIFIER|||||||||||||||||||deletion||||||||||||||||||||||||||||||||||||||||||||||||||;DP=518;AF=0.056;MLEAC=2;MLEAF=0.056;AN=2;AC=2	GT:AD:DP:GQ:PGT:PID:PL:PS	1/1:0,14:21:99:.:.:1298,105,0:.
chr1	54745574	.	T	TTCTC	582.4	PASS	BaseQRankSum=0.253;ExcessHet=0.0625;FS=0.983;InbreedingCoeff=0.9305;MQ=60;MQRankSum=0;QD=25.78;ReadPosRankSum=0.183;SOR=0.714;CSQ=TCTC|upstream_gene_variant|MODIFIER||TBXT|Transcript|NM_001003092|protein_coding|||||||||||2887|-1||insertion|||||||||NP_001003092|||||UU_Cfam_GSD_1.0_ROSY.refSeq.ensformat.gtf.gz||||||||||||||||||||||||||||||||||||;DP=456;AF=0.056;MLEAC=2;MLEAF=0.056;AN=2;AC=2	GT:AD:DP:GQ:PL	1/1:0,12:13:50:707,50,0
chr1	55198496	.	T	TG	672.38	PASS	ExcessHet=0.0625;FS=0;InbreedingCoeff=0.8939;MQ=60;QD=33.13;SOR=1.061;CSQ=G|intron_variant|MODIFIER||RPS6KA2|Transcript|XM_038526526|protein_coding||3/22|XM_038526526.1:c.174+59994dup|||||||||-1||insertion|||||||||XP_038382454|||||UU_Cfam_GSD_1.0_ROSY.refSeq.ensformat.gtf.gz||||||||||||||||||||||||||||||||||||,G|intron_variant|MODIFIER||RPS6KA2|Transcript|XM_038526528|protein_coding||2/21|XM_0385…	GT:AD:DP:GQ:PGT:PID:PL:PS	1|1:0,17:17:51:1|1:55198477_G_T:699,51,0:55198477
chr1	55471543	.	A	AAAC	725.16	PASS	ExcessHet=0.0625;FS=0;InbreedingCoeff=1;MQ=60;QD=29.93;SOR=2.093;CSQ=AAC|intergenic_variant|MODIFIER|||||||||||||||||||insertion||||||||||||||||||||||||||||||||||||||||||||||||||;DP=553;AF=0.056;MLEAC=2;MLEAF=0.056;AN=2;AC=2	GT:AD:DP:GQ:PL	1/1:0,9:9:77:752,77,0
chr1	55638849	.	G	A	40.65	MQ40	ExcessHet=0.0812;FS=0;InbreedingCoeff=0.5679;MQ=23.51;QD=20.33;SOR=2.303;CSQ=A|intron_variant|MODIFIER||UNC93A|Transcript|XM_038526547|protein_coding||2/9|XM_038526547.1:c.-52+5358C>T|||||||||-1||SNV|||||||||XP_038382475|||||UU_Cfam_GSD_1.0_ROSY.refSeq.ensformat.gtf.gz||||||||||||||||||||||||||||||||||||,A|intron_variant|MODIFIER||UNC93A|Transcript|XM_038526548|protein_coding||1/8|XM_038526548.1:…	GT:AD:DP:GQ:PL	1/1:0,2:2:6:57,6,0
chr1	55900292	.	T	A	1092.19	PASS	ExcessHet=0.0625;FS=0;InbreedingCoeff=1;MQ=60;QD=28.74;SOR=0.914;CSQ=A|intergenic_variant|MODIFIER|||||||||||||||||||SNV||||||||||||||||||||||||||||||||||||||||||||||||||;DP=642;AF=0.056;MLEAC=2;MLEAF=0.056;AN=2;AC=2	GT:AD:DP:GQ:PL	1/1:0,38:38:99:1119,114,0
chr1	55925697	.	C	A	806.2	PASS	ExcessHet=0.0625;FS=0;InbreedingCoeff=0.9963;MQ=60;QD=28.79;SOR=2.833;CSQ=A|intron_variant&non_coding_transcript_variant|MODIFIER||LOC111095989|Transcript|XR_005353804|lncRNA||4/4|XR_005353804.1:n.1100-64G>T|||||||||-1||SNV||||||||||||||UU_Cfam_GSD_1.0_ROSY.refSeq.ensformat.gtf.gz||||||||||||||||||||||||||||||||||||;DP=452;AF=0.056;MLEAC=2;MLEAF=0.056;AN=2;AC=2	GT:AD:DP:GQ:PL	1/1:0,28:28:84:833,84,0
chr1	55929081	.	G	A	468.29	PASS	ExcessHet=0.0625;FS=0;InbreedingCoeff=0.9409;MQ=57.61;QD=38.27;SOR=1.802;CSQ=A|upstream_gene_variant|MODIFIER||LOC111095989|Transcript|XR_005353804|lncRNA|||||||||||28|-1||SNV||||||||||||||UU_Cfam_GSD_1.0_ROSY.refSeq.ensformat.gtf.gz||||||||||||||||||||||||||||||||||||;DP=391;AF=0.056;MLEAC=2;MLEAF=0.056;AN=2;AC=2	GT:AD:DP:GQ:PGT:PID:PL:PS	1|1:0,11:11:33:1|1:55929044_T_C:495,33,0:55929044
chr1	55929133	.	C	T	159.54	PASS	ExcessHet=0.0706;FS=0;InbreedingCoeff=0.2912;MQ=53.16;QD=29.78;SOR=1.609;CSQ=T|upstream_gene_variant|MODIFIER||LOC111095989|Transcript|XR_005353804|lncRNA|||||||||||80|-1||SNV||||||||||||||UU_Cfam_GSD_1.0_ROSY.refSeq.ensformat.gtf.gz||||||||||||||||||||||||||||||||||||;DP=229;AF=0.056;MLEAC=2;MLEAF=0.056;AN=2;AC=2	GT:AD:DP:GQ:PGT:PID:PL:PS	1|1:0,4:4:12:1|1:55929044_T_C:180,12,0:55929044
chr1	55940136	.	C	T	991.19	PASS	ExcessHet=0.0625;FS=0;InbreedingCoeff=1;MQ=60;QD=31.97;SOR=0.756;CSQ=T|intergenic_variant|MODIFIER|||||||||||||||||||SNV||||||||||||||||||||||||||||||||||||||||||||||||||;DP=618;AF=0.056;MLEAC=2;MLEAF=0.056;AN=2;AC=2	GT:AD:DP:GQ:PL	1/1:0,31:31:93:1018,93,0
chr1	55959851	.	CCTT	C	1381.16	PASS	ExcessHet=0.0625;FS=0;InbreedingCoeff=0.9999;MQ=60;QD=33.97;SOR=0.818;CSQ=-|intron_variant|MODIFIER||AFDN|Transcript|XM_038526552|protein_coding||1/34|XM_038526552.1:c.105+8977_105+8979del|||||||||1||deletion|||||||||XP_038382480|||||UU_Cfam_GSD_1.0_ROSY.refSeq.ensformat.gtf.gz||||||||||||||||||||||||||||||||||||,-|intron_variant|MODIFIER||AFDN|Transcript|XM_038526553|protein_coding||1/34|XM_0385…	GT:AD:DP:GQ:PL	1/1:0,32:32:96:1408,96,0
chr1	56001775	.	C	T	888.19	PASS	BaseQRankSum=-0.653;ExcessHet=0.0625;FS=0;InbreedingCoeff=1;MQ=60;MQRankSum=0;QD=27.76;ReadPosRankSum=-1.03;SOR=0.307;CSQ=T|intron_variant|MODIFIER||AFDN|Transcript|XM_038526552|protein_coding||5/34|XM_038526552.1:c.743-868C>T|||||||||1||SNV|||||||||XP_038382480|||||UU_Cfam_GSD_1.0_ROSY.refSeq.ensformat.gtf.gz||||||||||||||||||||||||||||||||||||,T|intron_variant|MODIFIER||AFDN|Transcript|XM_03852…	GT:AD:DP:GQ:PL	1/1:1,31:32:61:915,61,0
chr1	56048673	.	A	G	1073.19	PASS	ExcessHet=0.0625;FS=0;InbreedingCoeff=1;MQ=60;QD=28.24;SOR=0.693;CSQ=G|intron_variant|MODIFIER||AFDN|Transcript|XM_038526552|protein_coding||23/34|XM_038526552.1:c.3102+390A>G|||||||||1||SNV|||||||||XP_038382480|||||UU_Cfam_GSD_1.0_ROSY.refSeq.ensformat.gtf.gz||||||||||||||||||||||||||||||||||||,G|intron_variant|MODIFIER||AFDN|Transcript|XM_038526553|protein_coding||23/34|XM_038526553.1:c.3102+39…	GT:AD:DP:GQ:PL	1/1:0,38:38:99:1100,113,0
chr1	56055018	.	G	C	1222.19	PASS	ExcessHet=0.0625;FS=0;InbreedingCoeff=1;MQ=60;QD=29.1;SOR=0.693;CSQ=C|intron_variant|MODIFIER||AFDN|Transcript|XM_038526552|protein_coding||23/34|XM_038526552.1:c.3102+6735G>C|||||||||1||SNV|||||||||XP_038382480|||||UU_Cfam_GSD_1.0_ROSY.refSeq.ensformat.gtf.gz||||||||||||||||||||||||||||||||||||,C|intron_variant|MODIFIER||AFDN|Transcript|XM_038526553|protein_coding||23/34|XM_038526553.1:c.3102+67…	GT:AD:DP:GQ:PL	1/1:0,42:42:99:1249,126,0
chr1	56057121	.	A	C	849.19	PASS	ExcessHet=0.0625;FS=0;InbreedingCoeff=1;MQ=60;QD=29.28;SOR=0.906;CSQ=C|intron_variant|MODIFIER||AFDN|Transcript|XM_038526552|protein_coding||23/34|XM_038526552.1:c.3103-5656A>C|||||||||1||SNV|||||||||XP_038382480|||||UU_Cfam_GSD_1.0_ROSY.refSeq.ensformat.gtf.gz||||||||||||||||||||||||||||||||||||,C|intron_variant|MODIFIER||AFDN|Transcript|XM_038526553|protein_coding||23/34|XM_038526553.1:c.3103-5…	GT:AD:DP:GQ:PL	1/1:0,29:29:87:876,87,0
chr1	56087866	.	G	A	1187.19	PASS	ExcessHet=0.0625;FS=0;InbreedingCoeff=1;MQ=60;QD=28.27;SOR=1.005;CSQ=A|3_prime_UTR_variant|MODIFIER||AFDN|Transcript|XM_038526552|protein_coding|35/35||XM_038526552.1:c.*1428G>A||6981|||||||1||SNV|||||||||XP_038382480|||||UU_Cfam_GSD_1.0_ROSY.refSeq.ensformat.gtf.gz||||||||||||||||||||||||||||||||||||,A|3_prime_UTR_variant|MODIFIER||AFDN|Transcript|XM_038526553|protein_coding|35/35||XM_038526553.…	GT:AD:DP:GQ:PL	1/1:0,42:42:99:1214,126,0
chr1	56101562	.	G	T	1539.19	PASS	BaseQRankSum=2.41;ExcessHet=0.0625;FS=0;InbreedingCoeff=1;MQ=60;MQRankSum=0;QD=27;ReadPosRankSum=0.803;SOR=0.97;CSQ=T|intron_variant|MODIFIER||KIF25|Transcript|XM_038526571|protein_coding||2/14|XM_038526571.1:c.138+2341G>T|||||||||1||SNV|||||||||XP_038382499|||||UU_Cfam_GSD_1.0_ROSY.refSeq.ensformat.gtf.gz||||||||||||||||||||||||||||||||||||,T|intron_variant|MODIFIER||KIF25|Transcript|XM_03852657…	GT:AD:DP:GQ:PL	1/1:2,55:57:99:1566,149,0
chr1	56155686	.	G	A	1092.19	PASS	ExcessHet=0.0625;FS=0;InbreedingCoeff=0.9999;MQ=60;QD=28.74;SOR=1.329;CSQ=A|intron_variant|MODIFIER||FRMD1|Transcript|XM_038526574|protein_coding||6/15|XM_038526574.1:c.161-88C>T|||||||||-1||SNV|||||||||XP_038382502|||||UU_Cfam_GSD_1.0_ROSY.refSeq.ensformat.gtf.gz||||||||||||||||||||||||||||||||||||,A|intron_variant|MODIFIER||FRMD1|Transcript|XM_038526575|protein_coding||7/16|XM_038526575.1:c.161…	GT:AD:DP:GQ:PL	1/1:0,38:38:99:1119,114,0
chr1	56190327	.	C	T	1208.19	PASS	ExcessHet=0.0625;FS=0;InbreedingCoeff=1;MQ=60;QD=29.47;SOR=0.954;CSQ=T|intergenic_variant|MODIFIER|||||||||||||||||||SNV||||||||||||||||||||||||||||||||||||||||||||||||||;DP=636;AF=0.056;MLEAC=2;MLEAF=0.056;AN=2;AC=2	GT:AD:DP:GQ:PL	1/1:0,41:41:99:1235,123,0
chr1	56223654	.	C	T	1168.19	PASS	ExcessHet=0.0625;FS=0;InbreedingCoeff=1;MQ=60;QD=30.74;SOR=1.329;CSQ=T|intergenic_variant|MODIFIER|||||||||||||||||||SNV||||||||||||||||||||||||||||||||||||||||||||||||||;DP=618;AF=0.056;MLEAC=2;MLEAF=0.056;AN=2;AC=2	GT:AD:DP:GQ:PL	1/1:0,38:38:99:1195,114,0
chr1	56247248	.	T	G	1178.19	PASS	ExcessHet=0.0625;FS=0;InbreedingCoeff=1;MQ=60;QD=31.84;SOR=1.432;CSQ=G|intergenic_variant|MODIFIER|||||||||||||||||||SNV||||||||||||||||||||||||||||||||||||||||||||||||||;DP=591;AF=0.056;MLEAC=2;MLEAF=0.056;AN=2;AC=2	GT:AD:DP:GQ:PGT:PID:PL:PS	1|1:0,37:37:99:1|1:56247247_G_T:1205,111,0:56247247
chr1	56260964	.	T	A	381.45	PASS	ExcessHet=0.0663;FS=0;InbreedingCoeff=0.7611;MQ=53.7;QD=27.25;SOR=1.765;CSQ=A|intergenic_variant|MODIFIER|||||||||||||||||||SNV||||||||||||||||||||||||||||||||||||||||||||||||||;DP=246;AF=0.056;MLEAC=2;MLEAF=0.056;AN=2;AC=2	GT:AD:DP:GQ:PL	1/1:0,14:14:42:407,42,0
chr1	56284895	.	G	A	1305.2	PASS	ExcessHet=0.0625;FS=0;InbreedingCoeff=0.9997;MQ=60;QD=30.35;SOR=0.739;CSQ=A|synonymous_variant|LOW||DACT2|Transcript|XM_038526585|protein_coding|3/5||XM_038526585.1:c.603C>T|XP_038382513.1:p.Thr201%3D|603|603|201|T|acC/acT|||-1||SNV|||||||||XP_038382513|||||UU_Cfam_GSD_1.0_ROSY.refSeq.ensformat.gtf.gz||||||||||||||||||||||||||||||||||||;DP=560;AF=0.056;MLEAC=2;MLEAF=0.056;AN=2;AC=2	GT:AD:DP:GQ:PL	1/1:0,43:43:99:1332,128,0
chr1	56305294	.	G	C	944.19	PASS	BaseQRankSum=-0.777;ExcessHet=0.0625;FS=0;InbreedingCoeff=1;MQ=60;MQRankSum=0;QD=27.77;ReadPosRankSum=0.561;SOR=0.247;CSQ=C|intergenic_variant|MODIFIER|||||||||||||||||||SNV||||||||||||||||||||||||||||||||||||||||||||||||||;DP=607;AF=0.056;MLEAC=2;MLEAF=0.056;AN=2;AC=2	GT:AD:DP:GQ:PL	1/1:1,33:34:67:971,67,0
chr1	56391021	.	C	T	1251.19	PASS	ExcessHet=0.0625;FS=0;InbreedingCoeff=1;MQ=60;QD=31.28;SOR=1.292;CSQ=T|intron_variant|MODIFIER||SMOC2|Transcript|NM_001177803|protein_coding||1/12|NM_001177803.1:c.84+9851C>T|||||||||1||SNV|||||||||NP_001171274|||||UU_Cfam_GSD_1.0_ROSY.refSeq.ensformat.gtf.gz||||||||||||||||||||||||||||||||||||;DP=605;AF=0.056;MLEAC=2;MLEAF=0.056;AN=2;AC=2	GT:AD:DP:GQ:PL	1/1:0,40:40:99:1278,120,0
chr1	56402607	.	G	A	1495.19	PASS	ExcessHet=0.0625;FS=0;InbreedingCoeff=1;MQ=60;QD=29.32;SOR=0.994;CSQ=A|intron_variant|MODIFIER||SMOC2|Transcript|NM_001177803|protein_coding||1/12|NM_001177803.1:c.84+21437G>A|||||||||1||SNV|||||||||NP_001171274|||||UU_Cfam_GSD_1.0_ROSY.refSeq.ensformat.gtf.gz||||||||||||||||||||||||||||||||||||;DP=568;AF=0.056;MLEAC=2;MLEAF=0.056;AN=2;AC=2	GT:AD:DP:GQ:PL	1/1:0,51:51:99:1522,153,0
chr1	56407047	.	A	AGT	1255.16	PASS	ExcessHet=0.0625;FS=0;InbreedingCoeff=1;MQ=60;QD=31.73;SOR=0.869;CSQ=GT|intron_variant|MODIFIER||SMOC2|Transcript|NM_001177803|protein_coding||1/12|NM_001177803.1:c.85-19549_85-19548dup|||||||||1||insertion|||||||||NP_001171274|||||UU_Cfam_GSD_1.0_ROSY.refSeq.ensformat.gtf.gz||||||||||||||||||||||||||||||||||||;DP=631;AF=0.056;MLEAC=2;MLEAF=0.056;AN=2;AC=2	GT:AD:DP:GQ:PL	1/1:0,35:35:99:1282,105,0
chr1	56407533	.	G	GTGGGGGGGT	423.15	PASS	ExcessHet=0.0625;FS=0;InbreedingCoeff=0.9995;MQ=60;QD=33.66;SOR=4.804;CSQ=TGGGGGGGT|intron_variant|MODIFIER||SMOC2|Transcript|NM_001177803|protein_coding||1/12|NM_001177803.1:c.85-19078_85-19077insTGGGGGGGT|||||||||1||insertion|||||||||NP_001171274|||||UU_Cfam_GSD_1.0_ROSY.refSeq.ensformat.gtf.gz||||||||||||||||||||||||||||||||||||;DP=555;AF=0.056;MLEAC=2;MLEAF=0.056;AN=2;AC=2	GT:AD:DP:GQ:PGT:PID:PL:PS	1|1:0,10:10:30:1|1:56407504_T_C:450,30,0:56407504
chr1	56422808	.	C	A	915.19	PASS	ExcessHet=0.0625;FS=0;InbreedingCoeff=1;MQ=60;QD=30.51;SOR=1.143;CSQ=A|intron_variant|MODIFIER||SMOC2|Transcript|NM_001177803|protein_coding||1/12|NM_001177803.1:c.85-3803C>A|||||||||1||SNV|||||||||NP_001171274|||||UU_Cfam_GSD_1.0_ROSY.refSeq.ensformat.gtf.gz||||||||||||||||||||||||||||||||||||;DP=594;AF=0.056;MLEAC=2;MLEAF=0.056;AN=2;AC=2	GT:AD:DP:GQ:PL	1/1:0,30:30:90:942,90,0
chr1	56429957	.	CGG	C	1976.16	PASS	ExcessHet=0.0625;FS=0;InbreedingCoeff=1;MQ=60;QD=29.08;SOR=0.929;CSQ=-|intron_variant|MODIFIER||SMOC2|Transcript|NM_001177803|protein_coding||2/12|NM_001177803.1:c.256+3177_256+3178del|||||||||1||deletion|||||||||NP_001171274|||||UU_Cfam_GSD_1.0_ROSY.refSeq.ensformat.gtf.gz||||||||||||||||||||||||||||||||||||;DP=643;AF=0.056;MLEAC=2;MLEAF=0.056;AN=2;AC=2	GT:AD:DP:GQ:PL	1/1:0,45:45:99:2003,136,0
chr1	56438531	.	G	A	1183.19	PASS	ExcessHet=0.0625;FS=0;InbreedingCoeff=1;MQ=60;QD=29.58;SOR=0.693;CSQ=A|intron_variant|MODIFIER||SMOC2|Transcript|NM_001177803|protein_coding||3/12|NM_001177803.1:c.364-212G>A|||||||||1||SNV|||||||||NP_001171274|||||UU_Cfam_GSD_1.0_ROSY.refSeq.ensformat.gtf.gz||||||||||||||||||||||||||||||||||||;DP=612;AF=0.056;MLEAC=2;MLEAF=0.056;AN=2;AC=2	GT:AD:DP:GQ:PL	1/1:0,40:40:99:1210,120,0
chr1	56491190	.	G	A	1589.19	PASS	ExcessHet=0.0625;FS=0;InbreedingCoeff=1;MQ=60;QD=29.43;SOR=0.846;CSQ=A|intron_variant|MODIFIER||SMOC2|Transcript|NM_001177803|protein_coding||7/12|NM_001177803.1:c.638-2910G>A|||||||||1||SNV|||||||||NP_001171274|||||UU_Cfam_GSD_1.0_ROSY.refSeq.ensformat.gtf.gz||||||||||||||||||||||||||||||||||||;DP=594;AF=0.056;MLEAC=2;MLEAF=0.056;AN=2;AC=2	GT:AD:DP:GQ:PL	1/1:0,54:54:99:1616,162,0
chr1	56539633	.	T	C	1470.19	PASS	ExcessHet=0.0625;FS=0;InbreedingCoeff=1;MQ=60;QD=30.63;SOR=0.963;CSQ=C|downstream_gene_variant|MODIFIER||SMOC2|Transcript|NM_001177803|protein_coding|||||||||||159|1||SNV|||||||||NP_001171274|||||UU_Cfam_GSD_1.0_ROSY.refSeq.ensformat.gtf.gz||||||||||||||||||||||||||||||||||||;DP=598;AF=0.056;MLEAC=2;MLEAF=0.056;AN=2;AC=2	GT:AD:DP:GQ:PL	1/1:0,48:48:99:1497,144,0
chr1	56539690	.	G	A	1430.19	PASS	ExcessHet=0.0625;FS=0;InbreedingCoeff=1;MQ=60;QD=28.6;SOR=0.773;CSQ=A|downstream_gene_variant|MODIFIER||SMOC2|Transcript|NM_001177803|protein_coding|||||||||||216|1||SNV|||||||||NP_001171274|||||UU_Cfam_GSD_1.0_ROSY.refSeq.ensformat.gtf.gz||||||||||||||||||||||||||||||||||||;DP=608;AF=0.056;MLEAC=2;MLEAF=0.056;AN=2;AC=2	GT:AD:DP:GQ:PL	1/1:0,50:50:99:1457,150,0
chr1	56539883	.	A	G	1025.19	PASS	ExcessHet=0.0625;FS=0;InbreedingCoeff=1;MQ=60;QD=30.15;SOR=0.811;CSQ=G|downstream_gene_variant|MODIFIER||SMOC2|Transcript|NM_001177803|protein_coding|||||||||||409|1||SNV|||||||||NP_001171274|||||UU_Cfam_GSD_1.0_ROSY.refSeq.ensformat.gtf.gz||||||||||||||||||||||||||||||||||||;DP=590;AF=0.056;MLEAC=2;MLEAF=0.056;AN=2;AC=2	GT:AD:DP:GQ:PL	1/1:0,34:34:99:1052,102,0
chr1	56541813	.	G	A	1302.19	PASS	ExcessHet=0.0625;FS=0;InbreedingCoeff=1;MQ=60;QD=29.6;SOR=0.883;CSQ=A|downstream_gene_variant|MODIFIER||SMOC2|Transcript|NM_001177803|protein_coding|||||||||||2339|1||SNV|||||||||NP_001171274|||||UU_Cfam_GSD_1.0_ROSY.refSeq.ensformat.gtf.gz||||||||||||||||||||||||||||||||||||;DP=567;AF=0.056;MLEAC=2;MLEAF=0.056;AN=2;AC=2	GT:AD:DP:GQ:PL	1/1:0,44:44:99:1329,132,0
chr1	56543671	.	A	G	836.19	PASS	ExcessHet=0.0625;FS=0;InbreedingCoeff=1;MQ=60;QD=29.86;SOR=0.836;CSQ=G|downstream_gene_variant|MODIFIER||SMOC2|Transcript|NM_001177803|protein_coding|||||||||||4197|1||SNV|||||||||NP_001171274|||||UU_Cfam_GSD_1.0_ROSY.refSeq.ensformat.gtf.gz||||||||||||||||||||||||||||||||||||;DP=611;AF=0.056;MLEAC=2;MLEAF=0.056;AN=2;AC=2	GT:AD:DP:GQ:PL	1/1:0,28:28:84:863,84,0
chr1	56549313	.	G	GA	1153.19	PASS	ExcessHet=0.0625;FS=0;InbreedingCoeff=0.1391;MQ=60;QD=33.6;SOR=1.445;CSQ=A|intergenic_variant|MODIFIER|||||||||||||||||||insertion||||||||||||||||||||||||||||||||||||||||||||||||||;DP=390;AF=0.056;MLEAC=3;MLEAF=0.083;AN=2;AC=2	GT:AD:DP:GQ:PGT:PID:PL:PS	1|1:0,26:26:78:1|1:56549312_G_GA:1170,78,0:56549312
chr1	56550544	.	C	A	936.19	PASS	ExcessHet=0.0625;FS=0;InbreedingCoeff=1;MQ=60;QD=31.21;SOR=0.976;CSQ=A|intergenic_variant|MODIFIER|||||||||||||||||||SNV||||||||||||||||||||||||||||||||||||||||||||||||||;DP=577;AF=0.056;MLEAC=2;MLEAF=0.056;AN=2;AC=2	GT:AD:DP:GQ:PL	1/1:0,30:30:90:963,90,0
chr1	56551264	.	G	A	1445.19	PASS	ExcessHet=0.0625;FS=0;InbreedingCoeff=1;MQ=60;QD=31.42;SOR=1.765;CSQ=A|intergenic_variant|MODIFIER|||||||||||||||||||SNV||||||||||||||||||||||||||||||||||||||||||||||||||;DP=574;AF=0.056;MLEAC=2;MLEAF=0.056;AN=2;AC=2	GT:AD:DP:GQ:PL	1/1:0,46:46:99:1472,138,0
chr1	56569980	.	C	T	1336.19	PASS	ExcessHet=0.0625;FS=0;InbreedingCoeff=1;MQ=60;QD=29.05;SOR=0.78;CSQ=T|intergenic_variant|MODIFIER|||||||||||||||||||SNV||||||||||||||||||||||||||||||||||||||||||||||||||;DP=572;AF=0.056;MLEAC=2;MLEAF=0.056;AN=2;AC=2	GT:AD:DP:GQ:PL	1/1:0,46:46:99:1363,138,0
chr1	56571158	.	G	A	493.98	PASS	ExcessHet=0.0663;FS=0;InbreedingCoeff=0.7842;MQ=60;QD=32.98;SOR=1.022;CSQ=A|intergenic_variant|MODIFIER|||||||||||||||||||SNV||||||||||||||||||||||||||||||||||||||||||||||||||;DP=298;AF=0.056;MLEAC=2;MLEAF=0.056;AN=2;AC=2	GT:AD:DP:GQ:PGT:PID:PL:PS	1|1:0,12:12:36:1|1:56571158_G_A:520,36,0:56571158
chr1	56572276	.	C	T	1098.19	PASS	BaseQRankSum=1.61;ExcessHet=0.0625;FS=0;InbreedingCoeff=0.9999;MQ=60;MQRankSum=0;QD=26.15;ReadPosRankSum=-1.152;SOR=1.151;CSQ=T|intergenic_variant|MODIFIER|||||||||||||||||||SNV||||||||||||||||||||||||||||||||||||||||||||||||||;DP=602;AF=0.056;MLEAC=2;MLEAF=0.056;AN=2;AC=2	GT:AD:DP:GQ:PL	1/1:2,40:42:36:1125,36,0
chr1	56649432	.	G	A	1020.19	PASS	ExcessHet=0.0625;FS=0;InbreedingCoeff=1;MQ=60;QD=30.91;SOR=0.752;CSQ=A|intergenic_variant|MODIFIER|||||||||||||||||||SNV||||||||||||||||||||||||||||||||||||||||||||||||||;DP=558;AF=0.056;MLEAC=2;MLEAF=0.056;AN=2;AC=2	GT:AD:DP:GQ:PL	1/1:0,33:33:99:1047,99,0
chr1	56694856	.	G	A	777.19	PASS	ExcessHet=0.0625;FS=0;InbreedingCoeff=1;MQ=60;QD=29.89;SOR=0.693;CSQ=A|intergenic_variant|MODIFIER|||||||||||||||||||SNV||||||||||||||||||||||||||||||||||||||||||||||||||;DP=621;AF=0.056;MLEAC=2;MLEAF=0.056;AN=2;AC=2	GT:AD:DP:GQ:PL	1/1:0,26:26:78:804,78,0
chr1	56710775	.	T	C	875.19	PASS	ExcessHet=0.0625;FS=0;InbreedingCoeff=1;MQ=60;QD=29.17;SOR=0.826;CSQ=C|intergenic_variant|MODIFIER|||||||||||||||||||SNV||||||||||||||||||||||||||||||||||||||||||||||||||;DP=545;AF=0.056;MLEAC=2;MLEAF=0.056;AN=2;AC=2	GT:AD:DP:GQ:PL	1/1:0,30:30:90:902,90,0
chr1	56758082	.	C	T	1164.19	PASS	ExcessHet=0.0625;FS=0;InbreedingCoeff=1;MQ=60;QD=30.64;SOR=1.329;CSQ=T|intron_variant&non_coding_transcript_variant|MODIFIER||LOC119870669|Transcript|XR_005353104|lncRNA||1/2|XR_005353104.1:n.392-880G>A|||||||||-1||SNV||||||||||||||UU_Cfam_GSD_1.0_ROSY.refSeq.ensformat.gtf.gz||||||||||||||||||||||||||||||||||||,T|intron_variant&non_coding_transcript_variant|MODIFIER||LOC119870669|Transcript|XR_00…	GT:AD:DP:GQ:PL	1/1:0,38:38:99:1191,114,0
chr1	56761327	.	GAA	G	2077.16	PASS	ExcessHet=0.0625;FS=0;InbreedingCoeff=1;MQ=60;QD=32.5;SOR=0.735;CSQ=-|intron_variant&non_coding_transcript_variant|MODIFIER||LOC119870669|Transcript|XR_005353104|lncRNA||1/2|XR_005353104.1:n.391+1622_391+1623del|||||||||-1||deletion||||||||||||||UU_Cfam_GSD_1.0_ROSY.refSeq.ensformat.gtf.gz||||||||||||||||||||||||||||||||||||,-|intron_variant&non_coding_transcript_variant|MODIFIER||LOC119870669|Tr…	GT:AD:DP:GQ:PL	1/1:0,47:47:99:2104,142,0
chr1	56762714	.	C	T	1701.19	PASS	ExcessHet=0.0625;FS=0;InbreedingCoeff=1;MQ=60;QD=32.5;SOR=1.151;CSQ=T|intron_variant&non_coding_transcript_variant|MODIFIER||LOC119870669|Transcript|XR_005353104|lncRNA||1/2|XR_005353104.1:n.391+237G>A|||||||||-1||SNV||||||||||||||UU_Cfam_GSD_1.0_ROSY.refSeq.ensformat.gtf.gz||||||||||||||||||||||||||||||||||||,T|intron_variant&non_coding_transcript_variant|MODIFIER||LOC119870669|Transcript|XR_005…	GT:AD:DP:GQ:PGT:PID:PL:PS	1|1:0,40:40:99:1|1:56762714_C_T:1728,120,0:56762714
chr1	56762848	.	A	T	1117.19	PASS	ExcessHet=0.0625;FS=0;InbreedingCoeff=0.9999;MQ=60;QD=30.19;SOR=1.27;CSQ=T|intron_variant&non_coding_transcript_variant|MODIFIER||LOC119870669|Transcript|XR_005353104|lncRNA||1/2|XR_005353104.1:n.391+103T>A|||||||||-1||SNV||||||||||||||UU_Cfam_GSD_1.0_ROSY.refSeq.ensformat.gtf.gz||||||||||||||||||||||||||||||||||||,T|intron_variant&non_coding_transcript_variant|MODIFIER||LOC119870669|Transcript|X…	GT:AD:DP:GQ:PL	1/1:0,37:37:99:1144,111,0
chr1	56763174	.	T	A	1019.19	PASS	ExcessHet=0.0625;FS=0;InbreedingCoeff=1;MQ=60;QD=29.12;SOR=0.869;CSQ=A|non_coding_transcript_exon_variant|MODIFIER||LOC119870669|Transcript|XR_005353104|lncRNA|1/3||XR_005353104.1:n.168A>T||168|||||||-1||SNV||||||||||||||UU_Cfam_GSD_1.0_ROSY.refSeq.ensformat.gtf.gz||||||||||||||||||||||||||||||||||||,A|non_coding_transcript_exon_variant|MODIFIER||LOC119870669|Transcript|XR_005353105|lncRNA|1/3||X…	GT:AD:DP:GQ:PL	1/1:0,35:35:99:1046,105,0
chr1	56763397	.	C	T	1020.19	PASS	ExcessHet=0.0625;FS=0;InbreedingCoeff=1;MQ=60;QD=30.91;SOR=1.022;CSQ=T|upstream_gene_variant|MODIFIER||LOC119870669|Transcript|XR_005353104|lncRNA|||||||||||56|-1||SNV||||||||||||||UU_Cfam_GSD_1.0_ROSY.refSeq.ensformat.gtf.gz||||||||||||||||||||||||||||||||||||,T|upstream_gene_variant|MODIFIER||LOC119870669|Transcript|XR_005353105|lncRNA|||||||||||56|-1||SNV||||||||||||||UU_Cfam_GSD_1.0_ROSY.refS…	GT:AD:DP:GQ:PL	1/1:0,33:33:99:1047,99,0
chr1	56763949	.	C	T	1160.19	PASS	ExcessHet=0.0625;FS=0;InbreedingCoeff=1;MQ=60;QD=28.3;SOR=0.741;CSQ=T|upstream_gene_variant|MODIFIER||LOC119870669|Transcript|XR_005353104|lncRNA|||||||||||608|-1||SNV||||||||||||||UU_Cfam_GSD_1.0_ROSY.refSeq.ensformat.gtf.gz||||||||||||||||||||||||||||||||||||,T|upstream_gene_variant|MODIFIER||LOC119870669|Transcript|XR_005353105|lncRNA|||||||||||608|-1||SNV||||||||||||||UU_Cfam_GSD_1.0_ROSY.ref…	GT:AD:DP:GQ:PL	1/1:0,41:41:99:1187,123,0
chr1	56770446	.	T	A	816.19	PASS	ExcessHet=0.0625;FS=0;InbreedingCoeff=1;MQ=60;QD=30.23;SOR=0.765;CSQ=A|intergenic_variant|MODIFIER|||||||||||||||||||SNV||||||||||||||||||||||||||||||||||||||||||||||||||;DP=597;AF=0.056;MLEAC=2;MLEAF=0.056;AN=2;AC=2	GT:AD:DP:GQ:PGT:PID:PL:PS	1|1:0,27:27:81:1|1:56770423_T_C:843,81,0:56770423
chr1	56773619	.	C	T	1020.19	PASS	ExcessHet=0.0625;FS=0;InbreedingCoeff=1;MQ=60;QD=31.88;SOR=0.693;CSQ=T|intergenic_variant|MODIFIER|||||||||||||||||||SNV||||||||||||||||||||||||||||||||||||||||||||||||||;DP=587;AF=0.056;MLEAC=2;MLEAF=0.056;AN=2;AC=2	GT:AD:DP:GQ:PL	1/1:0,32:32:96:1047,96,0
chr1	56773757	.	G	A	1361.19	PASS	BaseQRankSum=2.05;ExcessHet=0.0625;FS=0;InbreedingCoeff=1;MQ=60;MQRankSum=0;QD=30.25;ReadPosRankSum=1.5;SOR=0.352;CSQ=A|intergenic_variant|MODIFIER|||||||||||||||||||SNV||||||||||||||||||||||||||||||||||||||||||||||||||;DP=582;AF=0.056;MLEAC=2;MLEAF=0.056;AN=2;AC=2	GT:AD:DP:GQ:PL	1/1:1,44:45:99:1388,125,0
chr1	56813546	.	G	T	1417.19	PASS	ExcessHet=0.0625;FS=0;InbreedingCoeff=1;MQ=60;QD=23.5;SOR=0.752;CSQ=T|intergenic_variant|MODIFIER|||||||||||||||||||SNV||||||||||||||||||||||||||||||||||||||||||||||||||;DP=647;AF=0.056;MLEAC=2;MLEAF=0.056;AN=2;AC=2	GT:AD:DP:GQ:PGT:PID:PL:PS	1|1:0,33:33:99:1|1:56813532_T_C:1444,99,0:56813532
chr1	56826527	.	C	T	896.19	PASS	ExcessHet=0.0625;FS=0;InbreedingCoeff=1;MQ=60;QD=29.87;SOR=0.826;CSQ=T|intergenic_variant|MODIFIER|||||||||||||||||||SNV||||||||||||||||||||||||||||||||||||||||||||||||||;DP=531;AF=0.056;MLEAC=2;MLEAF=0.056;AN=2;AC=2	GT:AD:DP:GQ:PL	1/1:0,30:30:90:923,90,0
chr1	56854832	.	C	T	761.19	PASS	ExcessHet=0.0625;FS=0;InbreedingCoeff=1;MQ=60;QD=29.28;SOR=0.693;CSQ=T|intergenic_variant|MODIFIER|||||||||||||||||||SNV||||||||||||||||||||||||||||||||||||||||||||||||||;DP=580;AF=0.056;MLEAC=2;MLEAF=0.056;AN=2;AC=2	GT:AD:DP:GQ:PL	1/1:0,26:26:78:788,78,0
chr1	56855185	.	C	A	727.2	PASS	ExcessHet=0.0625;FS=0;InbreedingCoeff=0.9997;MQ=60;QD=30.3;SOR=1.051;CSQ=A|intergenic_variant|MODIFIER|||||||||||||||||||SNV||||||||||||||||||||||||||||||||||||||||||||||||||;DP=497;AF=0.056;MLEAC=2;MLEAF=0.056;AN=2;AC=2	GT:AD:DP:GQ:PL	1/1:0,24:24:72:754,72,0
chr1	56856808	.	G	C	1029.19	PASS	ExcessHet=0.0625;FS=0;InbreedingCoeff=1;MQ=60;QD=29.41;SOR=1.002;CSQ=C|intergenic_variant|MODIFIER|||||||||||||||||||SNV||||||||||||||||||||||||||||||||||||||||||||||||||;DP=575;AF=0.056;MLEAC=2;MLEAF=0.056;AN=2;AC=2	GT:AD:DP:GQ:PL	1/1:0,35:35:99:1056,105,0
chr1	56857146	.	C	T	1754.19	PASS	ExcessHet=0.0625;FS=0;InbreedingCoeff=1;MQ=60;QD=30.78;SOR=0.8;CSQ=T|intergenic_variant|MODIFIER|||||||||||||||||||SNV||||||||||||||||||||||||||||||||||||||||||||||||||;DP=638;AF=0.056;MLEAC=2;MLEAF=0.056;AN=2;AC=2	GT:AD:DP:GQ:PL	1/1:0,57:57:99:1781,171,0
chr1	56858210	.	A	T	1173.19	PASS	ExcessHet=0.0625;FS=0;InbreedingCoeff=1;MQ=60;QD=27.28;SOR=0.941;CSQ=T|intergenic_variant|MODIFIER|||||||||||||||||||SNV||||||||||||||||||||||||||||||||||||||||||||||||||;DP=627;AF=0.056;MLEAC=2;MLEAF=0.056;AN=2;AC=2	GT:AD:DP:GQ:PL	1/1:0,43:43:99:1200,129,0
chr1	56859247	.	G	A	1677.19	PASS	ExcessHet=0.0625;FS=0;InbreedingCoeff=1;MQ=60;QD=32.04;SOR=0.85;CSQ=A|intergenic_variant|MODIFIER|||||||||||||||||||SNV||||||||||||||||||||||||||||||||||||||||||||||||||;DP=582;AF=0.056;MLEAC=2;MLEAF=0.056;AN=2;AC=2	GT:AD:DP:GQ:PGT:PID:PL:PS	1|1:0,39:39:99:1|1:56859247_G_A:1704,117,0:56859247
chr1	56859438	.	A	T	830.19	PASS	ExcessHet=0.0625;FS=0;InbreedingCoeff=1;MQ=60;QD=26.78;SOR=0.756;CSQ=T|intergenic_variant|MODIFIER|||||||||||||||||||SNV||||||||||||||||||||||||||||||||||||||||||||||||||;DP=622;AF=0.056;MLEAC=2;MLEAF=0.056;AN=2;AC=2	GT:AD:DP:GQ:PL	1/1:0,31:31:92:857,92,0
chr1	56860146	.	T	G	1400.19	PASS	ExcessHet=0.0625;FS=0;InbreedingCoeff=1;MQ=60;QD=28.58;SOR=1.112;CSQ=G|intergenic_variant|MODIFIER|||||||||||||||||||SNV||||||||||||||||||||||||||||||||||||||||||||||||||;DP=623;AF=0.056;MLEAC=2;MLEAF=0.056;AN=2;AC=2	GT:AD:DP:GQ:PL	1/1:0,49:49:99:1427,147,0
chr1	56861855	.	C	T	876.19	PASS	ExcessHet=0.0625;FS=0;InbreedingCoeff=1;MQ=60;QD=30.21;SOR=0.906;CSQ=T|intergenic_variant|MODIFIER|||||||||||||||||||SNV||||||||||||||||||||||||||||||||||||||||||||||||||;DP=604;AF=0.056;MLEAC=2;MLEAF=0.056;AN=2;AC=2	GT:AD:DP:GQ:PL	1/1:0,29:29:87:903,87,0
chr1	56861909	.	G	A	1015.19	PASS	ExcessHet=0.0625;FS=0;InbreedingCoeff=1;MQ=60;QD=29.86;SOR=0.693;CSQ=A|intergenic_variant|MODIFIER|||||||||||||||||||SNV||||||||||||||||||||||||||||||||||||||||||||||||||;DP=608;AF=0.056;MLEAC=2;MLEAF=0.056;AN=2;AC=2	GT:AD:DP:GQ:PL	1/1:0,34:34:99:1042,102,0
chr1	56869042	.	G	A	985.19	PASS	ExcessHet=0.0625;FS=0;InbreedingCoeff=1;MQ=60;QD=30.79;SOR=1.284;CSQ=A|intergenic_variant|MODIFIER|||||||||||||||||||SNV||||||||||||||||||||||||||||||||||||||||||||||||||;DP=609;AF=0.056;MLEAC=2;MLEAF=0.056;AN=2;AC=2	GT:AD:DP:GQ:PL	1/1:0,32:32:96:1012,96,0
chr1	56903539	.	G	A	742.19	PASS	ExcessHet=0.0625;FS=0;InbreedingCoeff=1;MQ=60;QD=29.69;SOR=0.77;CSQ=A|intergenic_variant|MODIFIER|||||||||||||||||||SNV||||||||||||||||||||||||||||||||||||||||||||||||||;DP=599;AF=0.056;MLEAC=2;MLEAF=0.056;AN=2;AC=2	GT:AD:DP:GQ:PL	1/1:0,25:25:75:769,75,0
chr1	56904743	.	T	C	652.2	PASS	BaseQRankSum=1.61;ExcessHet=0.0625;FS=0;InbreedingCoeff=0.9992;MQ=60;MQRankSum=0;QD=25.08;ReadPosRankSum=-0.963;SOR=1.051;CSQ=C|intergenic_variant|MODIFIER|||||||||||||||||||SNV||||||||||||||||||||||||||||||||||||||||||||||||||;DP=626;AF=0.056;MLEAC=2;MLEAF=0.056;AN=2;AC=2	GT:AD:DP:GQ:PL	1/1:2,24:26:28:679,28,0
chr1	56914864	.	G	A	1357.19	PASS	ExcessHet=0.0625;FS=0;InbreedingCoeff=1;MQ=60;QD=29.16;SOR=0.892;CSQ=A|intergenic_variant|MODIFIER|||||||||||||||||||SNV||||||||||||||||||||||||||||||||||||||||||||||||||;DP=648;AF=0.056;MLEAC=2;MLEAF=0.056;AN=2;AC=2	GT:AD:DP:GQ:PGT:PID:PL:PS	1|1:0,31:31:93:1|1:56914862_G_C:1384,93,0:56914862
chr1	56919731	.	G	A	965.19	PASS	ExcessHet=0.0625;FS=0;InbreedingCoeff=1;MQ=60;QD=30.16;SOR=0.957;CSQ=A|intergenic_variant|MODIFIER|||||||||||||||||||SNV||||||||||||||||||||||||||||||||||||||||||||||||||;DP=527;AF=0.056;MLEAC=2;MLEAF=0.056;AN=2;AC=2	GT:AD:DP:GQ:PL	1/1:0,32:32:96:992,96,0
chr1	56921500	.	C	T	1798.19	PASS	ExcessHet=0.0625;FS=0;InbreedingCoeff=1;MQ=60;QD=26.63;SOR=0.954;CSQ=T|intergenic_variant|MODIFIER|||||||||||||||||||SNV||||||||||||||||||||||||||||||||||||||||||||||||||;DP=569;AF=0.056;MLEAC=2;MLEAF=0.056;AN=2;AC=2	GT:AD:DP:GQ:PGT:PID:PL:PS	1|1:0,41:41:99:1|1:56921484_C_T:1825,123,0:56921484
chr1	56922863	.	C	A	916.19	PASS	ExcessHet=0.0625;FS=0;InbreedingCoeff=1;MQ=60;QD=30.54;SOR=0.826;CSQ=A|intergenic_variant|MODIFIER|||||||||||||||||||SNV||||||||||||||||||||||||||||||||||||||||||||||||||;DP=598;AF=0.056;MLEAC=2;MLEAF=0.056;AN=2;AC=2	GT:AD:DP:GQ:PL	1/1:0,30:30:90:943,90,0
chr1	56927009	.	TG	T	1252.16	PASS	ExcessHet=0.0625;FS=0;InbreedingCoeff=1;MQ=60;QD=28.98;SOR=1.308;CSQ=-|intergenic_variant|MODIFIER|||||||||||||||||||deletion||||||||||||||||||||||||||||||||||||||||||||||||||;DP=607;AF=0.056;MLEAC=2;MLEAF=0.056;AN=2;AC=2	GT:AD:DP:GQ:PL	1/1:0,35:35:99:1279,105,0
chr1	56927995	.	T	C	2086.19	PASS	ExcessHet=0.0625;FS=0;InbreedingCoeff=1;MQ=60;QD=26.86;SOR=0.735;CSQ=C|intergenic_variant|MODIFIER|||||||||||||||||||SNV||||||||||||||||||||||||||||||||||||||||||||||||||;DP=599;AF=0.056;MLEAC=2;MLEAF=0.056;AN=2;AC=2	GT:AD:DP:GQ:PGT:PID:PL:PS	1|1:0,47:47:99:1|1:56927995_T_C:2113,141,0:56927995
chr1	56927996	.	G	C	2086.19	PASS	ExcessHet=0.0625;FS=0;InbreedingCoeff=1;MQ=60;QD=34.27;SOR=0.735;CSQ=C|intergenic_variant|MODIFIER|||||||||||||||||||SNV||||||||||||||||||||||||||||||||||||||||||||||||||;DP=597;AF=0.056;MLEAC=2;MLEAF=0.056;AN=2;AC=2	GT:AD:DP:GQ:PGT:PID:PL:PS	1|1:0,47:47:99:1|1:56927995_T_C:2113,141,0:56927995
chr1	56929317	.	C	T	1074.19	PASS	BaseQRankSum=-0.558;ExcessHet=0.0625;FS=3.522;InbreedingCoeff=1;MQ=60;MQRankSum=0;QD=29.84;ReadPosRankSum=0.289;SOR=0.679;CSQ=T|intergenic_variant|MODIFIER|||||||||||||||||||SNV||||||||||||||||||||||||||||||||||||||||||||||||||;DP=617;AF=0.056;MLEAC=2;MLEAF=0.056;AN=2;AC=2	GT:AD:DP:GQ:PL	1/1:1,35:36:73:1101,73,0
chr1	56932050	.	G	A	1232.19	PASS	ExcessHet=0.0625;FS=0;InbreedingCoeff=1;MQ=60;QD=29.73;SOR=1.382;CSQ=A|intergenic_variant|MODIFIER|||||||||||||||||||SNV||||||||||||||||||||||||||||||||||||||||||||||||||;DP=562;AF=0.056;MLEAC=2;MLEAF=0.056;AN=2;AC=2	GT:AD:DP:GQ:PGT:PID:PL:PS	1|1:0,28:28:84:1|1:56932048_G_A:1259,84,0:56932048
chr1	56948678	.	G	C	1065.19	PASS	ExcessHet=0.0625;FS=0;InbreedingCoeff=1;MQ=60;QD=31.33;SOR=0.811;CSQ=C|intergenic_variant|MODIFIER|||||||||||||||||||SNV||||||||||||||||||||||||||||||||||||||||||||||||||;DP=532;AF=0.056;MLEAC=2;MLEAF=0.056;AN=2;AC=2	GT:AD:DP:GQ:PL	1/1:0,34:34:99:1092,102,0
chr1	56957344	.	TTCCTTCCTTCCTTCCC	T	322.73	PASS	ExcessHet=0.0625;FS=0;InbreedingCoeff=0.7906;MQ=58.98;QD=27.93;SOR=4.615;CSQ=-|intron_variant|MODIFIER||THBS2|Transcript|NM_001197156|protein_coding||21/21|NM_001197156.1:c.3509-507_3509-492del|||||||||-1||deletion|||||||||NP_001184085|||||UU_Cfam_GSD_1.0_ROSY.refSeq.ensformat.gtf.gz||||||||||||||||||||||||||||||||||||;DP=302;AF=0.056;MLEAC=2;MLEAF=0.056;AN=2;AC=2	GT:AD:DP:GQ:PL	1/1:0,9:9:27:349,27,0
chr1	56978662	.	G	A	1465.19	PASS	ExcessHet=0.0625;FS=0;InbreedingCoeff=1;MQ=60;QD=28.73;SOR=0.732;CSQ=A|intron_variant|MODIFIER||THBS2|Transcript|NM_001197156|protein_coding||3/21|NM_001197156.1:c.606+88C>T|||||||||-1||SNV|||||||||NP_001184085|||||UU_Cfam_GSD_1.0_ROSY.refSeq.ensformat.gtf.gz||||||||||||||||||||||||||||||||||||;DP=569;AF=0.056;MLEAC=2;MLEAF=0.056;AN=2;AC=2	GT:AD:DP:GQ:PL	1/1:0,51:51:99:1492,152,0
chr1	56994105	.	T	C	860.19	PASS	ExcessHet=0.0625;FS=0;InbreedingCoeff=1;MQ=60;QD=29.66;SOR=1.071;CSQ=C|intron_variant&non_coding_transcript_variant|MODIFIER||LOC102153803|Transcript|XR_005353106|lncRNA||2/2|XR_005353106.1:n.563-25A>G|||||||||-1||SNV||||||||||||||UU_Cfam_GSD_1.0_ROSY.refSeq.ensformat.gtf.gz||||||||||||||||||||||||||||||||||||,C|intron_variant&non_coding_transcript_variant|MODIFIER||LOC102153803|Transcript|XR_005…	GT:AD:DP:GQ:PL	1/1:0,29:29:86:887,86,0
chr1	56997982	.	A	T	1387.98	PASS	ExcessHet=0.0625;FS=0;InbreedingCoeff=0.784;MQ=60;QD=27.06;SOR=0.752;CSQ=T|intron_variant&non_coding_transcript_variant|MODIFIER||LOC102153803|Transcript|XR_005353106|lncRNA||2/2|XR_005353106.1:n.563-3902T>A|||||||||-1||SNV||||||||||||||UU_Cfam_GSD_1.0_ROSY.refSeq.ensformat.gtf.gz||||||||||||||||||||||||||||||||||||,T|intron_variant&non_coding_transcript_variant|MODIFIER||LOC102153803|Transcript|…	GT:AD:DP:GQ:PGT:PID:PL:PS	1|1:0,33:33:99:1|1:56997982_A_T:1414,99,0:56997982
chr1	57001484	.	C	G	1069.19	PASS	ExcessHet=0.0625;FS=0;InbreedingCoeff=1;MQ=58.71;QD=30.55;SOR=0.749;CSQ=G|intron_variant&non_coding_transcript_variant|MODIFIER||LOC102153803|Transcript|XR_005353106|lncRNA||2/2|XR_005353106.1:n.562+2056G>C|||||||||-1||SNV||||||||||||||UU_Cfam_GSD_1.0_ROSY.refSeq.ensformat.gtf.gz||||||||||||||||||||||||||||||||||||,G|intron_variant&non_coding_transcript_variant|MODIFIER||LOC102153803|Transcript|X…	GT:AD:DP:GQ:PL	1/1:0,35:35:99:1096,105,0
chr1	57021761	.	GAGC	G	1662.16	PASS	ExcessHet=0.0625;FS=0;InbreedingCoeff=1;MQ=60;QD=30.68;SOR=0.693;CSQ=-|intergenic_variant|MODIFIER|||||||||||||||||||deletion||||||||||||||||||||||||||||||||||||||||||||||||||;DP=612;AF=0.056;MLEAC=2;MLEAF=0.056;AN=2;AC=2	GT:AD:DP:GQ:PL	1/1:0,38:38:99:1689,114,0
chr1	57033181	.	T	A	1237.19	PASS	ExcessHet=0.0625;FS=0;InbreedingCoeff=1;MQ=60;QD=30.18;SOR=1.206;CSQ=A|intergenic_variant|MODIFIER|||||||||||||||||||SNV||||||||||||||||||||||||||||||||||||||||||||||||||;DP=610;AF=0.056;MLEAC=2;MLEAF=0.056;AN=2;AC=2	GT:AD:DP:GQ:PL	1/1:0,41:41:99:1264,123,0
chr1	57109709	.	C	T	920.19	PASS	ExcessHet=0.0625;FS=0;InbreedingCoeff=1;MQ=60;QD=28.76;SOR=1.112;CSQ=T|intergenic_variant|MODIFIER|||||||||||||||||||SNV||||||||||||||||||||||||||||||||||||||||||||||||||;DP=572;AF=0.056;MLEAC=2;MLEAF=0.056;AN=2;AC=2	GT:AD:DP:GQ:PL	1/1:0,32:32:96:947,96,0
chr1	57151329	.	T	C	954.19	PASS	ExcessHet=0.0625;FS=0;InbreedingCoeff=1;MQ=60;QD=28.91;SOR=1.022;CSQ=C|intron_variant|MODIFIER||WDR27|Transcript|XM_038526586|protein_coding||26/26|XM_038526586.1:c.2516-24221A>G|||||||||-1||SNV|||||||||XP_038382514|||||UU_Cfam_GSD_1.0_ROSY.refSeq.ensformat.gtf.gz||||||||||||||||||||||||||||||||||||,C|intron_variant|MODIFIER||WDR27|Transcript|XM_038526587|protein_coding||27/27|XM_038526587.1:c.26…	GT:AD:DP:GQ:PL	1/1:0,33:33:99:981,99,0
chr1	57163358	.	T	C	866.19	PASS	ExcessHet=0.0625;FS=0;InbreedingCoeff=1;MQ=60;QD=30.94;SOR=0.997;CSQ=C|intron_variant|MODIFIER||WDR27|Transcript|XM_038526586|protein_coding||26/26|XM_038526586.1:c.2515+22376A>G|||||||||-1||SNV|||||||||XP_038382514|||||UU_Cfam_GSD_1.0_ROSY.refSeq.ensformat.gtf.gz||||||||||||||||||||||||||||||||||||,C|intron_variant|MODIFIER||WDR27|Transcript|XM_038526587|protein_coding||27/27|XM_038526587.1:c.26…	GT:AD:DP:GQ:PL	1/1:0,28:28:84:893,84,0
chr1	57217827	.	C	T	1183.19	PASS	ExcessHet=0.0625;FS=0;InbreedingCoeff=1;MQ=60;QD=29.58;SOR=1.022;CSQ=T|intron_variant|MODIFIER||WDR27|Transcript|XM_038526586|protein_coding||24/26|XM_038526586.1:c.2334+1633G>A|||||||||-1||SNV|||||||||XP_038382514|||||UU_Cfam_GSD_1.0_ROSY.refSeq.ensformat.gtf.gz||||||||||||||||||||||||||||||||||||,T|intron_variant|MODIFIER||WDR27|Transcript|XM_038526587|protein_coding||25/27|XM_038526587.1:c.245…	GT:AD:DP:GQ:PL	1/1:0,40:40:99:1210,120,0
chr1	57251914	.	G	A	846.19	PASS	ExcessHet=0.0625;FS=0;InbreedingCoeff=1;MQ=60;QD=30.22;SOR=0.997;CSQ=A|intron_variant|MODIFIER||WDR27|Transcript|XM_038526586|protein_coding||9/26|XM_038526586.1:c.811+116C>T|||||||||-1||SNV|||||||||XP_038382514|||||UU_Cfam_GSD_1.0_ROSY.refSeq.ensformat.gtf.gz||||||||||||||||||||||||||||||||||||,A|intron_variant|MODIFIER||WDR27|Transcript|XM_038526587|protein_coding||10/27|XM_038526587.1:c.931+16…	GT:AD:DP:GQ:PL	1/1:0,28:28:83:873,83,0
chr1	57342298	.	A	T	903.62	PASS	ExcessHet=0.0625;FS=0;InbreedingCoeff=0.9995;MQ=60;QD=28.63;SOR=1.179;CSQ=T|upstream_gene_variant|MODIFIER||WDR27|Transcript|XM_038526591|protein_coding|||||||||||1089|-1||SNV|||||||||XP_038382519|||||UU_Cfam_GSD_1.0_ROSY.refSeq.ensformat.gtf.gz||||||||||||||||||||||||||||||||||||,T|upstream_gene_variant|MODIFIER||WDR27|Transcript|XM_038526592|protein_coding|||||||||||1089|-1||SNV|||||||||XP_0383…	GT:AD:DP:GQ:PL	1/1:0,23:23:72:1048,72,0
chr1	57352854	.	G	A	830.19	PASS	ExcessHet=0.0625;FS=0;InbreedingCoeff=1;MQ=60;QD=29.65;SOR=0.997;CSQ=A|intron_variant|MODIFIER||DSE|Transcript|XM_038526609|protein_coding||1/5|XM_038526609.1:c.-54+11325G>A|||||||||1||SNV|||||||||XP_038382537|||||UU_Cfam_GSD_1.0_ROSY.refSeq.ensformat.gtf.gz||||||||||||||||||||||||||||||||||||,A|intron_variant|MODIFIER||DSE|Transcript|XM_038526610|protein_coding||1/5|XM_038526610.1:c.-54+11872G>A…	GT:AD:DP:GQ:PL	1/1:0,28:28:84:857,84,0
chr1	57396621	.	G	A	1262.19	PASS	ExcessHet=0.0625;FS=0;InbreedingCoeff=1;MQ=60;QD=28.69;SOR=0.883;CSQ=A|intron_variant|MODIFIER||DSE|Transcript|XM_038526609|protein_coding||2/5|XM_038526609.1:c.417-12228G>A|||||||||1||SNV|||||||||XP_038382537|||||UU_Cfam_GSD_1.0_ROSY.refSeq.ensformat.gtf.gz||||||||||||||||||||||||||||||||||||,A|intron_variant|MODIFIER||DSE|Transcript|XM_038526610|protein_coding||2/5|XM_038526610.1:c.417-12228G>A…	GT:AD:DP:GQ:PL	1/1:0,44:44:99:1289,132,0
chr1	57507010	.	C	A	746.19	PASS	ExcessHet=0.0625;FS=0;InbreedingCoeff=0.9999;MQ=60;QD=29.85;SOR=1.136;CSQ=A|intron_variant|MODIFIER||CALHM4|Transcript|XM_038526616|protein_coding||4/5|XM_038526616.1:c.77+1782C>A|||||||||1||SNV|||||||||XP_038382544|||||UU_Cfam_GSD_1.0_ROSY.refSeq.ensformat.gtf.gz||||||||||||||||||||||||||||||||||||,A|intron_variant|MODIFIER||CALHM4|Transcript|XM_038526617|protein_coding||4/5|XM_038526617.1:c.-14…	GT:AD:DP:GQ:PL	1/1:0,25:25:75:773,75,0
chr1	57522360	.	C	G	33.98	MQ40	ExcessHet=0.0877;FS=0;InbreedingCoeff=0.4638;MQ=20;QD=16.99;SOR=0.693;CSQ=G|upstream_gene_variant|MODIFIER||CALHM4|Transcript|XM_038526615|protein_coding|||||||||||3381|1||SNV|||||||||XP_038382543|||||UU_Cfam_GSD_1.0_ROSY.refSeq.ensformat.gtf.gz||||||||||||||||||||||||||||||||||||,G|intron_variant|MODIFIER||CALHM4|Transcript|XM_038526616|protein_coding||4/5|XM_038526616.1:c.78-3761C>G|||||||||1||…	GT:AD:DP:GQ:PL	1/1:0,2:2:6:49,6,0
chr1	57522372	.	T	C	54.68	MQ40	ExcessHet=0.0812;FS=0;InbreedingCoeff=0.417;MQ=20;QD=27.34;SOR=0.693;CSQ=C|upstream_gene_variant|MODIFIER||CALHM4|Transcript|XM_038526615|protein_coding|||||||||||3369|1||SNV|||||||||XP_038382543|||||UU_Cfam_GSD_1.0_ROSY.refSeq.ensformat.gtf.gz||||||||||||||||||||||||||||||||||||,C|intron_variant|MODIFIER||CALHM4|Transcript|XM_038526616|protein_coding||4/5|XM_038526616.1:c.78-3749T>C|||||||||1||S…	GT:AD:DP:GQ:PGT:PID:PL:PS	1|1:0,2:2:6:1|1:57522372_T_C:70,6,0:57522372
chr1	57522377	.	G	C	32.93	MQ40	ExcessHet=0.0877;FS=0;InbreedingCoeff=0.4085;MQ=20;QD=32.93;SOR=1.609;CSQ=C|upstream_gene_variant|MODIFIER||CALHM4|Transcript|XM_038526615|protein_coding|||||||||||3364|1||SNV|||||||||XP_038382543|||||UU_Cfam_GSD_1.0_ROSY.refSeq.ensformat.gtf.gz||||||||||||||||||||||||||||||||||||,C|intron_variant|MODIFIER||CALHM4|Transcript|XM_038526616|protein_coding||4/5|XM_038526616.1:c.78-3744G>C|||||||||1||…	GT:AD:DP:GQ:PGT:PID:PL:PS	1|1:0,1:1:3:1|1:57522372_T_C:45,3,0:57522372
chr1	57547686	.	T	C	841.19	PASS	ExcessHet=0.0625;FS=0;InbreedingCoeff=1;MQ=60;QD=31.16;SOR=0.765;CSQ=C|intron_variant|MODIFIER||RWDD1|Transcript|XM_038526622|protein_coding||1/6|XM_038526622.1:c.-215-437T>C|||||||||1||SNV|||||||||XP_038382550|||||UU_Cfam_GSD_1.0_ROSY.refSeq.ensformat.gtf.gz||||||||||||||||||||||||||||||||||||,C|intron_variant|MODIFIER||RWDD1|Transcript|XM_038526623|protein_coding||1/6|XM_038526623.1:c.74-437T>C…	GT:AD:DP:GQ:PL	1/1:0,27:27:81:868,81,0
chr1	57618588	.	CA	C	1312.16	PASS	ExcessHet=0.0625;FS=0;InbreedingCoeff=1;MQ=60;QD=27.69;SOR=0.811;CSQ=-|intron_variant|MODIFIER||RSPH4A|Transcript|XM_038526631|protein_coding||1/5|XM_038526631.1:c.680+367del|||||||||1||deletion|||||||||XP_038382559|||||UU_Cfam_GSD_1.0_ROSY.refSeq.ensformat.gtf.gz||||||||||||||||||||||||||||||||||||,-|intron_variant|MODIFIER||RSPH4A|Transcript|XM_038526632|protein_coding||1/4|XM_038526632.1:c.680…	GT:AD:DP:GQ:PL	1/1:0,34:34:99:1339,102,0
chr1	57671580	.	A	AT	1265.16	PASS	ExcessHet=0.0625;FS=0;InbreedingCoeff=1;MQ=60;QD=34.19;SOR=1.121;CSQ=T|intron_variant|MODIFIER||KPNA5|Transcript|XM_038526635|protein_coding||2/13|XM_038526635.1:c.138+379dup|||||||||1||insertion|||||||||XP_038382563|||||UU_Cfam_GSD_1.0_ROSY.refSeq.ensformat.gtf.gz||||||||||||||||||||||||||||||||||||,T|intron_variant|MODIFIER||KPNA5|Transcript|XM_038526636|protein_coding||2/13|XM_038526636.1:c.12…	GT:AD:DP:GQ:PL	1/1:0,37:37:99:1292,111,0
chr1	57852134	.	A	T	934.19	PASS	ExcessHet=0.0625;FS=0;InbreedingCoeff=1;MQ=60;QD=31.14;SOR=1.143;CSQ=T|downstream_gene_variant|MODIFIER||RFX6|Transcript|XM_038525491|protein_coding|||||||||||1007|1||SNV|||||||||XP_038381419|||||UU_Cfam_GSD_1.0_ROSY.refSeq.ensformat.gtf.gz||||||||||||||||||||||||||||||||||||;DP=573;AF=0.056;MLEAC=2;MLEAF=0.056;AN=2;AC=2	GT:AD:DP:GQ:PL	1/1:0,30:30:90:961,90,0
chr1	57865285	.	T	G	929.19	PASS	ExcessHet=0.0625;FS=0;InbreedingCoeff=1;MQ=60;QD=28.16;SOR=0.752;CSQ=G|intergenic_variant|MODIFIER|||||||||||||||||||SNV||||||||||||||||||||||||||||||||||||||||||||||||||;DP=583;AF=0.056;MLEAC=2;MLEAF=0.056;AN=2;AC=2	GT:AD:DP:GQ:PL	1/1:0,33:33:99:956,99,0
chr1	57900606	.	T	A	868.19	PASS	ExcessHet=0.0625;FS=0;InbreedingCoeff=1;MQ=60;QD=29.94;SOR=0.906;CSQ=A|non_coding_transcript_exon_variant|MODIFIER||LOC111090702|Transcript|XR_005353109|lncRNA|4/4||XR_005353109.1:n.572T>A||572|||||||1||SNV||||||||||||||UU_Cfam_GSD_1.0_ROSY.refSeq.ensformat.gtf.gz||||||||||||||||||||||||||||||||||||;DP=593;AF=0.056;MLEAC=2;MLEAF=0.056;AN=2;AC=2	GT:AD:DP:GQ:PL	1/1:0,29:29:87:895,87,0
chr1	57904871	.	C	G	691.19	PASS	ExcessHet=0.0625;FS=0;InbreedingCoeff=1;MQ=60;QD=27.65;SOR=1.358;CSQ=G|downstream_gene_variant|MODIFIER||LOC111090702|Transcript|XR_005353109|lncRNA|||||||||||4209|1||SNV||||||||||||||UU_Cfam_GSD_1.0_ROSY.refSeq.ensformat.gtf.gz||||||||||||||||||||||||||||||||||||;DP=566;AF=0.056;MLEAC=2;MLEAF=0.056;AN=2;AC=2	GT:AD:DP:GQ:PL	1/1:0,25:25:74:718,74,0
chr1	57911892	.	A	G	959.19	PASS	ExcessHet=0.0625;FS=0;InbreedingCoeff=1;MQ=60;QD=29.07;SOR=0.752;CSQ=G|intergenic_variant|MODIFIER|||||||||||||||||||SNV||||||||||||||||||||||||||||||||||||||||||||||||||;DP=646;AF=0.056;MLEAC=2;MLEAF=0.056;AN=2;AC=2	GT:AD:DP:GQ:PL	1/1:0,33:33:99:986,99,0
chr1	57942407	.	C	T	677.19	PASS	ExcessHet=0.0625;FS=0;InbreedingCoeff=1;MQ=60;QD=29.44;SOR=1.179;CSQ=T|intergenic_variant|MODIFIER|||||||||||||||||||SNV||||||||||||||||||||||||||||||||||||||||||||||||||;DP=593;AF=0.056;MLEAC=2;MLEAF=0.056;AN=2;AC=2	GT:AD:DP:GQ:PL	1/1:0,23:23:69:704,69,0
chr1	57949355	.	C	A	1153.19	PASS	ExcessHet=0.0625;FS=0;InbreedingCoeff=0.9999;MQ=60;QD=29.57;SOR=0.743;CSQ=A|intergenic_variant|MODIFIER|||||||||||||||||||SNV||||||||||||||||||||||||||||||||||||||||||||||||||;DP=577;AF=0.056;MLEAC=2;MLEAF=0.056;AN=2;AC=2	GT:AD:DP:GQ:PL	1/1:0,39:39:99:1180,117,0
chr1	57952138	.	T	C	959.24	PASS	BaseQRankSum=0.382;ExcessHet=0.0625;FS=0;InbreedingCoeff=0.9751;MQ=60;MQRankSum=0;QD=23.98;ReadPosRankSum=-2.108;SOR=0.473;CSQ=C|intergenic_variant|MODIFIER|||||||||||||||||||SNV||||||||||||||||||||||||||||||||||||||||||||||||||;DP=590;AF=0.056;MLEAC=2;MLEAF=0.056;AN=2;AC=2	GT:AD:DP:GQ:PL	1/1:3,37:40:35:986,35,0
chr1	57995603	.	C	T	856.19	PASS	ExcessHet=0.0625;FS=0;InbreedingCoeff=1;MQ=60;QD=30.58;SOR=1.382;CSQ=T|intergenic_variant|MODIFIER|||||||||||||||||||SNV||||||||||||||||||||||||||||||||||||||||||||||||||;DP=580;AF=0.056;MLEAC=2;MLEAF=0.056;AN=2;AC=2	GT:AD:DP:GQ:PL	1/1:0,28:28:84:883,84,0
chr1	57996929	.	A	ATTT	1013.16	PASS	ExcessHet=0.0625;FS=0;InbreedingCoeff=1;MQ=59.38;QD=25.11;SOR=0.859;CSQ=TTT|intergenic_variant|MODIFIER|||||||||||||||||||insertion||||||||||||||||||||||||||||||||||||||||||||||||||;DP=535;AF=0.056;MLEAC=2;MLEAF=0.056;AN=2;AC=2	GT:AD:DP:GQ:PGT:PID:PL:PS	1|1:0,24:24:72:1|1:57996927_TAA_T:1040,72,0:57996927
chr1	58066672	.	T	TA	1277.16	PASS	ExcessHet=0.0625;FS=0;InbreedingCoeff=1;MQ=60;QD=31.16;SOR=0.826;CSQ=A|intergenic_variant|MODIFIER|||||||||||||||||||insertion||||||||||||||||||||||||||||||||||||||||||||||||||;DP=528;AF=0.056;MLEAC=2;MLEAF=0.056;AN=2;AC=2	GT:AD:DP:GQ:PGT:PID:PL:PS	1|1:0,30:30:90:1|1:58066672_T_TA:1304,90,0:58066672
chr1	58066751	.	CTG	C	1008.16	PASS	ExcessHet=0.0625;FS=0;InbreedingCoeff=1;MQ=60;QD=30.51;SOR=1.051;CSQ=-|intergenic_variant|MODIFIER|||||||||||||||||||deletion||||||||||||||||||||||||||||||||||||||||||||||||||;DP=522;AF=0.056;MLEAC=2;MLEAF=0.056;AN=2;AC=2	GT:AD:DP:GQ:PGT:PID:PL:PS	1|1:0,24:24:72:1|1:58066751_CTG_C:1035,72,0:58066751
chr1	58098855	.	C	T	1084.19	PASS	ExcessHet=0.0625;FS=0;InbreedingCoeff=1;MQ=60;QD=30.12;SOR=1.061;CSQ=T|downstream_gene_variant|MODIFIER||VGLL2|Transcript|XM_038525605|protein_coding|||||||||||1707|1||SNV|||||||||XP_038381533|||||UU_Cfam_GSD_1.0_ROSY.refSeq.ensformat.gtf.gz||||||||||||||||||||||||||||||||||||,T|downstream_gene_variant|MODIFIER||VGLL2|Transcript|XM_038525606|protein_coding|||||||||||1707|1||SNV|||||||||XP_0383815…	GT:AD:DP:GQ:PL	1/1:0,36:36:99:1111,108,0
chr1	58143095	.	G	A	1391.19	PASS	ExcessHet=0.0625;FS=0;InbreedingCoeff=1;MQ=60;QD=28.98;SOR=1.179;CSQ=A|intron_variant|MODIFIER||ROS1|Transcript|XM_038525492|protein_coding||36/42|XM_038525492.1:c.5838+454C>T|||||||||-1||SNV|||||||||XP_038381420|||||UU_Cfam_GSD_1.0_ROSY.refSeq.ensformat.gtf.gz||||||||||||||||||||||||||||||||||||;DP=613;AF=0.056;MLEAC=2;MLEAF=0.056;AN=2;AC=2	GT:AD:DP:GQ:PL	1/1:0,48:48:99:1418,143,0
chr1	58148607	.	A	T	1337.19	PASS	ExcessHet=0.0625;FS=0;InbreedingCoeff=1;MQ=60;QD=29.72;SOR=1.038;CSQ=T|intron_variant|MODIFIER||ROS1|Transcript|XM_038525492|protein_coding||33/42|XM_038525492.1:c.5456-65T>A|||||||||-1||SNV|||||||||XP_038381420|||||UU_Cfam_GSD_1.0_ROSY.refSeq.ensformat.gtf.gz||||||||||||||||||||||||||||||||||||;DP=612;AF=0.056;MLEAC=2;MLEAF=0.056;AN=2;AC=2	GT:AD:DP:GQ:PL	1/1:0,45:45:99:1364,135,0
chr1	58156482	.	A	T	1413.19	PASS	BaseQRankSum=-0.581;ExcessHet=0.0625;FS=0;InbreedingCoeff=1;MQ=60;MQRankSum=0;QD=30.26;ReadPosRankSum=0.459;SOR=0.54;CSQ=T|intron_variant|MODIFIER||ROS1|Transcript|XM_038525492|protein_coding||30/42|XM_038525492.1:c.4977+1335T>A|||||||||-1||SNV|||||||||XP_038381420|||||UU_Cfam_GSD_1.0_ROSY.refSeq.ensformat.gtf.gz||||||||||||||||||||||||||||||||||||;DP=580;AF=0.056;MLEAC=2;MLEAF=0.056;AN=2;AC=2	GT:AD:DP:GQ:PGT:PID:PL:PS	1|1:1,33:34:57:1|1:58156482_A_T:1440,57,0:58156482
chr1	58156960	.	A	G	1043.2	PASS	ExcessHet=0.0625;FS=0;InbreedingCoeff=0.9997;MQ=60;QD=22.82;SOR=0.693;CSQ=G|intron_variant|MODIFIER||ROS1|Transcript|XM_038525492|protein_coding||30/42|XM_038525492.1:c.4977+857T>C|||||||||-1||SNV|||||||||XP_038381420|||||UU_Cfam_GSD_1.0_ROSY.refSeq.ensformat.gtf.gz||||||||||||||||||||||||||||||||||||;DP=517;AF=0.056;MLEAC=2;MLEAF=0.056;AN=2;AC=2	GT:AD:DP:GQ:PGT:PID:PL:PS	1|1:0,24:24:72:1|1:58156953_C_T:1070,72,0:58156953
chr1	58157051	.	A	G	963.2	PASS	ExcessHet=0.0625;FS=0;InbreedingCoeff=0.9979;MQ=60;QD=28.33;SOR=0.941;CSQ=G|intron_variant|MODIFIER||ROS1|Transcript|XM_038525492|protein_coding||30/42|XM_038525492.1:c.4977+766T>C|||||||||-1||SNV|||||||||XP_038381420|||||UU_Cfam_GSD_1.0_ROSY.refSeq.ensformat.gtf.gz||||||||||||||||||||||||||||||||||||;DP=516;AF=0.056;MLEAC=2;MLEAF=0.056;AN=2;AC=2	GT:AD:DP:GQ:PL	1/1:0,34:34:99:990,101,0
chr1	58158780	.	G	A	517.19	PASS	ExcessHet=0.0625;FS=0;InbreedingCoeff=1;MQ=60;QD=25.86;SOR=0.892;CSQ=A|intron_variant|MODIFIER||ROS1|Transcript|XM_038525492|protein_coding||28/42|XM_038525492.1:c.4567+315C>T|||||||||-1||SNV|||||||||XP_038381420|||||UU_Cfam_GSD_1.0_ROSY.refSeq.ensformat.gtf.gz||||||||||||||||||||||||||||||||||||;DP=582;AF=0.056;MLEAC=2;MLEAF=0.056;AN=2;AC=2	GT:AD:DP:GQ:PL	1/1:0,20:20:59:544,59,0
chr1	58160027	.	AT	A	1729.16	PASS	ExcessHet=0.0625;FS=0;InbreedingCoeff=1;MQ=60;QD=34.58;SOR=0.773;CSQ=-|intron_variant|MODIFIER||ROS1|Transcript|XM_038525492|protein_coding||27/42|XM_038525492.1:c.4423-789del|||||||||-1||deletion|||||||||XP_038381420|||||UU_Cfam_GSD_1.0_ROSY.refSeq.ensformat.gtf.gz||||||||||||||||||||||||||||||||||||;DP=658;AF=0.056;MLEAC=2;MLEAF=0.056;AN=2;AC=2	GT:AD:DP:GQ:PL	1/1:0,50:50:99:1756,150,0
chr1	58161500	.	A	G	1026.2	PASS	ExcessHet=0.0625;FS=0;InbreedingCoeff=0.9996;MQ=49.14;QD=29.32;SOR=0.869;CSQ=G|intron_variant|MODIFIER||ROS1|Transcript|XM_038525492|protein_coding||26/42|XM_038525492.1:c.4217-328T>C|||||||||-1||SNV|||||||||XP_038381420|||||UU_Cfam_GSD_1.0_ROSY.refSeq.ensformat.gtf.gz||||||||||||||||||||||||||||||||||||;DP=508;AF=0.056;MLEAC=2;MLEAF=0.056;AN=2;AC=2	GT:AD:DP:GQ:PL	1/1:0,35:35:99:1053,105,0
chr1	58161639	.	G	A	1687.19	PASS	ExcessHet=0.0625;FS=0;InbreedingCoeff=1;MQ=56.58;QD=27.06;SOR=0.743;CSQ=A|intron_variant|MODIFIER||ROS1|Transcript|XM_038525492|protein_coding||26/42|XM_038525492.1:c.4217-467C>T|||||||||-1||SNV|||||||||XP_038381420|||||UU_Cfam_GSD_1.0_ROSY.refSeq.ensformat.gtf.gz||||||||||||||||||||||||||||||||||||;DP=540;AF=0.056;MLEAC=2;MLEAF=0.056;AN=2;AC=2	GT:AD:DP:GQ:PGT:PID:PL:PS	1|1:0,39:39:99:1|1:58161639_G_A:1714,117,0:58161639
chr1	58161642	.	G	A	1687.19	PASS	ExcessHet=0.0625;FS=0;InbreedingCoeff=1;MQ=57.02;QD=34.32;SOR=0.743;CSQ=A|intron_variant|MODIFIER||ROS1|Transcript|XM_038525492|protein_coding||26/42|XM_038525492.1:c.4217-470C>T|||||||||-1||SNV|||||||||XP_038381420|||||UU_Cfam_GSD_1.0_ROSY.refSeq.ensformat.gtf.gz||||||||||||||||||||||||||||||||||||;DP=547;AF=0.056;MLEAC=2;MLEAF=0.056;AN=2;AC=2	GT:AD:DP:GQ:PGT:PID:PL:PS	1|1:0,39:39:99:1|1:58161639_G_A:1714,117,0:58161639
chr1	58167947	.	G	A	775.19	PASS	BaseQRankSum=-0.671;ExcessHet=0.0625;FS=0;InbreedingCoeff=1;MQ=60;MQRankSum=0;QD=27.69;ReadPosRankSum=0.434;SOR=0.335;CSQ=A|intron_variant|MODIFIER||ROS1|Transcript|XM_038525492|protein_coding||24/42|XM_038525492.1:c.3752+192C>T|||||||||-1||SNV|||||||||XP_038381420|||||UU_Cfam_GSD_1.0_ROSY.refSeq.ensformat.gtf.gz||||||||||||||||||||||||||||||||||||;DP=607;AF=0.056;MLEAC=2;MLEAF=0.056;AN=2;AC=2	GT:AD:DP:GQ:PL	1/1:1,27:28:49:802,49,0
chr1	58168268	.	C	T	791.19	PASS	ExcessHet=0.0625;FS=0;InbreedingCoeff=1;MQ=60;QD=30.43;SOR=0.846;CSQ=T|missense_variant|MODERATE||ROS1|Transcript|XM_038525492|protein_coding|24/43||XM_038525492.1:c.3623G>A|XP_038381420.1:p.Arg1208Gln|4036|3623|1208|R/Q|cGa/cAa|||-1||SNV|||||||||XP_038381420|||||UU_Cfam_GSD_1.0_ROSY.refSeq.ensformat.gtf.gz||||||||||||||||||||||||||||||||||||;DP=549;AF=0.056;MLEAC=2;MLEAF=0.056;AN=2;AC=2	GT:AD:DP:GQ:PL	1/1:0,26:26:78:818,78,0
chr1	58169215	.	C	A	1035.19	PASS	ExcessHet=0.0625;FS=0;InbreedingCoeff=1;MQ=60;QD=32.35;SOR=0.693;CSQ=A|intron_variant|MODIFIER||ROS1|Transcript|XM_038525492|protein_coding||23/42|XM_038525492.1:c.3546+662G>T|||||||||-1||SNV|||||||||XP_038381420|||||UU_Cfam_GSD_1.0_ROSY.refSeq.ensformat.gtf.gz||||||||||||||||||||||||||||||||||||;DP=579;AF=0.056;MLEAC=2;MLEAF=0.056;AN=2;AC=2	GT:AD:DP:GQ:PGT:PID:PL:PS	1|1:0,32:32:96:1|1:58169199_C_T:1062,96,0:58169199
chr1	58170118	.	GA	G	783.16	PASS	ExcessHet=0.0625;FS=0;InbreedingCoeff=1;MQ=60;QD=29.01;SOR=0.765;CSQ=-|intron_variant|MODIFIER||ROS1|Transcript|XM_038525492|protein_coding||22/42|XM_038525492.1:c.3344-40del|||||||||-1||deletion|||||||||XP_038381420|||||UU_Cfam_GSD_1.0_ROSY.refSeq.ensformat.gtf.gz||||||||||||||||||||||||||||||||||||;DP=613;AF=0.056;MLEAC=2;MLEAF=0.056;AN=2;AC=2	GT:AD:DP:GQ:PL	1/1:0,27:27:81:810,81,0
chr1	58171230	.	G	GA	1513.16	PASS	ExcessHet=0.0625;FS=0;InbreedingCoeff=1;MQ=60;QD=32.19;SOR=0.823;CSQ=A|intron_variant|MODIFIER||ROS1|Transcript|XM_038525492|protein_coding||21/42|XM_038525492.1:c.3280-772dup|||||||||-1||insertion|||||||||XP_038381420|||||UU_Cfam_GSD_1.0_ROSY.refSeq.ensformat.gtf.gz||||||||||||||||||||||||||||||||||||;DP=606;AF=0.056;MLEAC=2;MLEAF=0.056;AN=2;AC=2	GT:AD:DP:GQ:PL	1/1:0,47:47:99:1540,141,0
chr1	58173584	.	C	A	1337.19	PASS	ExcessHet=0.0625;FS=0;InbreedingCoeff=1;MQ=60;QD=30.39;SOR=0.693;CSQ=A|intron_variant|MODIFIER||ROS1|Transcript|XM_038525492|protein_coding||20/42|XM_038525492.1:c.3017-414G>T|||||||||-1||SNV|||||||||XP_038381420|||||UU_Cfam_GSD_1.0_ROSY.refSeq.ensformat.gtf.gz||||||||||||||||||||||||||||||||||||;DP=615;AF=0.056;MLEAC=2;MLEAF=0.056;AN=2;AC=2	GT:AD:DP:GQ:PL	1/1:0,44:44:99:1364,132,0
chr1	58173950	.	G	A	1327.19	PASS	ExcessHet=0.0625;FS=0;InbreedingCoeff=1;MQ=60;QD=30.86;SOR=0.836;CSQ=A|intron_variant|MODIFIER||ROS1|Transcript|XM_038525492|protein_coding||20/42|XM_038525492.1:c.3017-780C>T|||||||||-1||SNV|||||||||XP_038381420|||||UU_Cfam_GSD_1.0_ROSY.refSeq.ensformat.gtf.gz||||||||||||||||||||||||||||||||||||;DP=625;AF=0.056;MLEAC=2;MLEAF=0.056;AN=2;AC=2	GT:AD:DP:GQ:PL	1/1:0,43:43:99:1354,129,0
chr1	58243163	.	G	A	741.2	PASS	ExcessHet=0.0625;FS=0;InbreedingCoeff=0.9999;MQ=60;QD=28.51;SOR=1.445;CSQ=A|intergenic_variant|MODIFIER|||||||||||||||||||SNV||||||||||||||||||||||||||||||||||||||||||||||||||;DP=555;AF=0.056;MLEAC=2;MLEAF=0.056;AN=2;AC=2	GT:AD:DP:GQ:PL	1/1:0,26:26:78:768,78,0
chr1	58265419	.	CCCCG	C	140.59	PASS	ExcessHet=0.1047;FS=0;InbreedingCoeff=0.5827;MQ=60;QD=29.63;SOR=0.693;CSQ=-|upstream_gene_variant|MODIFIER||DCBLD1|Transcript|XM_038526639|protein_coding|||||||||||995|1||deletion|||||||||XP_038382567|||||UU_Cfam_GSD_1.0_ROSY.refSeq.ensformat.gtf.gz||||||||||||||||||||||||||||||||||||,-|upstream_gene_variant|MODIFIER||DCBLD1|Transcript|XM_038526640|protein_coding|||||||||||995|1||deletion||||||||…	GT:AD:DP:GQ:PGT:PID:PL:PS	1|1:0,4:4:12:1|1:58265403_CG_C:159,12,0:58265403
chr1	58266845	.	C	T	596.19	PASS	ExcessHet=0.0625;FS=0;InbreedingCoeff=1;MQ=60;QD=27.1;SOR=0.693;CSQ=T|intron_variant|MODIFIER||DCBLD1|Transcript|XM_038526639|protein_coding||1/15|XM_038526639.1:c.79+316C>T|||||||||1||SNV|||||||||XP_038382567|||||UU_Cfam_GSD_1.0_ROSY.refSeq.ensformat.gtf.gz||||||||||||||||||||||||||||||||||||,T|intron_variant|MODIFIER||DCBLD1|Transcript|XM_038526640|protein_coding||1/13|XM_038526640.1:c.79+316C>…	GT:AD:DP:GQ:PL	1/1:0,22:22:66:623,66,0
chr1	58284217	.	AT	A	558.16	PASS	BaseQRankSum=-1.324;ExcessHet=0.0625;FS=0;InbreedingCoeff=0.9999;MQ=60;MQRankSum=0;QD=21.47;ReadPosRankSum=-0.867;SOR=0.343;CSQ=-|intron_variant|MODIFIER||DCBLD1|Transcript|XM_038526639|protein_coding||1/15|XM_038526639.1:c.80-4445del|||||||||1||deletion|||||||||XP_038382567|||||UU_Cfam_GSD_1.0_ROSY.refSeq.ensformat.gtf.gz||||||||||||||||||||||||||||||||||||,-|intron_variant|MODIFIER||DCBLD1|Tran…	GT:AD:DP:GQ:PL	1/1:1,25:26:55:585,55,0
chr1	58307474	.	TATTTATTTATGA	T	573.16	PASS	ExcessHet=0.0625;FS=0;InbreedingCoeff=0.9998;MQ=60;QD=30.68;SOR=0.693;CSQ=-|intron_variant|MODIFIER||DCBLD1|Transcript|XM_038526639|protein_coding||4/15|XM_038526639.1:c.479+1297_479+1308del|||||||||1||deletion|||||||||XP_038382567|||||UU_Cfam_GSD_1.0_ROSY.refSeq.ensformat.gtf.gz||||||||||||||||||||||||||||||||||||,-|intron_variant|MODIFIER||DCBLD1|Transcript|XM_038526640|protein_coding||4/13|XM_…	GT:AD:DP:GQ:PL	1/1:0,14:14:42:600,42,0
chr1	58333927	.	C	T	1293.19	PASS	ExcessHet=0.0625;FS=0;InbreedingCoeff=1;MQ=60;QD=30.79;SOR=1.005;CSQ=T|intron_variant|MODIFIER||DCBLD1|Transcript|XM_038526639|protein_coding||14/15|XM_038526639.1:c.1570+6637C>T|||||||||1||SNV|||||||||XP_038382567|||||UU_Cfam_GSD_1.0_ROSY.refSeq.ensformat.gtf.gz||||||||||||||||||||||||||||||||||||;DP=601;AF=0.056;MLEAC=2;MLEAF=0.056;AN=2;AC=2	GT:AD:DP:GQ:PL	1/1:0,42:42:99:1320,126,0
chr1	58341524	.	G	A	945.19	PASS	ExcessHet=0.0625;FS=0;InbreedingCoeff=1;MQ=60;QD=29.54;SOR=0.693;CSQ=A|intron_variant|MODIFIER||DCBLD1|Transcript|XM_038526639|protein_coding||14/15|XM_038526639.1:c.1570+14234G>A|||||||||1||SNV|||||||||XP_038382567|||||UU_Cfam_GSD_1.0_ROSY.refSeq.ensformat.gtf.gz||||||||||||||||||||||||||||||||||||,A|downstream_gene_variant|MODIFIER||GOPC|Transcript|XM_038526641|protein_coding|||||||||||3436|-1|…	GT:AD:DP:GQ:PL	1/1:0,32:32:96:972,96,0
chr1	58360139	.	C	CACAAAA	1187.16	PASS	ExcessHet=0.0625;FS=0;InbreedingCoeff=1;MQ=60;QD=33.57;SOR=1.101;CSQ=ACAAAA|intron_variant|MODIFIER||DCBLD1|Transcript|XM_038526639|protein_coding||15/15|XM_038526639.1:c.1636+3600_1636+3605dup|||||||||1||insertion|||||||||XP_038382567|||||UU_Cfam_GSD_1.0_ROSY.refSeq.ensformat.gtf.gz||||||||||||||||||||||||||||||||||||,ACAAAA|intron_variant|MODIFIER||GOPC|Transcript|XM_038526641|protein_coding||3…	GT:AD:DP:GQ:PL	1/1:0,27:27:81:1214,81,0
chr1	58365020	.	C	T	999.19	PASS	ExcessHet=0.0625;FS=0;InbreedingCoeff=1;MQ=60;QD=30.28;SOR=1.542;CSQ=T|downstream_gene_variant|MODIFIER||DCBLD1|Transcript|XM_038526639|protein_coding|||||||||||336|1||SNV|||||||||XP_038382567|||||UU_Cfam_GSD_1.0_ROSY.refSeq.ensformat.gtf.gz||||||||||||||||||||||||||||||||||||,T|intron_variant|MODIFIER||GOPC|Transcript|XM_038526641|protein_coding||1/8|XM_038526641.1:c.289-374G>A|||||||||-1||SNV||…	GT:AD:DP:GQ:PL	1/1:0,33:33:99:1026,99,0
chr1	58367985	.	G	A	1564.19	PASS	ExcessHet=0.0625;FS=0;InbreedingCoeff=1;MQ=60;QD=31.28;SOR=0.773;CSQ=A|downstream_gene_variant|MODIFIER||DCBLD1|Transcript|XM_038526639|protein_coding|||||||||||3301|1||SNV|||||||||XP_038382567|||||UU_Cfam_GSD_1.0_ROSY.refSeq.ensformat.gtf.gz||||||||||||||||||||||||||||||||||||,A|intron_variant|MODIFIER||GOPC|Transcript|XM_038526641|protein_coding||1/8|XM_038526641.1:c.289-3339C>T|||||||||-1||SNV…	GT:AD:DP:GQ:PL	1/1:0,50:50:99:1591,150,0
chr1	58371580	.	C	T	910.19	PASS	ExcessHet=0.0625;FS=0;InbreedingCoeff=1;MQ=60;QD=29.36;SOR=0.756;CSQ=T|intron_variant|MODIFIER||GOPC|Transcript|XM_038526641|protein_coding||1/8|XM_038526641.1:c.289-6934G>A|||||||||-1||SNV|||||||||XP_038382569|||||UU_Cfam_GSD_1.0_ROSY.refSeq.ensformat.gtf.gz||||||||||||||||||||||||||||||||||||,T|intron_variant|MODIFIER||GOPC|Transcript|XM_038526642|protein_coding||1/7|XM_038526642.1:c.289-6934G>…	GT:AD:DP:GQ:PL	1/1:0,31:31:93:937,93,0
chr1	58375000	.	T	TTTTTA	1367.16	PASS	ExcessHet=0.0625;FS=0;InbreedingCoeff=0.9996;MQ=60;QD=36.09;SOR=1.284;CSQ=TTTTA|intron_variant|MODIFIER||GOPC|Transcript|XM_038526641|protein_coding||1/8|XM_038526641.1:c.288+8583_288+8587dup|||||||||-1||insertion|||||||||XP_038382569|||||UU_Cfam_GSD_1.0_ROSY.refSeq.ensformat.gtf.gz||||||||||||||||||||||||||||||||||||,TTTTA|intron_variant|MODIFIER||GOPC|Transcript|XM_038526642|protein_coding||1/7…	GT:AD:DP:GQ:PGT:PID:PL:PS	1|1:0,32:32:96:1|1:58374988_T_TA:1394,96,0:58374988
chr1	58377506	.	G	A	855.19	PASS	ExcessHet=0.0625;FS=0;InbreedingCoeff=1;MQ=60;QD=28.51;SOR=0.693;CSQ=A|intron_variant|MODIFIER||GOPC|Transcript|XM_038526641|protein_coding||1/8|XM_038526641.1:c.288+6082C>T|||||||||-1||SNV|||||||||XP_038382569|||||UU_Cfam_GSD_1.0_ROSY.refSeq.ensformat.gtf.gz||||||||||||||||||||||||||||||||||||,A|intron_variant|MODIFIER||GOPC|Transcript|XM_038526642|protein_coding||1/7|XM_038526642.1:c.288+6082C>…	GT:AD:DP:GQ:PL	1/1:0,30:30:90:882,90,0
chr1	58383994	.	C	A	1251.19	PASS	ExcessHet=0.0625;FS=0;InbreedingCoeff=1;MQ=60;QD=26.67;SOR=0.826;CSQ=A|upstream_gene_variant|MODIFIER||GOPC|Transcript|XM_038526641|protein_coding|||||||||||104|-1||SNV|||||||||XP_038382569|||||UU_Cfam_GSD_1.0_ROSY.refSeq.ensformat.gtf.gz||||||||||||||||||||||||||||||||||||,A|upstream_gene_variant|MODIFIER||GOPC|Transcript|XM_038526642|protein_coding|||||||||||104|-1||SNV|||||||||XP_038382570||||…	GT:AD:DP:GQ:PGT:PID:PL:PS	1|1:0,30:30:90:1|1:58383976_T_C:1278,90,0:58383976
chr1	58384077	.	G	C	632.19	PASS	ExcessHet=0.0625;FS=0;InbreedingCoeff=1;MQ=60;QD=33.27;SOR=1.292;CSQ=C|upstream_gene_variant|MODIFIER||GOPC|Transcript|XM_038526641|protein_coding|||||||||||187|-1||SNV|||||||||XP_038382569|||||UU_Cfam_GSD_1.0_ROSY.refSeq.ensformat.gtf.gz||||||||||||||||||||||||||||||||||||,C|upstream_gene_variant|MODIFIER||GOPC|Transcript|XM_038526642|protein_coding|||||||||||187|-1||SNV|||||||||XP_038382570||||…	GT:AD:DP:GQ:PL	1/1:0,19:19:57:659,57,0
chr1	58384145	.	G	A	712.2	PASS	ExcessHet=0.0625;FS=0;InbreedingCoeff=0.9995;MQ=60;QD=30.97;SOR=0.776;CSQ=A|upstream_gene_variant|MODIFIER||GOPC|Transcript|XM_038526641|protein_coding|||||||||||255|-1||SNV|||||||||XP_038382569|||||UU_Cfam_GSD_1.0_ROSY.refSeq.ensformat.gtf.gz||||||||||||||||||||||||||||||||||||,A|upstream_gene_variant|MODIFIER||GOPC|Transcript|XM_038526642|protein_coding|||||||||||255|-1||SNV|||||||||XP_03838257…	GT:AD:DP:GQ:PL	1/1:0,23:23:69:739,69,0
chr1	58387999	.	GAATA	G	1418.16	PASS	ExcessHet=0.0625;FS=0;InbreedingCoeff=1;MQ=60;QD=33.98;SOR=1.179;CSQ=-|upstream_gene_variant|MODIFIER||GOPC|Transcript|XM_038526641|protein_coding|||||||||||4110|-1||deletion|||||||||XP_038382569|||||UU_Cfam_GSD_1.0_ROSY.refSeq.ensformat.gtf.gz||||||||||||||||||||||||||||||||||||,-|upstream_gene_variant|MODIFIER||GOPC|Transcript|XM_038526642|protein_coding|||||||||||4110|-1||deletion|||||||||XP_0…	GT:AD:DP:GQ:PGT:PID:PL:PS	1|1:0,33:33:99:1|1:58387999_GAATA_G:1445,99,0:58387999
chr1	58388007	.	A	G	1418.19	PASS	ExcessHet=0.0625;FS=0;InbreedingCoeff=1;MQ=60;QD=32.17;SOR=1.179;CSQ=G|upstream_gene_variant|MODIFIER||GOPC|Transcript|XM_038526641|protein_coding|||||||||||4117|-1||SNV|||||||||XP_038382569|||||UU_Cfam_GSD_1.0_ROSY.refSeq.ensformat.gtf.gz||||||||||||||||||||||||||||||||||||,G|upstream_gene_variant|MODIFIER||GOPC|Transcript|XM_038526642|protein_coding|||||||||||4117|-1||SNV|||||||||XP_038382570||…	GT:AD:DP:GQ:PGT:PID:PL:PS	1|1:0,33:33:99:1|1:58387999_GAATA_G:1445,99,0:58387999
chr1	58399949	.	C	G	940.19	PASS	ExcessHet=0.0625;FS=0;InbreedingCoeff=1;MQ=60;QD=28.49;SOR=0.752;CSQ=G|intron_variant|MODIFIER||NEPN|Transcript|XM_038526643|protein_coding||1/2|XM_038526643.1:c.190-3318C>G|||||||||1||SNV|||||||||XP_038382571|||||UU_Cfam_GSD_1.0_ROSY.refSeq.ensformat.gtf.gz||||||||||||||||||||||||||||||||||||,G|intron_variant|MODIFIER||NEPN|Transcript|XM_038526644|protein_coding||3/4|XM_038526644.1:c.76-3318C>G|…	GT:AD:DP:GQ:PL	1/1:0,33:33:99:967,99,0
chr1	58401055	.	A	G	851.2	PASS	ExcessHet=0.0625;FS=0;InbreedingCoeff=0.9997;MQ=60;QD=29.35;SOR=0.906;CSQ=G|intron_variant|MODIFIER||NEPN|Transcript|XM_038526643|protein_coding||1/2|XM_038526643.1:c.190-2212A>G|||||||||1||SNV|||||||||XP_038382571|||||UU_Cfam_GSD_1.0_ROSY.refSeq.ensformat.gtf.gz||||||||||||||||||||||||||||||||||||,G|intron_variant|MODIFIER||NEPN|Transcript|XM_038526644|protein_coding||3/4|XM_038526644.1:c.76-221…	GT:AD:DP:GQ:PL	1/1:0,29:29:87:878,87,0
chr1	58404313	.	G	A	1217.19	PASS	ExcessHet=0.0625;FS=0;InbreedingCoeff=1;MQ=60;QD=28.98;SOR=0.788;CSQ=A|intron_variant|MODIFIER||NEPN|Transcript|XM_038526643|protein_coding||2/2|XM_038526643.1:c.1091+145G>A|||||||||1||SNV|||||||||XP_038382571|||||UU_Cfam_GSD_1.0_ROSY.refSeq.ensformat.gtf.gz||||||||||||||||||||||||||||||||||||,A|intron_variant|MODIFIER||NEPN|Transcript|XM_038526644|protein_coding||4/4|XM_038526644.1:c.977+145G>A|…	GT:AD:DP:GQ:PL	1/1:0,42:42:99:1244,125,0
chr1	58408718	.	TTTG	T	1323.16	PASS	ExcessHet=0.0625;FS=0;InbreedingCoeff=1;MQ=60;QD=28.9;SOR=0.826;CSQ=-|intron_variant|MODIFIER||NEPN|Transcript|XM_038526643|protein_coding||2/2|XM_038526643.1:c.1092-3564_1092-3562del|||||||||1||deletion|||||||||XP_038382571|||||UU_Cfam_GSD_1.0_ROSY.refSeq.ensformat.gtf.gz||||||||||||||||||||||||||||||||||||,-|intron_variant|MODIFIER||NEPN|Transcript|XM_038526644|protein_coding||4/4|XM_038526644.…	GT:AD:DP:GQ:PL	1/1:0,30:30:90:1350,90,0
chr1	58419898	.	G	A	1093.19	PASS	ExcessHet=0.0625;FS=0;InbreedingCoeff=1;MQ=60;QD=31.23;SOR=1.148;CSQ=A|upstream_gene_variant|MODIFIER||NUS1|Transcript|XM_038526646|protein_coding|||||||||||4711|1||SNV|||||||||XP_038382574|||||UU_Cfam_GSD_1.0_ROSY.refSeq.ensformat.gtf.gz||||||||||||||||||||||||||||||||||||,A|upstream_gene_variant|MODIFIER||NUS1|Transcript|XM_038526647|protein_coding|||||||||||4691|1||SNV|||||||||XP_038382575||||…	GT:AD:DP:GQ:PL	1/1:0,35:35:99:1120,105,0
chr1	58420400	.	C	T	843.19	PASS	ExcessHet=0.0625;FS=0;InbreedingCoeff=0.9999;MQ=59.97;QD=25.52;SOR=0.99;CSQ=T|upstream_gene_variant|MODIFIER||NUS1|Transcript|XM_038526646|protein_coding|||||||||||4209|1||SNV|||||||||XP_038382574|||||UU_Cfam_GSD_1.0_ROSY.refSeq.ensformat.gtf.gz||||||||||||||||||||||||||||||||||||,T|upstream_gene_variant|MODIFIER||NUS1|Transcript|XM_038526647|protein_coding|||||||||||4189|1||SNV|||||||||XP_038382…	GT:AD:DP:GQ:PGT:PID:PL:PS	1|1:0,21:21:63:1|1:58420393_T_G:870,63,0:58420393
chr1	58420405	.	A	AGATTCCCCATAATGTATGAGACTGTATGTATGTAT	976.16	PASS	ExcessHet=0.0625;FS=0;InbreedingCoeff=0.9999;MQ=59.98;QD=31.32;SOR=1.051;CSQ=GATTCCCCATAATGTATGAGACTGTATGTATGTAT|upstream_gene_variant|MODIFIER||NUS1|Transcript|XM_038526646|protein_coding|||||||||||4203|1||insertion|||||||||XP_038382574|||||UU_Cfam_GSD_1.0_ROSY.refSeq.ensformat.gtf.gz||||||||||||||||||||||||||||||||||||,GATTCCCCATAATGTATGAGACTGTATGTATGTAT|upstream_gene_variant|MODIFIER||NUS1|Tra…	GT:AD:DP:GQ:PGT:PID:PL:PS	1|1:0,24:24:71:1|1:58420393_T_G:1003,71,0:58420393
chr1	58420634	.	G	A	296	PASS	ExcessHet=0.0625;FS=0;InbreedingCoeff=0.7749;MQ=56.29;QD=24.67;SOR=1.981;CSQ=A|upstream_gene_variant|MODIFIER||NUS1|Transcript|XM_038526646|protein_coding|||||||||||3975|1||SNV|||||||||XP_038382574|||||UU_Cfam_GSD_1.0_ROSY.refSeq.ensformat.gtf.gz||||||||||||||||||||||||||||||||||||,A|upstream_gene_variant|MODIFIER||NUS1|Transcript|XM_038526647|protein_coding|||||||||||3955|1||SNV|||||||||XP_03838…	GT:AD:DP:GQ:PL	1/1:0,12:12:36:322,36,0
chr1	58420912	.	A	T	1319.19	PASS	BaseQRankSum=2.05;ExcessHet=0.0625;FS=0;InbreedingCoeff=1;MQ=59.86;MQRankSum=0;QD=28.07;ReadPosRankSum=-1.292;SOR=0.737;CSQ=T|upstream_gene_variant|MODIFIER||NUS1|Transcript|XM_038526646|protein_coding|||||||||||3697|1||SNV|||||||||XP_038382574|||||UU_Cfam_GSD_1.0_ROSY.refSeq.ensformat.gtf.gz||||||||||||||||||||||||||||||||||||,T|upstream_gene_variant|MODIFIER||NUS1|Transcript|XM_038526647|protei…	GT:AD:DP:GQ:PL	1/1:2,45:47:91:1346,91,0
chr1	58420956	.	C	G	1248.19	PASS	BaseQRankSum=1.71;ExcessHet=0.0625;FS=0;InbreedingCoeff=1;MQ=60;MQRankSum=0;QD=27.74;ReadPosRankSum=1.35;SOR=0.739;CSQ=G|upstream_gene_variant|MODIFIER||NUS1|Transcript|XM_038526646|protein_coding|||||||||||3653|1||SNV|||||||||XP_038382574|||||UU_Cfam_GSD_1.0_ROSY.refSeq.ensformat.gtf.gz||||||||||||||||||||||||||||||||||||,G|upstream_gene_variant|MODIFIER||NUS1|Transcript|XM_038526647|protein_cod…	GT:AD:DP:GQ:PL	1/1:2,43:45:86:1275,86,0
chr1	58421099	.	G	A	1863.19	PASS	ExcessHet=0.0625;FS=0;InbreedingCoeff=1;MQ=60;QD=35.16;SOR=0.788;CSQ=A|upstream_gene_variant|MODIFIER||NUS1|Transcript|XM_038526646|protein_coding|||||||||||3510|1||SNV|||||||||XP_038382574|||||UU_Cfam_GSD_1.0_ROSY.refSeq.ensformat.gtf.gz||||||||||||||||||||||||||||||||||||,A|upstream_gene_variant|MODIFIER||NUS1|Transcript|XM_038526647|protein_coding|||||||||||3490|1||SNV|||||||||XP_038382575||||…	GT:AD:DP:GQ:PGT:PID:PL:PS	1|1:0,42:42:99:1|1:58421098_T_C:1890,126,0:58421098
chr1	58421143	.	A	G	960.19	PASS	ExcessHet=0.0625;FS=0;InbreedingCoeff=1;MQ=60;QD=30.97;SOR=0.756;CSQ=G|upstream_gene_variant|MODIFIER||NUS1|Transcript|XM_038526646|protein_coding|||||||||||3466|1||SNV|||||||||XP_038382574|||||UU_Cfam_GSD_1.0_ROSY.refSeq.ensformat.gtf.gz||||||||||||||||||||||||||||||||||||,G|upstream_gene_variant|MODIFIER||NUS1|Transcript|XM_038526647|protein_coding|||||||||||3446|1||SNV|||||||||XP_038382575||||…	GT:AD:DP:GQ:PL	1/1:0,31:31:92:987,92,0
chr1	58421373	.	C	T	1193.19	PASS	ExcessHet=0.0625;FS=0;InbreedingCoeff=1;MQ=60;QD=31.4;SOR=1.04;CSQ=T|upstream_gene_variant|MODIFIER||NUS1|Transcript|XM_038526646|protein_coding|||||||||||3236|1||SNV|||||||||XP_038382574|||||UU_Cfam_GSD_1.0_ROSY.refSeq.ensformat.gtf.gz||||||||||||||||||||||||||||||||||||,T|upstream_gene_variant|MODIFIER||NUS1|Transcript|XM_038526647|protein_coding|||||||||||3216|1||SNV|||||||||XP_038382575|||||U…	GT:AD:DP:GQ:PL	1/1:0,38:38:99:1220,114,0
chr1	58421534	.	C	T	1188.19	PASS	ExcessHet=0.0625;FS=0;InbreedingCoeff=1;MQ=59.88;QD=30.47;SOR=0.968;CSQ=T|upstream_gene_variant|MODIFIER||NUS1|Transcript|XM_038526646|protein_coding|||||||||||3075|1||SNV|||||||||XP_038382574|||||UU_Cfam_GSD_1.0_ROSY.refSeq.ensformat.gtf.gz||||||||||||||||||||||||||||||||||||,T|upstream_gene_variant|MODIFIER||NUS1|Transcript|XM_038526647|protein_coding|||||||||||3055|1||SNV|||||||||XP_038382575|…	GT:AD:DP:GQ:PL	1/1:0,39:39:99:1215,117,0
chr1	58422017	.	C	T	831.19	PASS	ExcessHet=0.0625;FS=0;InbreedingCoeff=1;MQ=60;QD=30.78;SOR=2.066;CSQ=T|upstream_gene_variant|MODIFIER||NUS1|Transcript|XM_038526646|protein_coding|||||||||||2592|1||SNV|||||||||XP_038382574|||||UU_Cfam_GSD_1.0_ROSY.refSeq.ensformat.gtf.gz||||||||||||||||||||||||||||||||||||,T|upstream_gene_variant|MODIFIER||NUS1|Transcript|XM_038526647|protein_coding|||||||||||2572|1||SNV|||||||||XP_038382575||||…	GT:AD:DP:GQ:PL	1/1:0,27:27:81:858,81,0
chr1	58422102	.	A	ACTGC	1503.16	PASS	ExcessHet=0.0625;FS=0;InbreedingCoeff=1;MQ=60;QD=29.69;SOR=1.244;CSQ=CTGC|upstream_gene_variant|MODIFIER||NUS1|Transcript|XM_038526646|protein_coding|||||||||||2506|1||insertion|||||||||XP_038382574|||||UU_Cfam_GSD_1.0_ROSY.refSeq.ensformat.gtf.gz||||||||||||||||||||||||||||||||||||,CTGC|upstream_gene_variant|MODIFIER||NUS1|Transcript|XM_038526647|protein_coding|||||||||||2486|1||insertion|||||||…	GT:AD:DP:GQ:PL	1/1:0,34:34:99:1530,102,0
chr1	58422764	.	A	T	1138.19	PASS	ExcessHet=0.0625;FS=0;InbreedingCoeff=1;MQ=60;QD=30.76;SOR=0.859;CSQ=T|upstream_gene_variant|MODIFIER||NUS1|Transcript|XM_038526646|protein_coding|||||||||||1845|1||SNV|||||||||XP_038382574|||||UU_Cfam_GSD_1.0_ROSY.refSeq.ensformat.gtf.gz||||||||||||||||||||||||||||||||||||,T|upstream_gene_variant|MODIFIER||NUS1|Transcript|XM_038526647|protein_coding|||||||||||1825|1||SNV|||||||||XP_038382575||||…	GT:AD:DP:GQ:PL	1/1:0,37:37:99:1165,111,0
chr1	58422973	.	A	G	840.19	PASS	ExcessHet=0.0625;FS=0;InbreedingCoeff=1;MQ=60;QD=28.97;SOR=0.906;CSQ=G|upstream_gene_variant|MODIFIER||NUS1|Transcript|XM_038526646|protein_coding|||||||||||1636|1||SNV|||||||||XP_038382574|||||UU_Cfam_GSD_1.0_ROSY.refSeq.ensformat.gtf.gz||||||||||||||||||||||||||||||||||||,G|upstream_gene_variant|MODIFIER||NUS1|Transcript|XM_038526647|protein_coding|||||||||||1616|1||SNV|||||||||XP_038382575||||…	GT:AD:DP:GQ:PL	1/1:0,29:29:86:867,86,0
chr1	58423049	.	G	A	921.19	PASS	ExcessHet=0.0625;FS=0;InbreedingCoeff=1;MQ=60;QD=31.77;SOR=0.76;CSQ=A|upstream_gene_variant|MODIFIER||NUS1|Transcript|XM_038526646|protein_coding|||||||||||1560|1||SNV|||||||||XP_038382574|||||UU_Cfam_GSD_1.0_ROSY.refSeq.ensformat.gtf.gz||||||||||||||||||||||||||||||||||||,A|upstream_gene_variant|MODIFIER||NUS1|Transcript|XM_038526647|protein_coding|||||||||||1540|1||SNV|||||||||XP_038382575|||||…	GT:AD:DP:GQ:PL	1/1:0,29:29:87:948,87,0
chr1	58423490	.	G	C	726.19	PASS	ExcessHet=0.0625;FS=0;InbreedingCoeff=1;MQ=60;QD=30.26;SOR=0.859;CSQ=C|upstream_gene_variant|MODIFIER||NUS1|Transcript|XM_038526646|protein_coding|||||||||||1119|1||SNV|||||||||XP_038382574|||||UU_Cfam_GSD_1.0_ROSY.refSeq.ensformat.gtf.gz||||||||||||||||||||||||||||||||||||,C|upstream_gene_variant|MODIFIER||NUS1|Transcript|XM_038526647|protein_coding|||||||||||1099|1||SNV|||||||||XP_038382575||||…	GT:AD:DP:GQ:PL	1/1:0,24:24:72:753,72,0
chr1	58438319	.	G	A	970.19	PASS	ExcessHet=0.0625;FS=0;InbreedingCoeff=1;MQ=60;QD=29.4;SOR=0.752;CSQ=A|intron_variant|MODIFIER||NUS1|Transcript|XM_038526646|protein_coding||1/4|XM_038526646.1:c.416-1369G>A|||||||||1||SNV|||||||||XP_038382574|||||UU_Cfam_GSD_1.0_ROSY.refSeq.ensformat.gtf.gz||||||||||||||||||||||||||||||||||||,A|intron_variant|MODIFIER||NUS1|Transcript|XM_038526647|protein_coding||1/5|XM_038526647.1:c.416-1369G>A|…	GT:AD:DP:GQ:PL	1/1:0,33:33:99:997,99,0
chr1	58438870	.	CTTTG	C	1403.16	PASS	ExcessHet=0.0625;FS=0;InbreedingCoeff=1;MQ=60;QD=30.83;SOR=0.693;CSQ=-|intron_variant|MODIFIER||NUS1|Transcript|XM_038526646|protein_coding||1/4|XM_038526646.1:c.416-813_416-810del|||||||||1||deletion|||||||||XP_038382574|||||UU_Cfam_GSD_1.0_ROSY.refSeq.ensformat.gtf.gz||||||||||||||||||||||||||||||||||||,-|intron_variant|MODIFIER||NUS1|Transcript|XM_038526647|protein_coding||1/5|XM_038526647.1:c…	GT:AD:DP:GQ:PL	1/1:0,32:32:96:1430,96,0
chr1	58456167	.	C	T	955.2	PASS	ExcessHet=0.0625;FS=0;InbreedingCoeff=0.9998;MQ=60;QD=29.85;SOR=0.818;CSQ=T|downstream_gene_variant|MODIFIER||NUS1|Transcript|XM_038526646|protein_coding|||||||||||2784|1||SNV|||||||||XP_038382574|||||UU_Cfam_GSD_1.0_ROSY.refSeq.ensformat.gtf.gz||||||||||||||||||||||||||||||||||||,T|downstream_gene_variant|MODIFIER||NUS1|Transcript|XM_038526647|protein_coding|||||||||||2784|1||SNV|||||||||XP_0383…	GT:AD:DP:GQ:PL	1/1:0,32:32:96:982,96,0
chr1	58461360	.	C	T	652.19	PASS	ExcessHet=0.0625;FS=0;InbreedingCoeff=1;MQ=60;QD=28.36;SOR=1.179;CSQ=T|intergenic_variant|MODIFIER|||||||||||||||||||SNV||||||||||||||||||||||||||||||||||||||||||||||||||;DP=573;AF=0.056;MLEAC=2;MLEAF=0.056;AN=2;AC=2	GT:AD:DP:GQ:PL	1/1:0,23:23:69:679,69,0
chr1	58463057	.	G	A	722.19	PASS	BaseQRankSum=-0.517;ExcessHet=0.0625;FS=0;InbreedingCoeff=1;MQ=60;MQRankSum=0;QD=27.78;ReadPosRankSum=0.133;SOR=0.255;CSQ=A|intergenic_variant|MODIFIER|||||||||||||||||||SNV||||||||||||||||||||||||||||||||||||||||||||||||||;DP=590;AF=0.056;MLEAC=2;MLEAF=0.056;AN=2;AC=2	GT:AD:DP:GQ:PL	1/1:1,25:26:43:749,43,0
chr1	58467761	.	G	A	1203.19	PASS	ExcessHet=0.0625;FS=0;InbreedingCoeff=1;MQ=60;QD=30.08;SOR=1.151;CSQ=A|intergenic_variant|MODIFIER|||||||||||||||||||SNV||||||||||||||||||||||||||||||||||||||||||||||||||;DP=611;AF=0.056;MLEAC=2;MLEAF=0.056;AN=2;AC=2	GT:AD:DP:GQ:PL	1/1:0,40:40:99:1230,120,0
chr1	58471123	.	C	T	960.19	PASS	ExcessHet=0.0625;FS=0;InbreedingCoeff=1;MQ=60;QD=29.1;SOR=0.88;CSQ=T|intergenic_variant|MODIFIER|||||||||||||||||||SNV||||||||||||||||||||||||||||||||||||||||||||||||||;DP=571;AF=0.056;MLEAC=2;MLEAF=0.056;AN=2;AC=2	GT:AD:DP:GQ:PL	1/1:0,33:33:99:987,99,0
chr1	58474999	.	C	G	1287.19	PASS	ExcessHet=0.0625;FS=0;InbreedingCoeff=1;MQ=60;QD=29.93;SOR=0.739;CSQ=G|intergenic_variant|MODIFIER|||||||||||||||||||SNV||||||||||||||||||||||||||||||||||||||||||||||||||;DP=618;AF=0.056;MLEAC=2;MLEAF=0.056;AN=2;AC=2	GT:AD:DP:GQ:PL	1/1:0,43:43:99:1314,129,0
chr1	58476938	.	T	C	860.19	PASS	ExcessHet=0.0625;FS=0;InbreedingCoeff=1;MQ=40.96;QD=31.86;SOR=0.765;CSQ=C|intergenic_variant|MODIFIER|||||||||||||||||||SNV||||||||||||||||||||||||||||||||||||||||||||||||||;DP=509;AF=0.056;MLEAC=2;MLEAF=0.056;AN=2;AC=2	GT:AD:DP:GQ:PL	1/1:0,27:27:81:887,81,0
chr1	58485647	.	G	A	1436.19	PASS	BaseQRankSum=-0.468;ExcessHet=0.0625;FS=3.711;InbreedingCoeff=1;MQ=60;MQRankSum=0;QD=30.56;ReadPosRankSum=-1.217;SOR=0.793;CSQ=A|intergenic_variant|MODIFIER|||||||||||||||||||SNV||||||||||||||||||||||||||||||||||||||||||||||||||;DP=628;AF=0.056;MLEAC=2;MLEAF=0.056;AN=2;AC=2	GT:AD:DP:GQ:PL	1/1:1,46:47:99:1463,107,0
chr1	58492539	.	G	A	1381.2	PASS	ExcessHet=0.0625;FS=0;InbreedingCoeff=0.9999;MQ=60;QD=30.69;SOR=1.038;CSQ=A|intergenic_variant|MODIFIER|||||||||||||||||||SNV||||||||||||||||||||||||||||||||||||||||||||||||||;DP=603;AF=0.056;MLEAC=2;MLEAF=0.056;AN=2;AC=2	GT:AD:DP:GQ:PL	1/1:0,45:45:99:1408,135,0
chr1	58495901	.	ATATAT	A	1233.16	PASS	ExcessHet=0.0625;FS=0;InbreedingCoeff=1;MQ=60;QD=28.96;SOR=0.997;CSQ=-|intergenic_variant|MODIFIER|||||||||||||||||||deletion||||||||||||||||||||||||||||||||||||||||||||||||||;DP=577;AF=0.056;MLEAC=2;MLEAF=0.056;AN=2;AC=2	GT:AD:DP:GQ:PL	1/1:0,28:28:84:1260,84,0
chr1	58497941	.	AC	A	1278.16	PASS	ExcessHet=0.0625;FS=0;InbreedingCoeff=1;MQ=59.63;QD=27.01;SOR=0.76;CSQ=-|intergenic_variant|MODIFIER|||||||||||||||||||deletion||||||||||||||||||||||||||||||||||||||||||||||||||;DP=608;AF=0.056;MLEAC=2;MLEAF=0.056;AN=2;AC=2	GT:AD:DP:GQ:PGT:PID:PL:PS	1|1:0,29:29:87:1|1:58497941_AC_A:1305,87,0:58497941
chr1	58497943	.	T	TGAG	1323.16	PASS	ExcessHet=0.0625;FS=0;InbreedingCoeff=1;MQ=59.64;QD=31.24;SOR=0.826;CSQ=GAG|intergenic_variant|MODIFIER|||||||||||||||||||insertion||||||||||||||||||||||||||||||||||||||||||||||||||;DP=618;AF=0.056;MLEAC=2;MLEAF=0.056;AN=2;AC=2	GT:AD:DP:GQ:PGT:PID:PL:PS	1|1:0,30:30:90:1|1:58497941_AC_A:1350,90,0:58497941
chr1	58497945	.	A	ATTTGATACATGACATATGAGCATGAG	1537.16	PASS	ExcessHet=0.0625;FS=0;InbreedingCoeff=1;MQ=59.69;QD=34.55;SOR=0.869;CSQ=TTTGATACATGACATATGAGCATGAG|intergenic_variant|MODIFIER|||||||||||||||||||insertion||||||||||||||||||||||||||||||||||||||||||||||||||;DP=617;AF=0.056;MLEAC=2;MLEAF=0.056;AN=2;AC=2	GT:AD:DP:GQ:PGT:PID:PL:PS	1|1:0,35:35:99:1|1:58497941_AC_A:1564,105,0:58497941
chr1	58503045	.	C	T	977.19	PASS	ExcessHet=0.0625;FS=0;InbreedingCoeff=1;MQ=60;QD=29.61;SOR=1.022;CSQ=T|intergenic_variant|MODIFIER|||||||||||||||||||SNV||||||||||||||||||||||||||||||||||||||||||||||||||;DP=555;AF=0.056;MLEAC=2;MLEAF=0.056;AN=2;AC=2	GT:AD:DP:GQ:PL	1/1:0,33:33:98:1004,98,0
chr1	58504139	.	T	A	1088.19	PASS	ExcessHet=0.0625;FS=0;InbreedingCoeff=1;MQ=60;QD=28.64;SOR=0.798;CSQ=A|intergenic_variant|MODIFIER|||||||||||||||||||SNV||||||||||||||||||||||||||||||||||||||||||||||||||;DP=608;AF=0.056;MLEAC=2;MLEAF=0.056;AN=2;AC=2	GT:AD:DP:GQ:PL	1/1:0,38:38:99:1115,114,0
chr1	58511594	.	GA	G	1267.16	PASS	ExcessHet=0.0625;FS=0;InbreedingCoeff=1;MQ=60;QD=30.65;SOR=0.76;CSQ=-|intergenic_variant|MODIFIER|||||||||||||||||||deletion||||||||||||||||||||||||||||||||||||||||||||||||||;DP=611;AF=0.056;MLEAC=2;MLEAF=0.056;AN=2;AC=2	GT:AD:DP:GQ:PGT:PID:PL:PS	1|1:0,29:29:87:1|1:58511594_GA_G:1294,87,0:58511594
chr1	58511598	.	A	T	1267.19	PASS	ExcessHet=0.0625;FS=0;InbreedingCoeff=1;MQ=60;QD=29.24;SOR=0.76;CSQ=T|intergenic_variant|MODIFIER|||||||||||||||||||SNV||||||||||||||||||||||||||||||||||||||||||||||||||;DP=605;AF=0.056;MLEAC=2;MLEAF=0.056;AN=2;AC=2	GT:AD:DP:GQ:PGT:PID:PL:PS	1|1:0,29:29:87:1|1:58511594_GA_G:1294,87,0:58511594
chr1	58533389	.	G	T	1143.19	PASS	ExcessHet=0.0625;FS=0;InbreedingCoeff=1;MQ=60;QD=28.58;SOR=1.022;CSQ=T|intergenic_variant|MODIFIER|||||||||||||||||||SNV||||||||||||||||||||||||||||||||||||||||||||||||||;DP=604;AF=0.056;MLEAC=2;MLEAF=0.056;AN=2;AC=2	GT:AD:DP:GQ:PL	1/1:0,40:40:99:1170,120,0
chr1	58540646	.	G	A	672.19	PASS	ExcessHet=0.0625;FS=0;InbreedingCoeff=1;MQ=60;QD=29.23;SOR=0.963;CSQ=A|intergenic_variant|MODIFIER|||||||||||||||||||SNV||||||||||||||||||||||||||||||||||||||||||||||||||;DP=579;AF=0.056;MLEAC=2;MLEAF=0.056;AN=2;AC=2	GT:AD:DP:GQ:PL	1/1:0,23:23:69:699,69,0
chr1	58540936	.	A	T	947.2	PASS	ExcessHet=0.0625;FS=0;InbreedingCoeff=0.9997;MQ=60;QD=28.7;SOR=1.022;CSQ=T|intergenic_variant|MODIFIER|||||||||||||||||||SNV||||||||||||||||||||||||||||||||||||||||||||||||||;DP=459;AF=0.056;MLEAC=2;MLEAF=0.056;AN=2;AC=2	GT:AD:DP:GQ:PL	1/1:0,33:33:98:974,98,0
chr1	58547240	.	C	A	786.19	PASS	ExcessHet=0.0625;FS=0;InbreedingCoeff=1;MQ=60;QD=28.08;SOR=0.693;CSQ=A|intergenic_variant|MODIFIER|||||||||||||||||||SNV||||||||||||||||||||||||||||||||||||||||||||||||||;DP=610;AF=0.056;MLEAC=2;MLEAF=0.056;AN=2;AC=2	GT:AD:DP:GQ:PL	1/1:0,28:28:84:813,84,0
chr1	58547801	.	A	G	950.19	PASS	ExcessHet=0.0625;FS=0;InbreedingCoeff=1;MQ=60;QD=30.65;SOR=1.044;CSQ=G|intergenic_variant|MODIFIER|||||||||||||||||||SNV||||||||||||||||||||||||||||||||||||||||||||||||||;DP=577;AF=0.056;MLEAC=2;MLEAF=0.056;AN=2;AC=2	GT:AD:DP:GQ:PL	1/1:0,31:31:93:977,93,0
chr1	58559160	.	C	T	1409.19	PASS	ExcessHet=0.0625;FS=0;InbreedingCoeff=1;MQ=60;QD=28.76;SOR=0.733;CSQ=T|intergenic_variant|MODIFIER|||||||||||||||||||SNV||||||||||||||||||||||||||||||||||||||||||||||||||;DP=624;AF=0.056;MLEAC=2;MLEAF=0.056;AN=2;AC=2	GT:AD:DP:GQ:PL	1/1:0,49:49:99:1436,147,0
chr1	58560116	.	G	GGAA	548.16	PASS	ExcessHet=0.0625;FS=0;InbreedingCoeff=0.9999;MQ=60;QD=27.31;SOR=0.836;CSQ=GAA|intergenic_variant|MODIFIER|||||||||||||||||||insertion||||||||||||||||||||||||||||||||||||||||||||||||||;DP=541;AF=0.056;MLEAC=2;MLEAF=0.056;AN=2;AC=2	GT:AD:DP:GQ:PGT:PID:PL:PS	1|1:0,13:13:39:1|1:58560112_A_AATG:575,39,0:58560112
chr1	58560124	.	A	C	548.19	PASS	ExcessHet=0.0625;FS=0;InbreedingCoeff=0.9999;MQ=60;QD=23.94;SOR=0.836;CSQ=C|intergenic_variant|MODIFIER|||||||||||||||||||SNV||||||||||||||||||||||||||||||||||||||||||||||||||;DP=536;AF=0.056;MLEAC=2;MLEAF=0.056;AN=2;AC=2	GT:AD:DP:GQ:PGT:PID:PL:PS	1|1:0,13:13:39:1|1:58560112_A_AATG:575,39,0:58560112
chr1	58560476	.	T	TTTTA	1364.16	PASS	ExcessHet=0.0625;FS=0;InbreedingCoeff=0.9992;MQ=60;QD=30.02;SOR=0.756;CSQ=TTTA|intergenic_variant|MODIFIER|||||||||||||||||||insertion||||||||||||||||||||||||||||||||||||||||||||||||||;DP=654;AF=0.056;MLEAC=2;MLEAF=0.056;AN=2;AC=2	GT:AD:DP:GQ:PL	1/1:0,31:31:93:1391,93,0
chr1	58560784	.	C	T	1022.19	PASS	ExcessHet=0.0625;FS=0;InbreedingCoeff=1;MQ=60;QD=27.51;SOR=0.859;CSQ=T|intergenic_variant|MODIFIER|||||||||||||||||||SNV||||||||||||||||||||||||||||||||||||||||||||||||||;DP=604;AF=0.056;MLEAC=2;MLEAF=0.056;AN=2;AC=2	GT:AD:DP:GQ:PGT:PID:PL:PS	1|1:0,24:24:72:1|1:58560768_A_G:1049,72,0:58560768
chr1	58561448	.	T	C	1445.19	PASS	ExcessHet=0.0625;FS=0;InbreedingCoeff=1;MQ=60;QD=28.34;SOR=0.732;CSQ=C|intergenic_variant|MODIFIER|||||||||||||||||||SNV||||||||||||||||||||||||||||||||||||||||||||||||||;DP=661;AF=0.056;MLEAC=2;MLEAF=0.056;AN=2;AC=2	GT:AD:DP:GQ:PL	1/1:0,51:51:99:1472,153,0
chr1	58562174	.	ATAT	A	1491.16	PASS	ExcessHet=0.0625;FS=0;InbreedingCoeff=1;MQ=60;QD=27.95;SOR=0.693;CSQ=-|intergenic_variant|MODIFIER|||||||||||||||||||deletion||||||||||||||||||||||||||||||||||||||||||||||||||;DP=580;AF=0.056;MLEAC=2;MLEAF=0.056;AN=2;AC=2	GT:AD:DP:GQ:PL	1/1:0,34:34:99:1518,102,0
chr1	58562604	.	A	G	1456.19	PASS	ExcessHet=0.0625;FS=0;InbreedingCoeff=1;MQ=60;QD=29.72;SOR=0.818;CSQ=G|intergenic_variant|MODIFIER|||||||||||||||||||SNV||||||||||||||||||||||||||||||||||||||||||||||||||;DP=594;AF=0.056;MLEAC=2;MLEAF=0.056;AN=2;AC=2	GT:AD:DP:GQ:PL	1/1:0,49:49:99:1483,147,0
chr1	58563480	.	C	T	759.19	PASS	BaseQRankSum=1.77;ExcessHet=0.0625;FS=0;InbreedingCoeff=0.9999;MQ=60;MQRankSum=0;QD=26.18;ReadPosRankSum=0.043;SOR=0.765;CSQ=T|intergenic_variant|MODIFIER|||||||||||||||||||SNV||||||||||||||||||||||||||||||||||||||||||||||||||;DP=587;AF=0.056;MLEAC=2;MLEAF=0.056;AN=2;AC=2	GT:AD:DP:GQ:PL	1/1:2,27:29:38:786,38,0
chr1	58563519	.	C	G	781.19	PASS	BaseQRankSum=1.41;ExcessHet=0.0625;FS=0;InbreedingCoeff=1;MQ=60;MQRankSum=0;QD=25.2;ReadPosRankSum=-0.483;SOR=0.76;CSQ=G|intergenic_variant|MODIFIER|||||||||||||||||||SNV||||||||||||||||||||||||||||||||||||||||||||||||||;DP=572;AF=0.056;MLEAC=2;MLEAF=0.056;AN=2;AC=2	GT:AD:DP:GQ:PL	1/1:2,29:31:43:808,43,0
chr1	58563772	.	G	A	980.19	PASS	ExcessHet=0.0625;FS=0;InbreedingCoeff=1;MQ=60;QD=29.7;SOR=1.751;CSQ=A|upstream_gene_variant|MODIFIER||SLC35F1|Transcript|XM_038525493|protein_coding|||||||||||4908|1||SNV|||||||||XP_038381421|||||UU_Cfam_GSD_1.0_ROSY.refSeq.ensformat.gtf.gz||||||||||||||||||||||||||||||||||||;DP=591;AF=0.056;MLEAC=2;MLEAF=0.056;AN=2;AC=2	GT:AD:DP:GQ:PL	1/1:0,33:33:99:1007,99,0
chr1	58564112	.	C	T	691.19	PASS	ExcessHet=0.0625;FS=0;InbreedingCoeff=1;MQ=60;QD=30.05;SOR=0.776;CSQ=T|upstream_gene_variant|MODIFIER||SLC35F1|Transcript|XM_038525493|protein_coding|||||||||||4568|1||SNV|||||||||XP_038381421|||||UU_Cfam_GSD_1.0_ROSY.refSeq.ensformat.gtf.gz||||||||||||||||||||||||||||||||||||;DP=576;AF=0.056;MLEAC=2;MLEAF=0.056;AN=2;AC=2	GT:AD:DP:GQ:PL	1/1:0,23:23:69:718,69,0
chr1	58564178	.	G	A	539.19	PASS	ExcessHet=0.0625;FS=0;InbreedingCoeff=1;MQ=60;QD=29.96;SOR=0.693;CSQ=A|upstream_gene_variant|MODIFIER||SLC35F1|Transcript|XM_038525493|protein_coding|||||||||||4502|1||SNV|||||||||XP_038381421|||||UU_Cfam_GSD_1.0_ROSY.refSeq.ensformat.gtf.gz||||||||||||||||||||||||||||||||||||;DP=595;AF=0.056;MLEAC=2;MLEAF=0.056;AN=2;AC=2	GT:AD:DP:GQ:PL	1/1:0,18:18:54:566,54,0
chr1	58565906	.	C	T	968.19	PASS	ExcessHet=0.0625;FS=0;InbreedingCoeff=1;MQ=60;QD=31.23;SOR=0.892;CSQ=T|upstream_gene_variant|MODIFIER||SLC35F1|Transcript|XM_038525493|protein_coding|||||||||||2774|1||SNV|||||||||XP_038381421|||||UU_Cfam_GSD_1.0_ROSY.refSeq.ensformat.gtf.gz||||||||||||||||||||||||||||||||||||;DP=589;AF=0.056;MLEAC=2;MLEAF=0.056;AN=2;AC=2	GT:AD:DP:GQ:PL	1/1:0,31:31:93:995,93,0
chr1	58701211	.	C	A	950.19	PASS	ExcessHet=0.0625;FS=0;InbreedingCoeff=1;MQ=60;QD=30.65;SOR=0.892;CSQ=A|intron_variant|MODIFIER||SLC35F1|Transcript|XM_038525493|protein_coding||1/7|XM_038525493.1:c.177-112036C>A|||||||||1||SNV|||||||||XP_038381421|||||UU_Cfam_GSD_1.0_ROSY.refSeq.ensformat.gtf.gz||||||||||||||||||||||||||||||||||||,A|intron_variant&non_coding_transcript_variant|MODIFIER||LOC111096073|Transcript|XR_005353819|lncRN…	GT:AD:DP:GQ:PL	1/1:0,31:31:93:977,93,0
chr1	58703612	.	G	GA	1377.16	PASS	BaseQRankSum=-2.207;ExcessHet=0.0625;FS=0;InbreedingCoeff=1;MQ=60;MQRankSum=0;QD=33.59;ReadPosRankSum=0.052;SOR=0.739;CSQ=A|intron_variant|MODIFIER||SLC35F1|Transcript|XM_038525493|protein_coding||1/7|XM_038525493.1:c.177-109629dup|||||||||1||insertion|||||||||XP_038381421|||||UU_Cfam_GSD_1.0_ROSY.refSeq.ensformat.gtf.gz||||||||||||||||||||||||||||||||||||,A|intron_variant&non_coding_transcript_v…	GT:AD:DP:GQ:PGT:PID:PL:PS	1|1:0,41:41:99:1|1:58703610_C_A:1404,123,0:58703610
chr1	58726025	.	G	A	1336.19	PASS	ExcessHet=0.0625;FS=0;InbreedingCoeff=1;MQ=60;QD=29.69;SOR=0.829;CSQ=A|intron_variant|MODIFIER||SLC35F1|Transcript|XM_038525493|protein_coding||1/7|XM_038525493.1:c.177-87222G>A|||||||||1||SNV|||||||||XP_038381421|||||UU_Cfam_GSD_1.0_ROSY.refSeq.ensformat.gtf.gz||||||||||||||||||||||||||||||||||||,A|intron_variant&non_coding_transcript_variant|MODIFIER||LOC111096073|Transcript|XR_005353819|lncRNA…	GT:AD:DP:GQ:PL	1/1:0,45:45:99:1363,135,0
chr1	58756695	.	A	AAAGG	1411.11	PASS	ExcessHet=0.0625;FS=0;InbreedingCoeff=0.7297;MQ=59.43;QD=33.78;SOR=1.371;CSQ=AAGG|intron_variant|MODIFIER||SLC35F1|Transcript|XM_038525493|protein_coding||1/7|XM_038525493.1:c.177-56549_177-56548insGAAG|||||||||1||insertion|||||||||XP_038381421|||||UU_Cfam_GSD_1.0_ROSY.refSeq.ensformat.gtf.gz||||||||||||||||||||||||||||||||||||,AAGG|intron_variant&non_coding_transcript_variant|MODIFIER||LOC111096…	GT:AD:DP:GQ:PGT:PID:PL:PS	1|1:0,36:36:99:1|1:58756695_A_AAAGG:1437,107,0:58756695
chr1	58808196	.	G	A	1266.19	PASS	BaseQRankSum=0.744;ExcessHet=0.0625;FS=2.26;InbreedingCoeff=1;MQ=60;MQRankSum=0;QD=25.84;ReadPosRankSum=-0.104;SOR=0.61;CSQ=A|intron_variant|MODIFIER||SLC35F1|Transcript|XM_038525493|protein_coding||1/7|XM_038525493.1:c.177-5051G>A|||||||||1||SNV|||||||||XP_038381421|||||UU_Cfam_GSD_1.0_ROSY.refSeq.ensformat.gtf.gz||||||||||||||||||||||||||||||||||||;DP=574;AF=0.056;MLEAC=2;MLEAF=0.056;AN=2;AC=2	GT:AD:DP:GQ:PL	1/1:3,46:49:62:1293,62,0
chr1	58813341	.	G	A	1247.19	PASS	ExcessHet=0.0625;FS=0;InbreedingCoeff=1;MQ=60;QD=29;SOR=0.836;CSQ=A|missense_variant|MODERATE||SLC35F1|Transcript|XM_038525493|protein_coding|2/8||XM_038525493.1:c.271G>A|XP_038381421.1:p.Ala91Thr|271|271|91|A/T|Gcc/Acc|||1||SNV|||||||||XP_038381421|||||UU_Cfam_GSD_1.0_ROSY.refSeq.ensformat.gtf.gz||||||||||||||||||||||||||||||||||||;DP=602;AF=0.056;MLEAC=2;MLEAF=0.056;AN=2;AC=2	GT:AD:DP:GQ:PL	1/1:0,43:43:99:1274,129,0
chr1	58821864	.	C	T	597.19	PASS	ExcessHet=0.0625;FS=0;InbreedingCoeff=1;MQ=60;QD=27.15;SOR=0.693;CSQ=T|intron_variant|MODIFIER||SLC35F1|Transcript|XM_038525493|protein_coding||2/7|XM_038525493.1:c.352+8442C>T|||||||||1||SNV|||||||||XP_038381421|||||UU_Cfam_GSD_1.0_ROSY.refSeq.ensformat.gtf.gz||||||||||||||||||||||||||||||||||||;DP=557;AF=0.056;MLEAC=2;MLEAF=0.056;AN=2;AC=2	GT:AD:DP:GQ:PL	1/1:0,22:22:65:624,65,0
chr1	58834200	.	T	C	816.19	PASS	ExcessHet=0.0625;FS=0;InbreedingCoeff=1;MQ=60;QD=29.15;SOR=0.997;CSQ=C|intron_variant|MODIFIER||SLC35F1|Transcript|XM_038525493|protein_coding||2/7|XM_038525493.1:c.352+20778T>C|||||||||1||SNV|||||||||XP_038381421|||||UU_Cfam_GSD_1.0_ROSY.refSeq.ensformat.gtf.gz||||||||||||||||||||||||||||||||||||;DP=613;AF=0.056;MLEAC=2;MLEAF=0.056;AN=2;AC=2	GT:AD:DP:GQ:PL	1/1:0,28:28:84:843,84,0
chr1	58858776	.	C	T	1082.19	PASS	ExcessHet=0.0625;FS=0;InbreedingCoeff=1;MQ=60;QD=30.06;SOR=0.804;CSQ=T|intron_variant|MODIFIER||SLC35F1|Transcript|XM_038525493|protein_coding||2/7|XM_038525493.1:c.353-26172C>T|||||||||1||SNV|||||||||XP_038381421|||||UU_Cfam_GSD_1.0_ROSY.refSeq.ensformat.gtf.gz||||||||||||||||||||||||||||||||||||;DP=577;AF=0.056;MLEAC=2;MLEAF=0.056;AN=2;AC=2	GT:AD:DP:GQ:PL	1/1:0,36:36:99:1109,108,0
chr1	58951507	.	T	C	1503.19	PASS	ExcessHet=0.0625;FS=0;InbreedingCoeff=1;MQ=60;QD=26.84;SOR=0.841;CSQ=C|intron_variant|MODIFIER||SLC35F1|Transcript|XM_038525493|protein_coding||7/7|XM_038525493.1:c.1006-4424T>C|||||||||1||SNV|||||||||XP_038381421|||||UU_Cfam_GSD_1.0_ROSY.refSeq.ensformat.gtf.gz||||||||||||||||||||||||||||||||||||;DP=650;AF=0.056;MLEAC=2;MLEAF=0.056;AN=2;AC=2	GT:AD:DP:GQ:PL	1/1:0,56:56:99:1530,168,0
chr1	58968155	.	C	T	1177.19	PASS	ExcessHet=0.0625;FS=0;InbreedingCoeff=1;MQ=60;QD=28.71;SOR=1.075;CSQ=T|downstream_gene_variant|MODIFIER||LOC111096075|Transcript|XR_005353821|lncRNA|||||||||||686|-1||SNV||||||||||||||UU_Cfam_GSD_1.0_ROSY.refSeq.ensformat.gtf.gz||||||||||||||||||||||||||||||||||||;DP=591;AF=0.056;MLEAC=2;MLEAF=0.056;AN=2;AC=2	GT:AD:DP:GQ:PL	1/1:0,41:41:99:1204,123,0
chr1	58975437	.	C	T	915.19	PASS	ExcessHet=0.0625;FS=0;InbreedingCoeff=1;MQ=60;QD=30.51;SOR=0.826;CSQ=T|intron_variant&non_coding_transcript_variant|MODIFIER||LOC111096075|Transcript|XR_005353821|lncRNA||1/1|XR_005353821.1:n.403+1499G>A|||||||||-1||SNV||||||||||||||UU_Cfam_GSD_1.0_ROSY.refSeq.ensformat.gtf.gz||||||||||||||||||||||||||||||||||||;DP=609;AF=0.056;MLEAC=2;MLEAF=0.056;AN=2;AC=2	GT:AD:DP:GQ:PL	1/1:0,30:30:90:942,90,0
chr1	58978325	.	A	T	1129.19	PASS	ExcessHet=0.0625;FS=0;InbreedingCoeff=1;MQ=60;QD=32.26;SOR=0.749;CSQ=T|upstream_gene_variant|MODIFIER||LOC111096075|Transcript|XR_005353821|lncRNA|||||||||||987|-1||SNV||||||||||||||UU_Cfam_GSD_1.0_ROSY.refSeq.ensformat.gtf.gz||||||||||||||||||||||||||||||||||||;DP=604;AF=0.056;MLEAC=2;MLEAF=0.056;AN=2;AC=2	GT:AD:DP:GQ:PL	1/1:0,35:35:99:1156,105,0
chr1	58991525	.	AAGAG	A	1223.16	PASS	ExcessHet=0.0625;FS=0;InbreedingCoeff=1;MQ=60;QD=27.69;SOR=0.693;CSQ=-|intergenic_variant|MODIFIER|||||||||||||||||||deletion||||||||||||||||||||||||||||||||||||||||||||||||||;DP=609;AF=0.056;MLEAC=2;MLEAF=0.056;AN=2;AC=2	GT:AD:DP:GQ:PL	1/1:0,28:28:84:1250,84,0
chr1	59008369	.	CAGA	C	1133.16	PASS	ExcessHet=0.0625;FS=0;InbreedingCoeff=1;MQ=60;QD=26.12;SOR=0.693;CSQ=-|intergenic_variant|MODIFIER|||||||||||||||||||deletion||||||||||||||||||||||||||||||||||||||||||||||||||;DP=540;AF=0.056;MLEAC=2;MLEAF=0.056;AN=2;AC=2	GT:AD:DP:GQ:PL	1/1:0,26:26:78:1160,78,0
chr1	59019084	.	AAC	A	687.16	PASS	ExcessHet=0.0625;FS=0;InbreedingCoeff=0.9999;MQ=60;QD=29.16;SOR=0.804;CSQ=-|intergenic_variant|MODIFIER|||||||||||||||||||deletion||||||||||||||||||||||||||||||||||||||||||||||||||;DP=426;AF=0.056;MLEAC=2;MLEAF=0.056;AN=2;AC=2	GT:AD:DP:GQ:PGT:PID:PL:PS	1|1:0,17:17:51:1|1:59019084_AAC_A:714,51,0:59019084
chr1	59035040	.	T	TA	712.16	PASS	ExcessHet=0.0625;FS=0;InbreedingCoeff=0.9999;MQ=60;QD=27.39;SOR=1.445;CSQ=A|intergenic_variant|MODIFIER|||||||||||||||||||insertion||||||||||||||||||||||||||||||||||||||||||||||||||;DP=554;AF=0.056;MLEAC=2;MLEAF=0.056;AN=2;AC=2	GT:AD:DP:GQ:PL	1/1:0,26:26:78:739,78,0
chr1	59050468	.	A	G	831.19	PASS	ExcessHet=0.0625;FS=0;InbreedingCoeff=1;MQ=60;QD=30.78;SOR=0.922;CSQ=G|downstream_gene_variant|MODIFIER||CEP85L|Transcript|XM_038526648|protein_coding|||||||||||2603|-1||SNV|||||||||XP_038382576|||||UU_Cfam_GSD_1.0_ROSY.refSeq.ensformat.gtf.gz||||||||||||||||||||||||||||||||||||,G|downstream_gene_variant|MODIFIER||CEP85L|Transcript|XM_038526649|protein_coding|||||||||||2603|-1||SNV|||||||||XP_038…	GT:AD:DP:GQ:PL	1/1:0,27:27:81:858,81,0
chr1	59091123	.	G	A	1401.19	PASS	ExcessHet=0.0625;FS=0;InbreedingCoeff=1;MQ=60;QD=30.46;SOR=1.085;CSQ=A|intron_variant|MODIFIER||CEP85L|Transcript|XM_038526648|protein_coding||5/12|XM_038526648.1:c.1264-3311C>T|||||||||-1||SNV|||||||||XP_038382576|||||UU_Cfam_GSD_1.0_ROSY.refSeq.ensformat.gtf.gz||||||||||||||||||||||||||||||||||||,A|intron_variant|MODIFIER||CEP85L|Transcript|XM_038526649|protein_coding||5/12|XM_038526649.1:c.955…	GT:AD:DP:GQ:PL	1/1:0,46:46:99:1428,138,0
chr1	59104566	.	G	A	802.19	PASS	ExcessHet=0.0625;FS=0;InbreedingCoeff=1;MQ=60;QD=32.09;SOR=1.136;CSQ=A|intron_variant|MODIFIER||CEP85L|Transcript|XM_038526648|protein_coding||5/12|XM_038526648.1:c.1263+1248C>T|||||||||-1||SNV|||||||||XP_038382576|||||UU_Cfam_GSD_1.0_ROSY.refSeq.ensformat.gtf.gz||||||||||||||||||||||||||||||||||||,A|intron_variant|MODIFIER||CEP85L|Transcript|XM_038526649|protein_coding||5/12|XM_038526649.1:c.954…	GT:AD:DP:GQ:PL	1/1:0,25:25:75:829,75,0
chr1	59151709	.	G	T	910.2	PASS	ExcessHet=0.0625;FS=0;InbreedingCoeff=0.9992;MQ=60;QD=29.36;SOR=0.892;CSQ=T|downstream_gene_variant|MODIFIER||PLN|Transcript|NM_001003332|protein_coding|||||||||||2581|1||SNV|||||||||NP_001003332|||||UU_Cfam_GSD_1.0_ROSY.refSeq.ensformat.gtf.gz||||||||||||||||||||||||||||||||||||,T|intron_variant|MODIFIER||CEP85L|Transcript|XM_038526648|protein_coding||3/12|XM_038526648.1:c.1023+3168C>A|||||||||-…	GT:AD:DP:GQ:PL	1/1:0,31:31:93:937,93,0
chr1	59166338	.	G	T	572.19	PASS	ExcessHet=0.0625;FS=0;InbreedingCoeff=1;MQ=60;QD=28.61;SOR=1.127;CSQ=T|intron_variant|MODIFIER||CEP85L|Transcript|XM_038526648|protein_coding||2/12|XM_038526648.1:c.236-10674C>A|||||||||-1||SNV|||||||||XP_038382576|||||UU_Cfam_GSD_1.0_ROSY.refSeq.ensformat.gtf.gz||||||||||||||||||||||||||||||||||||,T|intron_variant|MODIFIER||CEP85L|Transcript|XM_038526649|protein_coding||2/12|XM_038526649.1:c.-74…	GT:AD:DP:GQ:PL	1/1:0,20:20:60:599,60,0
chr1	59177111	.	T	A	1398.19	PASS	ExcessHet=0.0625;FS=0;InbreedingCoeff=1;MQ=60;QD=29.13;SOR=1.562;CSQ=A|intron_variant|MODIFIER||CEP85L|Transcript|XM_038526648|protein_coding||2/12|XM_038526648.1:c.235+8622A>T|||||||||-1||SNV|||||||||XP_038382576|||||UU_Cfam_GSD_1.0_ROSY.refSeq.ensformat.gtf.gz||||||||||||||||||||||||||||||||||||,A|intron_variant|MODIFIER||CEP85L|Transcript|XM_038526649|protein_coding||2/12|XM_038526649.1:c.-75+…	GT:AD:DP:GQ:PL	1/1:0,48:48:99:1425,144,0
chr1	59182384	.	C	T	727.19	PASS	ExcessHet=0.0625;FS=0;InbreedingCoeff=1;MQ=60;QD=30.3;SOR=0.859;CSQ=T|intron_variant|MODIFIER||CEP85L|Transcript|XM_038526648|protein_coding||2/12|XM_038526648.1:c.235+3349G>A|||||||||-1||SNV|||||||||XP_038382576|||||UU_Cfam_GSD_1.0_ROSY.refSeq.ensformat.gtf.gz||||||||||||||||||||||||||||||||||||,T|intron_variant|MODIFIER||CEP85L|Transcript|XM_038526649|protein_coding||2/12|XM_038526649.1:c.-75+3…	GT:AD:DP:GQ:PL	1/1:0,24:24:72:754,72,0
chr1	59214624	.	AG	A	966.16	PASS	ExcessHet=0.0625;FS=0;InbreedingCoeff=1;MQ=60;QD=32.21;SOR=0.976;CSQ=-|intergenic_variant|MODIFIER|||||||||||||||||||deletion||||||||||||||||||||||||||||||||||||||||||||||||||;DP=601;AF=0.056;MLEAC=2;MLEAF=0.056;AN=2;AC=2	GT:AD:DP:GQ:PL	1/1:0,30:30:90:993,90,0
chr1	59268442	.	C	CT	1036.13	PASS	ExcessHet=0.0625;FS=0;InbreedingCoeff=0.7231;MQ=60;QD=30.03;SOR=0.76;CSQ=T|intron_variant&non_coding_transcript_variant|MODIFIER||LOC102156314|Transcript|XR_005353824|lncRNA||3/3|XR_005353824.1:n.488-222_488-221insA|||||||||-1||insertion||||||||||||||UU_Cfam_GSD_1.0_ROSY.refSeq.ensformat.gtf.gz||||||||||||||||||||||||||||||||||||,T|intron_variant&non_coding_transcript_variant|MODIFIER||LOC1021563…	GT:AD:DP:GQ:PL	1/1:0,29:29:87:1062,87,0
chr1	59269353	.	C	CG	185.99	PASS	ExcessHet=0.0663;FS=0;InbreedingCoeff=0.092;MQ=60;QD=26.57;SOR=4.174;CSQ=G|intron_variant&non_coding_transcript_variant|MODIFIER||LOC102156314|Transcript|XR_005353824|lncRNA||3/3|XR_005353824.1:n.488-1133dup|||||||||-1||insertion||||||||||||||UU_Cfam_GSD_1.0_ROSY.refSeq.ensformat.gtf.gz||||||||||||||||||||||||||||||||||||,G|intron_variant&non_coding_transcript_variant|MODIFIER||LOC102156314|Trans…	GT:AD:DP:GQ:PL	1/1:0,7:7:21:202,21,0
chr1	59300999	.	T	C	1452.19	PASS	ExcessHet=0.0625;FS=0;InbreedingCoeff=1;MQ=60;QD=29.64;SOR=0.909;CSQ=C|downstream_gene_variant|MODIFIER||MCM9|Transcript|XM_038526654|protein_coding|||||||||||3754|-1||SNV|||||||||XP_038382582|||||UU_Cfam_GSD_1.0_ROSY.refSeq.ensformat.gtf.gz||||||||||||||||||||||||||||||||||||,C|downstream_gene_variant|MODIFIER||MCM9|Transcript|XR_005353829|protein_coding|||||||||||3756|-1||SNV||||||||||||||UU_Cf…	GT:AD:DP:GQ:PL	1/1:0,49:49:99:1479,147,0
chr1	59399748	.	A	G	980.19	PASS	ExcessHet=0.0625;FS=0;InbreedingCoeff=1;MQ=60;QD=29.7;SOR=1.022;CSQ=G|intron_variant|MODIFIER||MCM9|Transcript|XM_038526650|protein_coding||5/12|XM_038526650.1:c.904+1412T>C|||||||||-1||SNV|||||||||XP_038382578|||||UU_Cfam_GSD_1.0_ROSY.refSeq.ensformat.gtf.gz||||||||||||||||||||||||||||||||||||,G|intron_variant|MODIFIER||MCM9|Transcript|XM_038526651|protein_coding||4/11|XM_038526651.1:c.704-2819T…	GT:AD:DP:GQ:PL	1/1:0,33:33:99:1007,99,0
chr1	59419623	.	A	G	652.19	PASS	ExcessHet=0.0625;FS=0;InbreedingCoeff=1;MQ=60;QD=28.36;SOR=0.963;CSQ=G|intron_variant|MODIFIER||MCM9|Transcript|XM_038526650|protein_coding||1/12|XM_038526650.1:c.-16+1077T>C|||||||||-1||SNV|||||||||XP_038382578|||||UU_Cfam_GSD_1.0_ROSY.refSeq.ensformat.gtf.gz||||||||||||||||||||||||||||||||||||,G|intron_variant|MODIFIER||MCM9|Transcript|XM_038526651|protein_coding||1/11|XM_038526651.1:c.-16+1077…	GT:AD:DP:GQ:PL	1/1:0,23:23:69:679,69,0
chr1	59431158	.	T	A	1171.2	PASS	ExcessHet=0.0625;FS=0;InbreedingCoeff=0.9968;MQ=59.19;QD=35.65;SOR=1.46;CSQ=A|intron_variant&non_coding_transcript_variant|MODIFIER||LOC111096168|Transcript|XR_005353833|lncRNA||1/1|XR_005353833.1:n.369+10322T>A|||||||||1||SNV||||||||||||||UU_Cfam_GSD_1.0_ROSY.refSeq.ensformat.gtf.gz||||||||||||||||||||||||||||||||||||;DP=408;AF=0.056;MLEAC=2;MLEAF=0.056;AN=2;AC=2	GT:AD:DP:GQ:PGT:PID:PL:PS	1|1:0,29:29:87:1|1:59431138_A_ATT:1198,87,0:59431138
chr1	59654850	.	T	C	1118.19	PASS	ExcessHet=0.0625;FS=0;InbreedingCoeff=1;MQ=60;QD=28.67;SOR=0.743;CSQ=C|intergenic_variant|MODIFIER|||||||||||||||||||SNV||||||||||||||||||||||||||||||||||||||||||||||||||;DP=555;AF=0.056;MLEAC=2;MLEAF=0.056;AN=2;AC=2	GT:AD:DP:GQ:PL	1/1:0,39:39:99:1145,117,0
chr1	59655514	.	T	C	953.19	PASS	ExcessHet=0.0625;FS=0;InbreedingCoeff=1;MQ=60;QD=31.77;SOR=1.143;CSQ=C|intergenic_variant|MODIFIER|||||||||||||||||||SNV||||||||||||||||||||||||||||||||||||||||||||||||||;DP=588;AF=0.056;MLEAC=2;MLEAF=0.056;AN=2;AC=2	GT:AD:DP:GQ:PL	1/1:0,30:30:90:980,90,0
chr1	59836793	.	AT	A	703.16	PASS	ExcessHet=0.0625;FS=0;InbreedingCoeff=1;MQ=60;QD=29.3;SOR=0.693;CSQ=-|upstream_gene_variant|MODIFIER||MAN1A1|Transcript|XM_038526670|protein_coding|||||||||||1558|-1||deletion|||||||||XP_038382598|||||UU_Cfam_GSD_1.0_ROSY.refSeq.ensformat.gtf.gz||||||||||||||||||||||||||||||||||||;DP=574;AF=0.056;MLEAC=2;MLEAF=0.056;AN=2;AC=2	GT:AD:DP:GQ:PL	1/1:0,24:24:72:730,72,0
chr1	60029011	.	C	A	687.19	PASS	ExcessHet=0.0625;FS=0;InbreedingCoeff=1;MQ=60;QD=28.63;SOR=0.859;CSQ=A|intergenic_variant|MODIFIER|||||||||||||||||||SNV||||||||||||||||||||||||||||||||||||||||||||||||||;DP=552;AF=0.056;MLEAC=2;MLEAF=0.056;AN=2;AC=2	GT:AD:DP:GQ:PL	1/1:0,24:24:72:714,72,0
chr1	60102850	.	C	T	1099.19	PASS	BaseQRankSum=-0.782;ExcessHet=0.0625;FS=3.123;InbreedingCoeff=1;MQ=60;MQRankSum=0;QD=28.18;ReadPosRankSum=-0.267;SOR=0.386;CSQ=T|intergenic_variant|MODIFIER|||||||||||||||||||SNV||||||||||||||||||||||||||||||||||||||||||||||||||;DP=589;AF=0.056;MLEAC=2;MLEAF=0.056;AN=2;AC=2	GT:AD:DP:GQ:PL	1/1:1,38:39:82:1126,82,0
chr1	60144143	.	C	A	1044.19	PASS	ExcessHet=0.0625;FS=0;InbreedingCoeff=1;MQ=60;QD=29.01;SOR=1.371;CSQ=A|intron_variant&non_coding_transcript_variant|MODIFIER||LOC119870672|Transcript|XR_005353111|lncRNA||1/2|XR_005353111.1:n.118+1995C>A|||||||||1||SNV||||||||||||||UU_Cfam_GSD_1.0_ROSY.refSeq.ensformat.gtf.gz||||||||||||||||||||||||||||||||||||;DP=596;AF=0.056;MLEAC=2;MLEAF=0.056;AN=2;AC=2	GT:AD:DP:GQ:PL	1/1:0,36:36:99:1071,108,0
chr1	60206672	.	G	T	30.69	MQ40	ExcessHet=0.0663;FS=0;InbreedingCoeff=0.6307;MQ=21;QD=15.34;SOR=0.693;CSQ=T|intergenic_variant|MODIFIER|||||||||||||||||||SNV||||||||||||||||||||||||||||||||||||||||||||||||||;DP=372;AF=0.056;MLEAC=1;MLEAF=0.028;AN=2;AC=2	GT:AD:DP:GQ:PL	1/1:0,2:2:6:49,6,0
chr1	60277969	.	G	A	1177.19	PASS	ExcessHet=0.0625;FS=0;InbreedingCoeff=1;MQ=60;QD=29.43;SOR=0.693;CSQ=A|intergenic_variant|MODIFIER|||||||||||||||||||SNV||||||||||||||||||||||||||||||||||||||||||||||||||;DP=623;AF=0.056;MLEAC=2;MLEAF=0.056;AN=2;AC=2	GT:AD:DP:GQ:PL	1/1:0,40:40:99:1204,120,0
chr1	60393923	.	T	G	985.19	PASS	ExcessHet=0.0625;FS=0;InbreedingCoeff=1;MQ=60;QD=30.79;SOR=0.818;CSQ=G|intergenic_variant|MODIFIER|||||||||||||||||||SNV||||||||||||||||||||||||||||||||||||||||||||||||||;DP=558;AF=0.056;MLEAC=2;MLEAF=0.056;AN=2;AC=2	GT:AD:DP:GQ:PL	1/1:0,32:32:96:1012,96,0
chr1	60396875	.	G	A	1049.19	PASS	ExcessHet=0.0625;FS=0;InbreedingCoeff=1;MQ=60;QD=29.98;SOR=1.483;CSQ=A|intergenic_variant|MODIFIER|||||||||||||||||||SNV||||||||||||||||||||||||||||||||||||||||||||||||||;DP=593;AF=0.056;MLEAC=2;MLEAF=0.056;AN=2;AC=2	GT:AD:DP:GQ:PL	1/1:0,35:35:99:1076,105,0
chr1	60425631	.	T	A	692.19	PASS	ExcessHet=0.0625;FS=0;InbreedingCoeff=1;MQ=60;QD=30.1;SOR=0.963;CSQ=A|intergenic_variant|MODIFIER|||||||||||||||||||SNV||||||||||||||||||||||||||||||||||||||||||||||||||;DP=557;AF=0.056;MLEAC=2;MLEAF=0.056;AN=2;AC=2	GT:AD:DP:GQ:PL	1/1:0,23:23:69:719,69,0
chr1	60449646	.	C	CA	867.16	PASS	ExcessHet=0.0625;FS=0;InbreedingCoeff=1;MQ=60;QD=29.9;SOR=0.76;CSQ=A|intergenic_variant|MODIFIER|||||||||||||||||||insertion||||||||||||||||||||||||||||||||||||||||||||||||||;DP=629;AF=0.056;MLEAC=2;MLEAF=0.056;AN=2;AC=2	GT:AD:DP:GQ:PL	1/1:0,29:29:87:894,87,0
chr1	60485518	.	G	A	944.19	PASS	ExcessHet=0.0625;FS=0;InbreedingCoeff=1;MQ=60;QD=26.98;SOR=1.148;CSQ=A|intergenic_variant|MODIFIER|||||||||||||||||||SNV||||||||||||||||||||||||||||||||||||||||||||||||||;DP=609;AF=0.056;MLEAC=2;MLEAF=0.056;AN=2;AC=2	GT:AD:DP:GQ:PL	1/1:0,35:35:99:971,105,0
chr1	60506938	.	G	A	1134.19	PASS	ExcessHet=0.0625;FS=0;InbreedingCoeff=1;MQ=60;QD=29.85;SOR=0.798;CSQ=A|intergenic_variant|MODIFIER|||||||||||||||||||SNV||||||||||||||||||||||||||||||||||||||||||||||||||;DP=608;AF=0.056;MLEAC=2;MLEAF=0.056;AN=2;AC=2	GT:AD:DP:GQ:PL	1/1:0,38:38:99:1161,114,0
chr1	60515343	.	G	C	950.19	PASS	ExcessHet=0.0625;FS=0;InbreedingCoeff=1;MQ=60;QD=30.65;SOR=1.044;CSQ=C|intergenic_variant|MODIFIER|||||||||||||||||||SNV||||||||||||||||||||||||||||||||||||||||||||||||||;DP=577;AF=0.056;MLEAC=2;MLEAF=0.056;AN=2;AC=2	GT:AD:DP:GQ:PL	1/1:0,31:31:93:977,93,0
chr1	60544255	.	G	GGTTTGTTT	1196.46	PASS	ExcessHet=0.0625;FS=0;InbreedingCoeff=0.1988;MQ=60;QD=33.64;SOR=1.302;CSQ=GTTTGTTT|intergenic_variant|MODIFIER|||||||||||||||||||insertion||||||||||||||||||||||||||||||||||||||||||||||||||;DP=612;AF=0.056;MLEAC=3;MLEAF=0.083;AN=2;AC=2	GT:AD:DP:GQ:PGT:PID:PL:PS	1|1:0,27:27:81:1|1:60544255_G_GGTTTGTTT:1215,81,0:60544255
chr1	60558929	.	GAGGA	G	55.25	PASS	ExcessHet=0.1703;FS=0;InbreedingCoeff=0.3268;MQ=29;QD=27.62;SOR=0.693;CSQ=-|intergenic_variant|MODIFIER|||||||||||||||||||deletion||||||||||||||||||||||||||||||||||||||||||||||||||;DP=229;AF=0.056;MLEAC=3;MLEAF=0.083;AN=2;AC=2	GT:AD:DP:GQ:PL	1/1:0,2:2:6:59,6,0
chr1	60568526	.	A	T	1571.19	PASS	ExcessHet=0.0625;FS=0;InbreedingCoeff=1;MQ=60;QD=31.99;SOR=0.693;CSQ=T|intergenic_variant|MODIFIER|||||||||||||||||||SNV||||||||||||||||||||||||||||||||||||||||||||||||||;DP=639;AF=0.056;MLEAC=2;MLEAF=0.056;AN=2;AC=2	GT:AD:DP:GQ:PGT:PID:PL:PS	1|1:0,36:36:99:1|1:60568526_A_T:1598,108,0:60568526
chr1	60610243	.	A	T	1004.19	PASS	ExcessHet=0.0625;FS=0;InbreedingCoeff=1;MQ=60;QD=27.89;SOR=0.927;CSQ=T|intergenic_variant|MODIFIER|||||||||||||||||||SNV||||||||||||||||||||||||||||||||||||||||||||||||||;DP=588;AF=0.056;MLEAC=2;MLEAF=0.056;AN=2;AC=2	GT:AD:DP:GQ:PL	1/1:0,36:36:99:1031,108,0
chr1	60617743	.	T	A	876.19	PASS	ExcessHet=0.0625;FS=0;InbreedingCoeff=1;MQ=60;QD=25.65;SOR=0.693;CSQ=A|intergenic_variant|MODIFIER|||||||||||||||||||SNV||||||||||||||||||||||||||||||||||||||||||||||||||;DP=560;AF=0.056;MLEAC=2;MLEAF=0.056;AN=2;AC=2	GT:AD:DP:GQ:PGT:PID:PL:PS	1|1:0,22:22:66:1|1:60617722_T_C:903,66,0:60617722
chr1	60719901	.	T	A	836.19	PASS	ExcessHet=0.0625;FS=0;InbreedingCoeff=1;MQ=60;QD=29.86;SOR=1.179;CSQ=A|intergenic_variant|MODIFIER|||||||||||||||||||SNV||||||||||||||||||||||||||||||||||||||||||||||||||;DP=602;AF=0.056;MLEAC=2;MLEAF=0.056;AN=2;AC=2	GT:AD:DP:GQ:PL	1/1:0,28:28:84:863,84,0
chr1	61041628	.	C	A	76.94	PASS	ExcessHet=0.1047;FS=0;InbreedingCoeff=0.447;MQ=40;QD=35.08;SOR=0.693;CSQ=A|intergenic_variant|MODIFIER|||||||||||||||||||SNV||||||||||||||||||||||||||||||||||||||||||||||||||;DP=66;AF=0.056;MLEAC=2;MLEAF=0.056;AN=2;AC=2	GT:AD:DP:GQ:PGT:PID:PL:PS	1|1:0,2:2:6:1|1:61041628_C_A:90,6,0:61041628
chr1	61041638	.	C	T	77.23	PASS	ExcessHet=0.1047;FS=0;InbreedingCoeff=0.4343;MQ=40;QD=30.87;SOR=0.693;CSQ=T|intergenic_variant|MODIFIER|||||||||||||||||||SNV||||||||||||||||||||||||||||||||||||||||||||||||||;DP=77;AF=0.056;MLEAC=2;MLEAF=0.056;AN=2;AC=2	GT:AD:DP:GQ:PGT:PID:PL:PS	1|1:0,2:2:6:1|1:61041628_C_A:90,6,0:61041628
chr1	61049681	.	C	A	613.19	PASS	BaseQRankSum=2.01;ExcessHet=0.0625;FS=3.882;InbreedingCoeff=1;MQ=60;MQRankSum=0;QD=27.87;ReadPosRankSum=1.42;SOR=0.982;CSQ=A|intergenic_variant|MODIFIER|||||||||||||||||||SNV||||||||||||||||||||||||||||||||||||||||||||||||||;DP=565;AF=0.056;MLEAC=2;MLEAF=0.056;AN=2;AC=2	GT:AD:DP:GQ:PL	1/1:1,21:22:56:640,56,0
chr1	61168582	.	A	C	1009.19	PASS	BaseQRankSum=-0.719;ExcessHet=0.0625;FS=0;InbreedingCoeff=1;MQ=60;MQRankSum=0;QD=27.28;ReadPosRankSum=1.27;SOR=0.462;CSQ=C|downstream_gene_variant|MODIFIER||LOC119875907|Transcript|XM_038525494|protein_coding|||||||||||532|-1||SNV|||||||||XP_038381422|||||UU_Cfam_GSD_1.0_ROSY.refSeq.ensformat.gtf.gz||||||||||||||||||||||||||||||||||||;DP=629;AF=0.056;MLEAC=2;MLEAF=0.056;AN=2;AC=2	GT:AD:DP:GQ:PL	1/1:1,36:37:76:1036,76,0
chr1	61185896	.	TA	T	1108.16	PASS	BaseQRankSum=-0.758;ExcessHet=0.0625;FS=0;InbreedingCoeff=1;MQ=60;MQRankSum=0;QD=31.66;ReadPosRankSum=1.73;SOR=0.272;CSQ=-|intergenic_variant|MODIFIER|||||||||||||||||||deletion||||||||||||||||||||||||||||||||||||||||||||||||||;DP=616;AF=0.056;MLEAC=2;MLEAF=0.056;AN=2;AC=2	GT:AD:DP:GQ:PL	1/1:1,34:35:72:1135,72,0
chr1	61199418	.	G	A	1023.19	PASS	ExcessHet=0.0625;FS=0;InbreedingCoeff=1;MQ=60;QD=28.42;SOR=0.927;CSQ=A|upstream_gene_variant|MODIFIER||LOC111096172|Transcript|XR_005353854|lncRNA|||||||||||1201|1||SNV||||||||||||||UU_Cfam_GSD_1.0_ROSY.refSeq.ensformat.gtf.gz||||||||||||||||||||||||||||||||||||,A|upstream_gene_variant|MODIFIER||LOC111096172|Transcript|XR_005353855|lncRNA|||||||||||1226|1||SNV||||||||||||||UU_Cfam_GSD_1.0_ROSY.re…	GT:AD:DP:GQ:PL	1/1:0,36:36:99:1050,108,0
chr1	61248343	.	ACATT	A	1537.16	PASS	ExcessHet=0.0625;FS=0;InbreedingCoeff=1;MQ=60;QD=29.59;SOR=0.869;CSQ=-|intron_variant|MODIFIER||TBC1D32|Transcript|XM_038526672|protein_coding||33/33|XM_038526672.1:c.3783+521_3783+524del|||||||||-1||deletion|||||||||XP_038382600|||||UU_Cfam_GSD_1.0_ROSY.refSeq.ensformat.gtf.gz||||||||||||||||||||||||||||||||||||,-|intron_variant|MODIFIER||TBC1D32|Transcript|XM_038526673|protein_coding||32/32|XM_…	GT:AD:DP:GQ:PL	1/1:0,35:35:99:1564,105,0
chr1	61254245	.	T	C	1218.19	PASS	ExcessHet=0.0625;FS=0;InbreedingCoeff=1;MQ=60;QD=29.71;SOR=0.954;CSQ=C|intron_variant|MODIFIER||TBC1D32|Transcript|XM_038526672|protein_coding||32/33|XM_038526672.1:c.3594+3348A>G|||||||||-1||SNV|||||||||XP_038382600|||||UU_Cfam_GSD_1.0_ROSY.refSeq.ensformat.gtf.gz||||||||||||||||||||||||||||||||||||,C|intron_variant|MODIFIER||TBC1D32|Transcript|XM_038526673|protein_coding||31/32|XM_038526673.1:c…	GT:AD:DP:GQ:PL	1/1:0,41:41:99:1245,123,0
chr1	61259230	.	G	A	851.19	PASS	ExcessHet=0.0625;FS=0;InbreedingCoeff=1;MQ=60;QD=31.53;SOR=1.302;CSQ=A|intron_variant|MODIFIER||TBC1D32|Transcript|XM_038526672|protein_coding||31/33|XM_038526672.1:c.3454-1497C>T|||||||||-1||SNV|||||||||XP_038382600|||||UU_Cfam_GSD_1.0_ROSY.refSeq.ensformat.gtf.gz||||||||||||||||||||||||||||||||||||,A|intron_variant|MODIFIER||TBC1D32|Transcript|XM_038526673|protein_coding||30/32|XM_038526673.1:c…	GT:AD:DP:GQ:PL	1/1:0,27:27:81:878,81,0
chr1	61316458	.	AT	A	1020.16	PASS	ExcessHet=0.0625;FS=0;InbreedingCoeff=1;MQ=60;QD=29.8;SOR=0.922;CSQ=-|intron_variant|MODIFIER||TBC1D32|Transcript|XM_038526672|protein_coding||25/33|XM_038526672.1:c.2808+222del|||||||||-1||deletion|||||||||XP_038382600|||||UU_Cfam_GSD_1.0_ROSY.refSeq.ensformat.gtf.gz||||||||||||||||||||||||||||||||||||,-|intron_variant|MODIFIER||TBC1D32|Transcript|XM_038526673|protein_coding||24/32|XM_038526673.…	GT:AD:DP:GQ:PL	1/1:0,27:27:81:1047,81,0
chr1	61327145	.	T	TG	398.99	PASS	BaseQRankSum=-1.267;ExcessHet=0.0663;FS=1.231;InbreedingCoeff=0.5847;MQ=60;MQRankSum=0;QD=33.25;ReadPosRankSum=-0.373;SOR=0.941;CSQ=G|intron_variant|MODIFIER||TBC1D32|Transcript|XM_038526672|protein_coding||23/33|XM_038526672.1:c.2577-9033dup|||||||||-1||insertion|||||||||XP_038382600|||||UU_Cfam_GSD_1.0_ROSY.refSeq.ensformat.gtf.gz||||||||||||||||||||||||||||||||||||,G|intron_variant|MODIFIER||T…	GT:AD:DP:GQ:PGT:PID:PL:PS	1/1:0,12:12:36:.:.:424,36,0:.
chr1	61353836	.	GCA	G	264.32	PASS	ExcessHet=0.0625;FS=0;InbreedingCoeff=0.9537;MQ=60;QD=29.29;SOR=4.174;CSQ=-|intron_variant|MODIFIER||TBC1D32|Transcript|XM_038526672|protein_coding||22/33|XM_038526672.1:c.2487+3106_2487+3107del|||||||||-1||deletion|||||||||XP_038382600|||||UU_Cfam_GSD_1.0_ROSY.refSeq.ensformat.gtf.gz||||||||||||||||||||||||||||||||||||,-|intron_variant|MODIFIER||TBC1D32|Transcript|XM_038526673|protein_coding||21…	GT:AD:DP:GQ:PL	1/1:0,7:7:21:291,21,0
chr1	61432444	.	A	T	910.19	PASS	ExcessHet=0.0625;FS=0;InbreedingCoeff=1;MQ=60;QD=28.44;SOR=0.818;CSQ=T|intron_variant|MODIFIER||TBC1D32|Transcript|XM_038526672|protein_coding||3/33|XM_038526672.1:c.317+4561T>A|||||||||-1||SNV|||||||||XP_038382600|||||UU_Cfam_GSD_1.0_ROSY.refSeq.ensformat.gtf.gz||||||||||||||||||||||||||||||||||||,T|intron_variant|MODIFIER||TBC1D32|Transcript|XM_038526673|protein_coding||3/32|XM_038526673.1:c.31…	GT:AD:DP:GQ:PL	1/1:0,32:32:96:937,96,0
chr1	61457611	.	CTTATAT	C	1124.16	PASS	ExcessHet=0.0625;FS=0;InbreedingCoeff=1;MQ=60;QD=28.35;SOR=1.22;CSQ=-|intergenic_variant|MODIFIER|||||||||||||||||||deletion||||||||||||||||||||||||||||||||||||||||||||||||||;DP=609;AF=0.056;MLEAC=2;MLEAF=0.056;AN=2;AC=2	GT:AD:DP:GQ:PL	1/1:0,26:26:79:1151,79,0
chr1	61513809	.	C	T	791.19	PASS	ExcessHet=0.0625;FS=0;InbreedingCoeff=1;MQ=60;QD=29.3;SOR=0.922;CSQ=T|upstream_gene_variant|MODIFIER||GJA1|Transcript|NM_001002951|protein_coding|||||||||||1329|1||SNV|||||||||NP_001002951|||||UU_Cfam_GSD_1.0_ROSY.refSeq.ensformat.gtf.gz||||||||||||||||||||||||||||||||||||;DP=583;AF=0.056;MLEAC=2;MLEAF=0.056;AN=2;AC=2	GT:AD:DP:GQ:PL	1/1:0,27:27:81:818,81,0
chr1	61516940	.	C	T	954.19	PASS	ExcessHet=0.0625;FS=0;InbreedingCoeff=1;MQ=60;QD=29.82;SOR=0.818;CSQ=T|3_prime_UTR_variant|MODIFIER||GJA1|Transcript|NM_001002951|protein_coding|1/2||NM_001002951.1:c.*638C>T||1803|||||||1||SNV|||||||||NP_001002951|||||UU_Cfam_GSD_1.0_ROSY.refSeq.ensformat.gtf.gz||||||||||||||||||||||||||||||||||||;DP=585;AF=0.056;MLEAC=2;MLEAF=0.056;AN=2;AC=2	GT:AD:DP:GQ:PL	1/1:0,32:32:96:981,96,0
chr1	61652910	.	A	G	687.19	PASS	ExcessHet=0.0625;FS=0;InbreedingCoeff=1;MQ=60;QD=28.63;SOR=1.519;CSQ=G|intergenic_variant|MODIFIER|||||||||||||||||||SNV||||||||||||||||||||||||||||||||||||||||||||||||||;DP=605;AF=0.056;MLEAC=2;MLEAF=0.056;AN=2;AC=2	GT:AD:DP:GQ:PL	1/1:0,24:24:72:714,72,0
chr1	61653599	.	A	AAT	1022.58	PASS	ExcessHet=0.0625;FS=0;InbreedingCoeff=0.9995;MQ=60;QD=31.12;SOR=0.874;CSQ=AT|intergenic_variant|MODIFIER|||||||||||||||||||insertion||||||||||||||||||||||||||||||||||||||||||||||||||;DP=551;AF=0.056;MLEAC=2;MLEAF=0.056;AN=2;AC=2	GT:AD:DP:GQ:PL	1/1:0,22:22:85:1229,85,0
chr1	61655587	.	C	T	1043.19	PASS	ExcessHet=0.0625;FS=0;InbreedingCoeff=1;MQ=60;QD=31.61;SOR=1.352;CSQ=T|intergenic_variant|MODIFIER|||||||||||||||||||SNV||||||||||||||||||||||||||||||||||||||||||||||||||;DP=563;AF=0.056;MLEAC=2;MLEAF=0.056;AN=2;AC=2	GT:AD:DP:GQ:PL	1/1:0,33:33:99:1070,99,0
chr1	61657660	.	T	C	1034.19	PASS	ExcessHet=0.0625;FS=0;InbreedingCoeff=1;MQ=60;QD=30.42;SOR=0.941;CSQ=C|intergenic_variant|MODIFIER|||||||||||||||||||SNV||||||||||||||||||||||||||||||||||||||||||||||||||;DP=604;AF=0.056;MLEAC=2;MLEAF=0.056;AN=2;AC=2	GT:AD:DP:GQ:PL	1/1:0,34:34:99:1061,102,0
chr1	61657961	.	T	TA	943.16	PASS	ExcessHet=0.0625;FS=0;InbreedingCoeff=1;MQ=60;QD=29.47;SOR=0.818;CSQ=A|intergenic_variant|MODIFIER|||||||||||||||||||insertion||||||||||||||||||||||||||||||||||||||||||||||||||;DP=614;AF=0.056;MLEAC=2;MLEAF=0.056;AN=2;AC=2	GT:AD:DP:GQ:PL	1/1:0,32:32:96:970,96,0
chr1	61673327	.	T	G	603.19	PASS	ExcessHet=0.0625;FS=0;InbreedingCoeff=1;MQ=60;QD=28.72;SOR=0.99;CSQ=G|intergenic_variant|MODIFIER|||||||||||||||||||SNV||||||||||||||||||||||||||||||||||||||||||||||||||;DP=585;AF=0.056;MLEAC=2;MLEAF=0.056;AN=2;AC=2	GT:AD:DP:GQ:PL	1/1:0,21:21:63:630,63,0
chr1	61678278	.	C	T	861.19	PASS	ExcessHet=0.0625;FS=0;InbreedingCoeff=1;MQ=60;QD=29.7;SOR=1.071;CSQ=T|downstream_gene_variant|MODIFIER||LOC106559720|Transcript|XR_005353858|lncRNA|||||||||||4409|-1||SNV||||||||||||||UU_Cfam_GSD_1.0_ROSY.refSeq.ensformat.gtf.gz||||||||||||||||||||||||||||||||||||;DP=533;AF=0.056;MLEAC=2;MLEAF=0.056;AN=2;AC=2	GT:AD:DP:GQ:PL	1/1:0,29:29:87:888,87,0
chr1	61680437	.	G	T	913.19	PASS	ExcessHet=0.0625;FS=0;InbreedingCoeff=1;MQ=60;QD=30.44;SOR=0.693;CSQ=T|downstream_gene_variant|MODIFIER||LOC106559720|Transcript|XR_005353858|lncRNA|||||||||||2250|-1||SNV||||||||||||||UU_Cfam_GSD_1.0_ROSY.refSeq.ensformat.gtf.gz||||||||||||||||||||||||||||||||||||;DP=585;AF=0.056;MLEAC=2;MLEAF=0.056;AN=2;AC=2	GT:AD:DP:GQ:PL	1/1:0,30:30:90:940,90,0
chr1	61683393	.	A	G	905.19	PASS	ExcessHet=0.0625;FS=0;InbreedingCoeff=1;MQ=60;QD=28.29;SOR=1.112;CSQ=G|intron_variant&non_coding_transcript_variant|MODIFIER||LOC106559720|Transcript|XR_005353858|lncRNA||2/2|XR_005353858.1:n.506-352T>C|||||||||-1||SNV||||||||||||||UU_Cfam_GSD_1.0_ROSY.refSeq.ensformat.gtf.gz||||||||||||||||||||||||||||||||||||;DP=605;AF=0.056;MLEAC=2;MLEAF=0.056;AN=2;AC=2	GT:AD:DP:GQ:PL	1/1:0,32:32:96:932,96,0
chr1	61683628	.	C	T	854.19	PASS	ExcessHet=0.0625;FS=0;InbreedingCoeff=1;MQ=60;QD=30.51;SOR=0.693;CSQ=T|intron_variant&non_coding_transcript_variant|MODIFIER||LOC106559720|Transcript|XR_005353858|lncRNA||2/2|XR_005353858.1:n.506-587G>A|||||||||-1||SNV||||||||||||||UU_Cfam_GSD_1.0_ROSY.refSeq.ensformat.gtf.gz||||||||||||||||||||||||||||||||||||;DP=585;AF=0.056;MLEAC=2;MLEAF=0.056;AN=2;AC=2	GT:AD:DP:GQ:PL	1/1:0,28:28:84:881,84,0
chr1	61696498	.	G	A	736.19	PASS	ExcessHet=0.0625;FS=0;InbreedingCoeff=1;MQ=60;QD=28.32;SOR=0.846;CSQ=A|intron_variant&non_coding_transcript_variant|MODIFIER||LOC106559720|Transcript|XR_005353858|lncRNA||2/2|XR_005353858.1:n.505+12478C>T|||||||||-1||SNV||||||||||||||UU_Cfam_GSD_1.0_ROSY.refSeq.ensformat.gtf.gz||||||||||||||||||||||||||||||||||||;DP=634;AF=0.056;MLEAC=2;MLEAF=0.056;AN=2;AC=2	GT:AD:DP:GQ:PL	1/1:0,26:26:78:763,78,0
chr1	61703273	.	T	A	1323.19	PASS	ExcessHet=0.0625;FS=0;InbreedingCoeff=1;MQ=60;QD=29.4;SOR=0.929;CSQ=A|intron_variant&non_coding_transcript_variant|MODIFIER||LOC106559720|Transcript|XR_005353858|lncRNA||2/2|XR_005353858.1:n.505+5703A>T|||||||||-1||SNV||||||||||||||UU_Cfam_GSD_1.0_ROSY.refSeq.ensformat.gtf.gz||||||||||||||||||||||||||||||||||||;DP=589;AF=0.056;MLEAC=2;MLEAF=0.056;AN=2;AC=2	GT:AD:DP:GQ:PL	1/1:0,45:45:99:1350,135,0
chr1	61719499	.	G	C	1455.19	PASS	ExcessHet=0.0625;FS=0;InbreedingCoeff=1;MQ=60;QD=29.7;SOR=0.733;CSQ=C|upstream_gene_variant|MODIFIER||LOC106559720|Transcript|XR_005353858|lncRNA|||||||||||4740|-1||SNV||||||||||||||UU_Cfam_GSD_1.0_ROSY.refSeq.ensformat.gtf.gz||||||||||||||||||||||||||||||||||||;DP=612;AF=0.056;MLEAC=2;MLEAF=0.056;AN=2;AC=2	GT:AD:DP:GQ:PL	1/1:0,49:49:99:1482,147,0
chr1	61722570	.	T	TTC	591.16	PASS	ExcessHet=0.0625;FS=0;InbreedingCoeff=0.9994;MQ=60;QD=26.04;SOR=1.765;CSQ=TC|intergenic_variant|MODIFIER|||||||||||||||||||insertion||||||||||||||||||||||||||||||||||||||||||||||||||;DP=566;AF=0.056;MLEAC=2;MLEAF=0.056;AN=2;AC=2	GT:AD:DP:GQ:PL	1/1:0,14:14:42:618,42,0
chr1	61726555	.	G	GAT	1177.16	PASS	ExcessHet=0.0625;FS=0;InbreedingCoeff=1;MQ=60;QD=31.91;SOR=1.112;CSQ=AT|intergenic_variant|MODIFIER|||||||||||||||||||insertion||||||||||||||||||||||||||||||||||||||||||||||||||;DP=587;AF=0.056;MLEAC=2;MLEAF=0.056;AN=2;AC=2	GT:AD:DP:GQ:PL	1/1:0,32:32:96:1204,96,0
chr1	61739294	.	T	G	711.19	PASS	BaseQRankSum=1.83;ExcessHet=0.0625;FS=4.122;InbreedingCoeff=1;MQ=60;MQRankSum=0;QD=22.94;ReadPosRankSum=0.392;SOR=1.108;CSQ=G|intergenic_variant|MODIFIER|||||||||||||||||||SNV||||||||||||||||||||||||||||||||||||||||||||||||||;DP=629;AF=0.056;MLEAC=2;MLEAF=0.056;AN=2;AC=2	GT:AD:DP:GQ:PL	1/1:1,30:31:84:738,84,0
chr1	61741484	.	A	G	899.19	PASS	ExcessHet=0.0625;FS=0;InbreedingCoeff=1;MQ=60;QD=27.25;SOR=0.88;CSQ=G|intergenic_variant|MODIFIER|||||||||||||||||||SNV||||||||||||||||||||||||||||||||||||||||||||||||||;DP=596;AF=0.056;MLEAC=2;MLEAF=0.056;AN=2;AC=2	GT:AD:DP:GQ:PL	1/1:0,33:33:99:926,99,0
chr1	61757438	.	TCTTG	T	1787.16	PASS	ExcessHet=0.0625;FS=0;InbreedingCoeff=1;MQ=60;QD=35.32;SOR=0.741;CSQ=-|intergenic_variant|MODIFIER|||||||||||||||||||deletion||||||||||||||||||||||||||||||||||||||||||||||||||;DP=612;AF=0.056;MLEAC=2;MLEAF=0.056;AN=2;AC=2	GT:AD:DP:GQ:PGT:PID:PL:PS	1|1:0,41:41:99:1|1:61757428_TA_T:1814,123,0:61757428
chr1	61764124	.	CAGGA	C	1851.16	PASS	ExcessHet=0.0625;FS=0;InbreedingCoeff=1;MQ=60;QD=29.61;SOR=1.005;CSQ=-|intergenic_variant|MODIFIER|||||||||||||||||||deletion||||||||||||||||||||||||||||||||||||||||||||||||||;DP=610;AF=0.056;MLEAC=2;MLEAF=0.056;AN=2;AC=2	GT:AD:DP:GQ:PL	1/1:0,42:42:99:1878,127,0
chr1	61778989	.	C	T	1172.19	PASS	ExcessHet=0.0625;FS=0;InbreedingCoeff=1;MQ=60;QD=27.91;SOR=1.005;CSQ=T|intergenic_variant|MODIFIER|||||||||||||||||||SNV||||||||||||||||||||||||||||||||||||||||||||||||||;DP=603;AF=0.056;MLEAC=2;MLEAF=0.056;AN=2;AC=2	GT:AD:DP:GQ:PL	1/1:0,42:42:99:1199,125,0
chr1	61781034	.	C	T	1237.19	PASS	ExcessHet=0.0625;FS=0;InbreedingCoeff=1;MQ=60;QD=28.77;SOR=1.312;CSQ=T|intergenic_variant|MODIFIER|||||||||||||||||||SNV||||||||||||||||||||||||||||||||||||||||||||||||||;DP=575;AF=0.056;MLEAC=2;MLEAF=0.056;AN=2;AC=2	GT:AD:DP:GQ:PL	1/1:0,43:43:99:1264,128,0
chr1	61783030	.	G	GAGAGAA	861.16	PASS	ExcessHet=0.0625;FS=0;InbreedingCoeff=1;MQ=56.22;QD=32;SOR=0.693;CSQ=AGAGAA|intergenic_variant|MODIFIER|||||||||||||||||||insertion||||||||||||||||||||||||||||||||||||||||||||||||||;DP=595;AF=0.056;MLEAC=2;MLEAF=0.056;AN=2;AC=2	GT:AD:DP:GQ:PL	1/1:0,20:20:60:888,60,0
chr1	61783092	.	C	T	683.19	PASS	ExcessHet=0.0625;FS=0;InbreedingCoeff=1;MQ=54.28;QD=29.15;SOR=2.049;CSQ=T|intergenic_variant|MODIFIER|||||||||||||||||||SNV||||||||||||||||||||||||||||||||||||||||||||||||||;DP=587;AF=0.056;MLEAC=2;MLEAF=0.056;AN=2;AC=2	GT:AD:DP:GQ:PGT:PID:PL:PS	1|1:0,16:16:48:1|1:61783092_C_T:710,48,0:61783092
chr1	61783110	.	C	T	707.19	PASS	ExcessHet=0.0625;FS=0;InbreedingCoeff=1;MQ=54.64;QD=27.46;SOR=1.739;CSQ=T|intergenic_variant|MODIFIER|||||||||||||||||||SNV||||||||||||||||||||||||||||||||||||||||||||||||||;DP=609;AF=0.056;MLEAC=2;MLEAF=0.056;AN=2;AC=2	GT:AD:DP:GQ:PGT:PID:PL:PS	1|1:0,17:17:51:1|1:61783092_C_T:734,51,0:61783092
chr1	61784066	.	G	T	1327.19	PASS	ExcessHet=0.0625;FS=0;InbreedingCoeff=1;MQ=60;QD=30.86;SOR=1.455;CSQ=T|intergenic_variant|MODIFIER|||||||||||||||||||SNV||||||||||||||||||||||||||||||||||||||||||||||||||;DP=614;AF=0.056;MLEAC=2;MLEAF=0.056;AN=2;AC=2	GT:AD:DP:GQ:PL	1/1:0,43:43:99:1354,129,0
chr1	61785500	.	G	A	916.19	PASS	ExcessHet=0.0625;FS=0;InbreedingCoeff=1;MQ=60;QD=30.54;SOR=0.693;CSQ=A|intergenic_variant|MODIFIER|||||||||||||||||||SNV||||||||||||||||||||||||||||||||||||||||||||||||||;DP=608;AF=0.056;MLEAC=2;MLEAF=0.056;AN=2;AC=2	GT:AD:DP:GQ:PL	1/1:0,30:30:90:943,90,0
chr1	61786933	.	TA	T	1270.16	PASS	ExcessHet=0.0625;FS=0;InbreedingCoeff=1;MQ=60;QD=33.43;SOR=1.04;CSQ=-|intergenic_variant|MODIFIER|||||||||||||||||||deletion||||||||||||||||||||||||||||||||||||||||||||||||||;DP=602;AF=0.056;MLEAC=2;MLEAF=0.056;AN=2;AC=2	GT:AD:DP:GQ:PL	1/1:0,38:38:99:1297,114,0
chr1	61787985	.	G	A	1362.19	PASS	BaseQRankSum=-0.614;ExcessHet=0.0625;FS=0;InbreedingCoeff=1;MQ=60;MQRankSum=0;QD=29.61;ReadPosRankSum=-0.829;SOR=0.292;CSQ=A|intergenic_variant|MODIFIER|||||||||||||||||||SNV||||||||||||||||||||||||||||||||||||||||||||||||||;DP=602;AF=0.056;MLEAC=2;MLEAF=0.056;AN=2;AC=2	GT:AD:DP:GQ:PL	1/1:1,45:46:99:1389,103,0
chr1	61788413	.	A	C	1069.19	PASS	ExcessHet=0.0625;FS=0;InbreedingCoeff=1;MQ=60;QD=30.55;SOR=1.002;CSQ=C|intergenic_variant|MODIFIER|||||||||||||||||||SNV||||||||||||||||||||||||||||||||||||||||||||||||||;DP=597;AF=0.056;MLEAC=2;MLEAF=0.056;AN=2;AC=2	GT:AD:DP:GQ:PL	1/1:0,35:35:99:1096,105,0
chr1	61788467	.	C	T	1093.19	PASS	ExcessHet=0.0625;FS=0;InbreedingCoeff=1;MQ=60;QD=32.15;SOR=0.811;CSQ=T|intergenic_variant|MODIFIER|||||||||||||||||||SNV||||||||||||||||||||||||||||||||||||||||||||||||||;DP=596;AF=0.056;MLEAC=2;MLEAF=0.056;AN=2;AC=2	GT:AD:DP:GQ:PL	1/1:0,34:34:99:1120,102,0
chr1	61789964	.	T	C	965.19	PASS	ExcessHet=0.0625;FS=0;InbreedingCoeff=1;MQ=60;QD=30.16;SOR=0.818;CSQ=C|intergenic_variant|MODIFIER|||||||||||||||||||SNV||||||||||||||||||||||||||||||||||||||||||||||||||;DP=569;AF=0.056;MLEAC=2;MLEAF=0.056;AN=2;AC=2	GT:AD:DP:GQ:PL	1/1:0,32:32:96:992,96,0
chr1	61793455	.	C	T	950.19	PASS	ExcessHet=0.0625;FS=0;InbreedingCoeff=1;MQ=60;QD=30.65;SOR=0.756;CSQ=T|intergenic_variant|MODIFIER|||||||||||||||||||SNV||||||||||||||||||||||||||||||||||||||||||||||||||;DP=625;AF=0.056;MLEAC=2;MLEAF=0.056;AN=2;AC=2	GT:AD:DP:GQ:PL	1/1:0,31:31:93:977,93,0
chr1	61794729	.	A	G	860.19	PASS	ExcessHet=0.0625;FS=0;InbreedingCoeff=1;MQ=60;QD=29.66;SOR=0.76;CSQ=G|intergenic_variant|MODIFIER|||||||||||||||||||SNV||||||||||||||||||||||||||||||||||||||||||||||||||;DP=563;AF=0.056;MLEAC=2;MLEAF=0.056;AN=2;AC=2	GT:AD:DP:GQ:PL	1/1:0,29:29:86:887,86,0
chr1	61795516	.	C	T	1190.72	PASS	ExcessHet=0.0625;FS=0;InbreedingCoeff=0.5241;MQ=60;QD=34.18;SOR=0.922;CSQ=T|intergenic_variant|MODIFIER|||||||||||||||||||SNV||||||||||||||||||||||||||||||||||||||||||||||||||;DP=609;AF=0.056;MLEAC=2;MLEAF=0.056;AN=2;AC=2	GT:AD:DP:GQ:PGT:PID:PL:PS	1|1:0,27:27:81:1|1:61795480_AAG_A:1215,81,0:61795480
chr1	61796088	.	C	G	1187.19	PASS	ExcessHet=0.0625;FS=0;InbreedingCoeff=1;MQ=60;QD=27.61;SOR=0.836;CSQ=G|intergenic_variant|MODIFIER|||||||||||||||||||SNV||||||||||||||||||||||||||||||||||||||||||||||||||;DP=623;AF=0.056;MLEAC=2;MLEAF=0.056;AN=2;AC=2	GT:AD:DP:GQ:PL	1/1:0,43:43:99:1214,129,0
chr1	61798132	.	G	A	1084.19	PASS	ExcessHet=0.0625;FS=0;InbreedingCoeff=1;MQ=60;QD=29.3;SOR=0.746;CSQ=A|intergenic_variant|MODIFIER|||||||||||||||||||SNV||||||||||||||||||||||||||||||||||||||||||||||||||;DP=612;AF=0.056;MLEAC=2;MLEAF=0.056;AN=2;AC=2	GT:AD:DP:GQ:PL	1/1:0,37:37:99:1111,111,0
chr1	61800414	.	CCTGAGGGCACCAG	C	1001.16	PASS	ExcessHet=0.0625;FS=0;InbreedingCoeff=1;MQ=60;QD=29.11;SOR=0.963;CSQ=-|intergenic_variant|MODIFIER|||||||||||||||||||deletion||||||||||||||||||||||||||||||||||||||||||||||||||;DP=595;AF=0.056;MLEAC=2;MLEAF=0.056;AN=2;AC=2	GT:AD:DP:GQ:PL	1/1:0,23:23:69:1028,69,0
chr1	61802102	.	T	C	861.19	PASS	ExcessHet=0.0625;FS=0;InbreedingCoeff=1;MQ=60;QD=29.7;SOR=0.76;CSQ=C|intergenic_variant|MODIFIER|||||||||||||||||||SNV||||||||||||||||||||||||||||||||||||||||||||||||||;DP=617;AF=0.056;MLEAC=2;MLEAF=0.056;AN=2;AC=2	GT:AD:DP:GQ:PL	1/1:0,29:29:87:888,87,0
chr1	61802489	.	A	G	1306.19	PASS	ExcessHet=0.0625;FS=0;InbreedingCoeff=1;MQ=60;QD=30.38;SOR=0.836;CSQ=G|intergenic_variant|MODIFIER|||||||||||||||||||SNV||||||||||||||||||||||||||||||||||||||||||||||||||;DP=643;AF=0.056;MLEAC=2;MLEAF=0.056;AN=2;AC=2	GT:AD:DP:GQ:PL	1/1:0,43:43:99:1333,129,0
chr1	61805777	.	T	G	944.7	PASS	ExcessHet=0.0625;FS=0;InbreedingCoeff=0.8264;MQ=60;QD=28.63;SOR=0.752;CSQ=G|intergenic_variant|MODIFIER|||||||||||||||||||SNV||||||||||||||||||||||||||||||||||||||||||||||||||;DP=567;AF=0.056;MLEAC=2;MLEAF=0.056;AN=2;AC=2	GT:AD:DP:GQ:PL	1/1:0,33:33:99:971,99,0
chr1	61805932	.	A	G	1201.19	PASS	ExcessHet=0.0625;FS=0;InbreedingCoeff=1;MQ=60;QD=30.03;SOR=0.902;CSQ=G|intergenic_variant|MODIFIER|||||||||||||||||||SNV||||||||||||||||||||||||||||||||||||||||||||||||||;DP=616;AF=0.056;MLEAC=2;MLEAF=0.056;AN=2;AC=2	GT:AD:DP:GQ:PL	1/1:0,40:40:99:1228,120,0
chr1	61806031	.	G	A	944.19	PASS	ExcessHet=0.0625;FS=0;InbreedingCoeff=1;MQ=60;QD=29.51;SOR=0.693;CSQ=A|intergenic_variant|MODIFIER|||||||||||||||||||SNV||||||||||||||||||||||||||||||||||||||||||||||||||;DP=585;AF=0.056;MLEAC=2;MLEAF=0.056;AN=2;AC=2	GT:AD:DP:GQ:PL	1/1:0,32:32:96:971,96,0
chr1	61823671	.	T	C	1105.19	PASS	ExcessHet=0.0625;FS=0;InbreedingCoeff=1;MQ=60;QD=29.87;SOR=0.746;CSQ=C|intergenic_variant|MODIFIER|||||||||||||||||||SNV||||||||||||||||||||||||||||||||||||||||||||||||||;DP=615;AF=0.056;MLEAC=2;MLEAF=0.056;AN=2;AC=2	GT:AD:DP:GQ:PL	1/1:0,37:37:99:1132,111,0
chr1	61829748	.	T	A	1105.19	PASS	ExcessHet=0.0625;FS=0;InbreedingCoeff=1;MQ=60;QD=26.96;SOR=0.954;CSQ=A|intergenic_variant|MODIFIER|||||||||||||||||||SNV||||||||||||||||||||||||||||||||||||||||||||||||||;DP=618;AF=0.056;MLEAC=2;MLEAF=0.056;AN=2;AC=2	GT:AD:DP:GQ:PL	1/1:0,41:41:99:1132,123,0
chr1	61849458	.	G	T	1078.19	PASS	BaseQRankSum=-0.964;ExcessHet=0.0625;FS=0;InbreedingCoeff=0.9999;MQ=60;MQRankSum=0;QD=30.21;ReadPosRankSum=-1.221;SOR=0.593;CSQ=T|intron_variant&non_coding_transcript_variant|MODIFIER||LOC106558802|Transcript|XR_005353859|lncRNA||6/6|XR_005353859.1:n.620-8890C>A|||||||||-1||SNV||||||||||||||UU_Cfam_GSD_1.0_ROSY.refSeq.ensformat.gtf.gz||||||||||||||||||||||||||||||||||||;DP=542;AF=0.056;MLEAC=2;ML…	GT:AD:DP:GQ:PGT:PID:PL:PS	1|1:1,26:27:36:1|1:61849458_G_T:1105,36,0:61849458
chr1	61852394	.	ATT	A	607.16	PASS	ExcessHet=0.0625;FS=0;InbreedingCoeff=0.9967;MQ=58.75;QD=31.95;SOR=0.818;CSQ=-|intron_variant&non_coding_transcript_variant|MODIFIER||LOC106558802|Transcript|XR_005353859|lncRNA||6/6|XR_005353859.1:n.620-11828_620-11827del|||||||||-1||deletion||||||||||||||UU_Cfam_GSD_1.0_ROSY.refSeq.ensformat.gtf.gz||||||||||||||||||||||||||||||||||||;DP=474;AF=0.056;MLEAC=2;MLEAF=0.056;AN=2;AC=2	GT:AD:DP:GQ:PGT:PID:PL:PS	1|1:0,15:15:45:1|1:61852374_TTGG_T:634,45,0:61852374
chr1	61875417	.	C	T	916.19	PASS	BaseQRankSum=1.57;ExcessHet=0.0625;FS=0;InbreedingCoeff=1;MQ=60;MQRankSum=0;QD=26.95;ReadPosRankSum=0.659;SOR=0.818;CSQ=T|intron_variant&non_coding_transcript_variant|MODIFIER||LOC106558802|Transcript|XR_005353859|lncRNA||5/6|XR_005353859.1:n.481-9240G>A|||||||||-1||SNV||||||||||||||UU_Cfam_GSD_1.0_ROSY.refSeq.ensformat.gtf.gz||||||||||||||||||||||||||||||||||||;DP=610;AF=0.056;MLEAC=2;MLEAF=0.05…	GT:AD:DP:GQ:PGT:PID:PL:PS	1|1:2,32:34:53:1|1:61875417_C_T:943,53,0:61875417
chr1	61878915	.	AC	A	1329.16	PASS	ExcessHet=0.0625;FS=0;InbreedingCoeff=1;MQ=60;QD=33.65;SOR=1.044;CSQ=-|intron_variant&non_coding_transcript_variant|MODIFIER||LOC106558802|Transcript|XR_005353859|lncRNA||5/6|XR_005353859.1:n.481-12739del|||||||||-1||deletion||||||||||||||UU_Cfam_GSD_1.0_ROSY.refSeq.ensformat.gtf.gz||||||||||||||||||||||||||||||||||||;DP=609;AF=0.056;MLEAC=2;MLEAF=0.056;AN=2;AC=2	GT:AD:DP:GQ:PGT:PID:PL:PS	1|1:0,31:31:93:1|1:61878911_A_G:1356,93,0:61878911
chr1	61929260	.	A	T	1285.19	PASS	ExcessHet=0.0625;FS=0;InbreedingCoeff=1;MQ=60;QD=29.21;SOR=0.883;CSQ=T|intron_variant&non_coding_transcript_variant|MODIFIER||LOC106558802|Transcript|XR_005353859|lncRNA||4/6|XR_005353859.1:n.435+12587T>A|||||||||-1||SNV||||||||||||||UU_Cfam_GSD_1.0_ROSY.refSeq.ensformat.gtf.gz||||||||||||||||||||||||||||||||||||;DP=589;AF=0.056;MLEAC=2;MLEAF=0.056;AN=2;AC=2	GT:AD:DP:GQ:PL	1/1:0,44:44:99:1312,131,0
chr1	61948181	.	G	T	824.2	PASS	ExcessHet=0.0625;FS=0;InbreedingCoeff=0.9999;MQ=60;QD=31.7;SOR=0.846;CSQ=T|intron_variant&non_coding_transcript_variant|MODIFIER||LOC106558802|Transcript|XR_005353859|lncRNA||3/6|XR_005353859.1:n.295-6194C>A|||||||||-1||SNV||||||||||||||UU_Cfam_GSD_1.0_ROSY.refSeq.ensformat.gtf.gz||||||||||||||||||||||||||||||||||||;DP=609;AF=0.056;MLEAC=2;MLEAF=0.056;AN=2;AC=2	GT:AD:DP:GQ:PL	1/1:0,26:26:78:851,78,0
chr1	61972184	.	T	C	652.19	PASS	ExcessHet=0.0625;FS=0;InbreedingCoeff=1;MQ=60;QD=29.65;SOR=1.085;CSQ=C|intron_variant&non_coding_transcript_variant|MODIFIER||LOC106558802|Transcript|XR_005353859|lncRNA||2/6|XR_005353859.1:n.172-569A>G|||||||||-1||SNV||||||||||||||UU_Cfam_GSD_1.0_ROSY.refSeq.ensformat.gtf.gz||||||||||||||||||||||||||||||||||||;DP=594;AF=0.056;MLEAC=2;MLEAF=0.056;AN=2;AC=2	GT:AD:DP:GQ:PL	1/1:0,22:22:66:679,66,0
chr1	61973793	.	C	T	727.19	PASS	ExcessHet=0.0625;FS=0;InbreedingCoeff=1;MQ=60;QD=30.3;SOR=0.693;CSQ=T|intron_variant&non_coding_transcript_variant|MODIFIER||LOC106558802|Transcript|XR_005353859|lncRNA||2/6|XR_005353859.1:n.172-2178G>A|||||||||-1||SNV||||||||||||||UU_Cfam_GSD_1.0_ROSY.refSeq.ensformat.gtf.gz||||||||||||||||||||||||||||||||||||;DP=558;AF=0.056;MLEAC=2;MLEAF=0.056;AN=2;AC=2	GT:AD:DP:GQ:PL	1/1:0,24:24:72:754,72,0
chr1	62021596	.	G	A	1208.19	PASS	ExcessHet=0.0625;FS=0;InbreedingCoeff=1;MQ=60;QD=29.47;SOR=1.075;CSQ=A|intron_variant&non_coding_transcript_variant|MODIFIER||LOC106558802|Transcript|XR_005353859|lncRNA||2/6|XR_005353859.1:n.171+45002C>T|||||||||-1||SNV||||||||||||||UU_Cfam_GSD_1.0_ROSY.refSeq.ensformat.gtf.gz||||||||||||||||||||||||||||||||||||;DP=628;AF=0.056;MLEAC=2;MLEAF=0.056;AN=2;AC=2	GT:AD:DP:GQ:PL	1/1:0,41:41:99:1235,123,0
chr1	62035530	.	A	T	1079.19	PASS	ExcessHet=0.0625;FS=0;InbreedingCoeff=1;MQ=60;QD=30.83;SOR=1.002;CSQ=T|intron_variant&non_coding_transcript_variant|MODIFIER||LOC106558802|Transcript|XR_005353859|lncRNA||2/6|XR_005353859.1:n.171+31068T>A|||||||||-1||SNV||||||||||||||UU_Cfam_GSD_1.0_ROSY.refSeq.ensformat.gtf.gz||||||||||||||||||||||||||||||||||||;DP=587;AF=0.056;MLEAC=2;MLEAF=0.056;AN=2;AC=2	GT:AD:DP:GQ:PL	1/1:0,35:35:99:1106,105,0
chr1	62054934	.	T	C	1102.19	PASS	ExcessHet=0.0625;FS=0;InbreedingCoeff=1;MQ=60;QD=27.55;SOR=0.902;CSQ=C|intron_variant&non_coding_transcript_variant|MODIFIER||LOC106558802|Transcript|XR_005353859|lncRNA||2/6|XR_005353859.1:n.171+11664A>G|||||||||-1||SNV||||||||||||||UU_Cfam_GSD_1.0_ROSY.refSeq.ensformat.gtf.gz||||||||||||||||||||||||||||||||||||;DP=621;AF=0.056;MLEAC=2;MLEAF=0.056;AN=2;AC=2	GT:AD:DP:GQ:PL	1/1:0,40:40:99:1129,120,0
chr1	62096354	.	TTTGA	T	1411.16	PASS	ExcessHet=0.0625;FS=0;InbreedingCoeff=1;MQ=60;QD=26.99;SOR=0.693;CSQ=-|intergenic_variant|MODIFIER|||||||||||||||||||deletion||||||||||||||||||||||||||||||||||||||||||||||||||;DP=603;AF=0.056;MLEAC=2;MLEAF=0.056;AN=2;AC=2	GT:AD:DP:GQ:PL	1/1:0,32:32:96:1438,96,0
chr1	62113151	.	T	C	418.85	PASS	BaseQRankSum=1.54;ExcessHet=0.0625;FS=0;InbreedingCoeff=0.8407;MQ=42.39;MQRankSum=2.35;QD=23.27;ReadPosRankSum=0.773;SOR=0.941;CSQ=C|intergenic_variant|MODIFIER|||||||||||||||||||SNV||||||||||||||||||||||||||||||||||||||||||||||||||;DP=489;AF=0.056;MLEAC=1;MLEAF=0.028;AN=2;AC=2	GT:AD:DP:GQ:PL	1/1:2,16:18:5:437,5,0
chr1	62146265	.	C	T	870.19	PASS	ExcessHet=0.0625;FS=0;InbreedingCoeff=1;MQ=54.54;QD=29.01;SOR=0.826;CSQ=T|intergenic_variant|MODIFIER|||||||||||||||||||SNV||||||||||||||||||||||||||||||||||||||||||||||||||;DP=572;AF=0.056;MLEAC=2;MLEAF=0.056;AN=2;AC=2	GT:AD:DP:GQ:PL	1/1:0,30:30:90:897,90,0
chr1	62146763	.	T	G	460.19	PASS	ExcessHet=0.0625;FS=0;InbreedingCoeff=1;MQ=60;QD=32.87;SOR=1.329;CSQ=G|intergenic_variant|MODIFIER|||||||||||||||||||SNV||||||||||||||||||||||||||||||||||||||||||||||||||;DP=574;AF=0.056;MLEAC=2;MLEAF=0.056;AN=2;AC=2	GT:AD:DP:GQ:PL	1/1:0,14:14:42:487,42,0
chr1	62188896	.	G	GT	933.16	PASS	ExcessHet=0.0625;FS=0;InbreedingCoeff=1;MQ=60;QD=30.1;SOR=0.892;CSQ=T|intergenic_variant|MODIFIER|||||||||||||||||||insertion||||||||||||||||||||||||||||||||||||||||||||||||||;DP=591;AF=0.056;MLEAC=2;MLEAF=0.056;AN=2;AC=2	GT:AD:DP:GQ:PL	1/1:0,31:31:93:960,93,0
chr1	62219762	.	G	A	1124.19	PASS	ExcessHet=0.0625;FS=0;InbreedingCoeff=1;MQ=60;QD=31.23;SOR=0.927;CSQ=A|intergenic_variant|MODIFIER|||||||||||||||||||SNV||||||||||||||||||||||||||||||||||||||||||||||||||;DP=612;AF=0.056;MLEAC=2;MLEAF=0.056;AN=2;AC=2	GT:AD:DP:GQ:PL	1/1:0,36:36:99:1151,108,0
chr1	62228231	.	A	T	741.19	PASS	ExcessHet=0.0625;FS=0;InbreedingCoeff=1;MQ=60;QD=28.51;SOR=0.846;CSQ=T|intergenic_variant|MODIFIER|||||||||||||||||||SNV||||||||||||||||||||||||||||||||||||||||||||||||||;DP=589;AF=0.056;MLEAC=2;MLEAF=0.056;AN=2;AC=2	GT:AD:DP:GQ:PL	1/1:0,26:26:78:768,78,0
chr1	62240066	.	C	G	796.19	PASS	ExcessHet=0.0625;FS=0;InbreedingCoeff=1;MQ=60;QD=28.44;SOR=0.997;CSQ=G|intergenic_variant|MODIFIER|||||||||||||||||||SNV||||||||||||||||||||||||||||||||||||||||||||||||||;DP=580;AF=0.056;MLEAC=2;MLEAF=0.056;AN=2;AC=2	GT:AD:DP:GQ:PL	1/1:0,28:28:84:823,84,0
chr1	62320839	.	T	C	815.19	PASS	ExcessHet=0.0625;FS=0;InbreedingCoeff=1;MQ=60;QD=28.11;SOR=0.76;CSQ=C|intergenic_variant|MODIFIER|||||||||||||||||||SNV||||||||||||||||||||||||||||||||||||||||||||||||||;DP=612;AF=0.056;MLEAC=2;MLEAF=0.056;AN=2;AC=2	GT:AD:DP:GQ:PL	1/1:0,29:29:87:842,87,0
chr1	62373992	.	T	G	1429.19	PASS	ExcessHet=0.0625;FS=0;InbreedingCoeff=1;MQ=60;QD=26.84;SOR=0.869;CSQ=G|intron_variant|MODIFIER||HSF2|Transcript|XM_038526676|protein_coding||7/12|XM_038526676.1:c.682-519T>G|||||||||1||SNV|||||||||XP_038382604|||||UU_Cfam_GSD_1.0_ROSY.refSeq.ensformat.gtf.gz||||||||||||||||||||||||||||||||||||,G|intron_variant|MODIFIER||HSF2|Transcript|XM_038526677|protein_coding||7/11|XM_038526677.1:c.682-519T>G…	GT:AD:DP:GQ:PGT:PID:PL:PS	1|1:0,35:35:99:1|1:62373992_T_G:1456,105,0:62373992
chr1	62377867	.	G	T	1024.19	PASS	ExcessHet=0.0625;FS=0;InbreedingCoeff=1;MQ=60;QD=28.45;SOR=0.927;CSQ=T|intron_variant|MODIFIER||HSF2|Transcript|XM_038526676|protein_coding||10/12|XM_038526676.1:c.1176+1864G>T|||||||||1||SNV|||||||||XP_038382604|||||UU_Cfam_GSD_1.0_ROSY.refSeq.ensformat.gtf.gz||||||||||||||||||||||||||||||||||||,T|intron_variant|MODIFIER||HSF2|Transcript|XM_038526677|protein_coding||10/11|XM_038526677.1:c.1176+1…	GT:AD:DP:GQ:PL	1/1:0,36:36:99:1051,108,0
chr1	62396875	.	A	G	880.19	PASS	ExcessHet=0.0625;FS=0;InbreedingCoeff=1;MQ=60;QD=29.34;SOR=0.826;CSQ=G|downstream_gene_variant|MODIFIER||HSF2|Transcript|XM_038526678|protein_coding|||||||||||4530|1||SNV|||||||||XP_038382606|||||UU_Cfam_GSD_1.0_ROSY.refSeq.ensformat.gtf.gz||||||||||||||||||||||||||||||||||||,G|downstream_gene_variant|MODIFIER||HSF2|Transcript|XM_038526679|protein_coding|||||||||||4530|1||SNV|||||||||XP_038382607…	GT:AD:DP:GQ:PL	1/1:0,30:30:90:907,90,0
chr1	62424307	.	C	G	1858.41	PASS	ExcessHet=0.2482;FS=0;InbreedingCoeff=0.2384;MQ=60;QD=32.24;SOR=1.259;CSQ=G|upstream_gene_variant|MODIFIER||SERINC1|Transcript|XM_038526683|protein_coding|||||||||||3652|-1||SNV|||||||||XP_038382611|||||UU_Cfam_GSD_1.0_ROSY.refSeq.ensformat.gtf.gz||||||||||||||||||||||||||||||||||||,G|intron_variant&non_coding_transcript_variant|MODIFIER||LOC119870786|Transcript|XR_005353860|lncRNA||1/7|XR_005353…	GT:AD:DP:GQ:PGT:PID:PL:PS	1|1:0,42:42:99:1|1:62424296_ACCCC_A:1855,126,0:62424296
chr1	62434540	.	T	C	791.19	PASS	ExcessHet=0.0625;FS=0;InbreedingCoeff=1;MQ=60;QD=29.3;SOR=1.302;CSQ=C|intron_variant&non_coding_transcript_variant|MODIFIER||LOC119870786|Transcript|XR_005353860|lncRNA||2/7|XR_005353860.1:n.301+10074T>C|||||||||1||SNV||||||||||||||UU_Cfam_GSD_1.0_ROSY.refSeq.ensformat.gtf.gz||||||||||||||||||||||||||||||||||||;DP=575;AF=0.056;MLEAC=2;MLEAF=0.056;AN=2;AC=2	GT:AD:DP:GQ:PL	1/1:0,27:27:81:818,81,0
chr1	62443087	.	C	T	203.24	MQ40	ExcessHet=0.0625;FS=0;InbreedingCoeff=0.7021;MQ=35.98;QD=29.03;SOR=1.609;CSQ=T|intron_variant&non_coding_transcript_variant|MODIFIER||LOC119870786|Transcript|XR_005353860|lncRNA||2/7|XR_005353860.1:n.302-4830C>T|||||||||1||SNV||||||||||||||UU_Cfam_GSD_1.0_ROSY.refSeq.ensformat.gtf.gz||||||||||||||||||||||||||||||||||||;DP=206;AF=0.056;MLEAC=2;MLEAF=0.056;AN=2;AC=2	GT:AD:DP:GQ:PL	1/1:0,7:7:21:229,21,0
chr1	62446363	.	C	CTAT	204.17	PASS	ExcessHet=0.0755;FS=0;InbreedingCoeff=0.2546;MQ=60;QD=29.49;SOR=1.981;CSQ=TAT|intron_variant&non_coding_transcript_variant|MODIFIER||LOC119870786|Transcript|XR_005353860|lncRNA||2/7|XR_005353860.1:n.302-1554_302-1553insTAT|||||||||1||insertion||||||||||||||UU_Cfam_GSD_1.0_ROSY.refSeq.ensformat.gtf.gz||||||||||||||||||||||||||||||||||||;DP=283;AF=0.056;MLEAC=2;MLEAF=0.056;AN=2;AC=2	GT:AD:DP:GQ:PGT:PID:PL:PS	1|1:0,5:5:15:1|1:62446359_TCCCC_T:225,15,0:62446359
chr1	62518809	.	A	C	960.19	PASS	ExcessHet=0.0625;FS=0;InbreedingCoeff=1;MQ=60;QD=29.1;SOR=1.022;CSQ=C|intergenic_variant|MODIFIER|||||||||||||||||||SNV||||||||||||||||||||||||||||||||||||||||||||||||||;DP=592;AF=0.056;MLEAC=2;MLEAF=0.056;AN=2;AC=2	GT:AD:DP:GQ:PL	1/1:0,33:33:99:987,99,0
chr1	62520405	.	TGCCTGCGGGAGTGAGACTGCGACCCGCGGGCCCGCCCCGTGTCCCCCCCCC	T	43.96	PASS	ExcessHet=0.3218;FS=0;InbreedingCoeff=0.3561;MQ=59.5;QD=29.75;SOR=1.609;CSQ=-|intergenic_variant|MODIFIER|||||||||||||||||||deletion||||||||||||||||||||||||||||||||||||||||||||||||||;DP=72;AF=0.056;MLEAC=3;MLEAF=0.083;AN=2;AC=2	GT:AD:DP:GQ:PGT:PID:PL:PS	1|1:0,1:1:4:1|1:62520369_C_T:47,4,0:62520369
chr1	62557759	.	AT	A	997.16	PASS	BaseQRankSum=1.55;ExcessHet=0.0625;FS=0;InbreedingCoeff=1;MQ=60;MQRankSum=0;QD=27.7;ReadPosRankSum=1.76;SOR=1.085;CSQ=-|intron_variant|MODIFIER||PKIB|Transcript|XM_038526686|protein_coding||2/5|XM_038526686.1:c.-89+15293del|||||||||1||deletion|||||||||XP_038382614|||||UU_Cfam_GSD_1.0_ROSY.refSeq.ensformat.gtf.gz||||||||||||||||||||||||||||||||||||,-|intron_variant|MODIFIER||PKIB|Transcript|XM_038…	GT:AD:DP:GQ:PL	1/1:2,34:36:45:1024,45,0
chr1	62574393	.	T	G	952.92	PASS	ExcessHet=0.0625;FS=0;InbreedingCoeff=0.4912;MQ=60;QD=29.78;SOR=0.957;CSQ=G|intron_variant|MODIFIER||PKIB|Transcript|XM_038526686|protein_coding||2/5|XM_038526686.1:c.-88-8313T>G|||||||||1||SNV|||||||||XP_038382614|||||UU_Cfam_GSD_1.0_ROSY.refSeq.ensformat.gtf.gz||||||||||||||||||||||||||||||||||||,G|intron_variant|MODIFIER||PKIB|Transcript|XM_038526687|protein_coding||2/5|XM_038526687.1:c.-88-83…	GT:AD:DP:GQ:PL	1/1:0,32:32:96:977,96,0
chr1	62586078	.	G	A	938.19	PASS	BaseQRankSum=-0.643;ExcessHet=0.0625;FS=4.046;InbreedingCoeff=1;MQ=60;MQRankSum=0;QD=28.43;ReadPosRankSum=0.263;SOR=1.051;CSQ=A|intron_variant|MODIFIER||PKIB|Transcript|XM_038526686|protein_coding||3/5|XM_038526686.1:c.-21+3305G>A|||||||||1||SNV|||||||||XP_038382614|||||UU_Cfam_GSD_1.0_ROSY.refSeq.ensformat.gtf.gz||||||||||||||||||||||||||||||||||||,A|intron_variant|MODIFIER||PKIB|Transcript|XM_0…	GT:AD:DP:GQ:PL	1/1:1,32:33:64:965,64,0
chr1	62588258	.	C	T	1009.26	PASS	ExcessHet=0.0625;FS=0;InbreedingCoeff=0.9622;MQ=60;QD=28.03;SOR=0.693;CSQ=T|intron_variant|MODIFIER||PKIB|Transcript|XM_038526686|protein_coding||3/5|XM_038526686.1:c.-21+5485C>T|||||||||1||SNV|||||||||XP_038382614|||||UU_Cfam_GSD_1.0_ROSY.refSeq.ensformat.gtf.gz||||||||||||||||||||||||||||||||||||,T|intron_variant|MODIFIER||PKIB|Transcript|XM_038526687|protein_coding||3/5|XM_038526687.1:c.-21+54…	GT:AD:DP:GQ:PL	1/1:0,36:36:99:1036,108,0
chr1	62588545	.	A	G	985.19	PASS	ExcessHet=0.0625;FS=0;InbreedingCoeff=1;MQ=60;QD=30.79;SOR=0.693;CSQ=G|intron_variant|MODIFIER||PKIB|Transcript|XM_038526686|protein_coding||3/5|XM_038526686.1:c.-21+5772A>G|||||||||1||SNV|||||||||XP_038382614|||||UU_Cfam_GSD_1.0_ROSY.refSeq.ensformat.gtf.gz||||||||||||||||||||||||||||||||||||,G|intron_variant|MODIFIER||PKIB|Transcript|XM_038526687|protein_coding||3/5|XM_038526687.1:c.-21+5772A>G…	GT:AD:DP:GQ:PL	1/1:0,32:32:96:1012,96,0
chr1	62588654	.	A	G	1228.19	PASS	ExcessHet=0.0625;FS=0;InbreedingCoeff=1;MQ=60;QD=29.96;SOR=0.954;CSQ=G|intron_variant|MODIFIER||PKIB|Transcript|XM_038526686|protein_coding||3/5|XM_038526686.1:c.-21+5881A>G|||||||||1||SNV|||||||||XP_038382614|||||UU_Cfam_GSD_1.0_ROSY.refSeq.ensformat.gtf.gz||||||||||||||||||||||||||||||||||||,G|intron_variant|MODIFIER||PKIB|Transcript|XM_038526687|protein_coding||3/5|XM_038526687.1:c.-21+5881A>G…	GT:AD:DP:GQ:PL	1/1:0,41:41:99:1255,123,0
chr1	62588737	.	A	G	1000.19	PASS	ExcessHet=0.0625;FS=0;InbreedingCoeff=1;MQ=60;QD=30.31;SOR=0.752;CSQ=G|intron_variant|MODIFIER||PKIB|Transcript|XM_038526686|protein_coding||3/5|XM_038526686.1:c.-21+5964A>G|||||||||1||SNV|||||||||XP_038382614|||||UU_Cfam_GSD_1.0_ROSY.refSeq.ensformat.gtf.gz||||||||||||||||||||||||||||||||||||,G|intron_variant|MODIFIER||PKIB|Transcript|XM_038526687|protein_coding||3/5|XM_038526687.1:c.-21+5964A>G…	GT:AD:DP:GQ:PL	1/1:0,33:33:99:1027,99,0
chr1	62589512	.	G	A	1773.19	PASS	ExcessHet=0.0625;FS=0;InbreedingCoeff=1;MQ=60;QD=30.05;SOR=1.123;CSQ=A|intron_variant|MODIFIER||PKIB|Transcript|XM_038526686|protein_coding||3/5|XM_038526686.1:c.-21+6739G>A|||||||||1||SNV|||||||||XP_038382614|||||UU_Cfam_GSD_1.0_ROSY.refSeq.ensformat.gtf.gz||||||||||||||||||||||||||||||||||||,A|intron_variant|MODIFIER||PKIB|Transcript|XM_038526687|protein_coding||3/5|XM_038526687.1:c.-21+6739G>A…	GT:AD:DP:GQ:PL	1/1:0,59:59:99:1800,177,0
chr1	62590295	.	C	T	1509.19	PASS	ExcessHet=0.0625;FS=0;InbreedingCoeff=1;MQ=60;QD=28.48;SOR=0.981;CSQ=T|intron_variant|MODIFIER||PKIB|Transcript|XM_038526686|protein_coding||3/5|XM_038526686.1:c.-21+7522C>T|||||||||1||SNV|||||||||XP_038382614|||||UU_Cfam_GSD_1.0_ROSY.refSeq.ensformat.gtf.gz||||||||||||||||||||||||||||||||||||,T|intron_variant|MODIFIER||PKIB|Transcript|XM_038526687|protein_coding||3/5|XM_038526687.1:c.-21+7522C>T…	GT:AD:DP:GQ:PL	1/1:0,53:53:99:1536,159,0
chr1	62590529	.	A	G	1059.19	PASS	ExcessHet=0.0625;FS=0;InbreedingCoeff=1;MQ=60;QD=30.26;SOR=0.749;CSQ=G|intron_variant|MODIFIER||PKIB|Transcript|XM_038526686|protein_coding||3/5|XM_038526686.1:c.-21+7756A>G|||||||||1||SNV|||||||||XP_038382614|||||UU_Cfam_GSD_1.0_ROSY.refSeq.ensformat.gtf.gz||||||||||||||||||||||||||||||||||||,G|intron_variant|MODIFIER||PKIB|Transcript|XM_038526687|protein_coding||3/5|XM_038526687.1:c.-21+7756A>G…	GT:AD:DP:GQ:PL	1/1:0,35:35:99:1086,105,0
chr1	62590988	.	C	A	1009.19	PASS	ExcessHet=0.0625;FS=0;InbreedingCoeff=1;MQ=60;QD=29.68;SOR=1.244;CSQ=A|intron_variant|MODIFIER||PKIB|Transcript|XM_038526686|protein_coding||3/5|XM_038526686.1:c.-21+8215C>A|||||||||1||SNV|||||||||XP_038382614|||||UU_Cfam_GSD_1.0_ROSY.refSeq.ensformat.gtf.gz||||||||||||||||||||||||||||||||||||,A|intron_variant|MODIFIER||PKIB|Transcript|XM_038526687|protein_coding||3/5|XM_038526687.1:c.-21+8215C>A…	GT:AD:DP:GQ:PL	1/1:0,34:34:99:1036,102,0
chr1	62593146	.	G	A	920.19	PASS	ExcessHet=0.0625;FS=0;InbreedingCoeff=1;MQ=60;QD=29.68;SOR=1.214;CSQ=A|intron_variant|MODIFIER||PKIB|Transcript|XM_038526686|protein_coding||3/5|XM_038526686.1:c.-20-8450G>A|||||||||1||SNV|||||||||XP_038382614|||||UU_Cfam_GSD_1.0_ROSY.refSeq.ensformat.gtf.gz||||||||||||||||||||||||||||||||||||,A|intron_variant|MODIFIER||PKIB|Transcript|XM_038526687|protein_coding||3/5|XM_038526687.1:c.-20-8450G>A…	GT:AD:DP:GQ:PL	1/1:0,31:31:93:947,93,0
chr1	62594618	.	G	T	1247.19	PASS	ExcessHet=0.0625;FS=0;InbreedingCoeff=1;MQ=60;QD=37.91;SOR=0.906;CSQ=T|intron_variant|MODIFIER||PKIB|Transcript|XM_038526686|protein_coding||3/5|XM_038526686.1:c.-20-6978G>T|||||||||1||SNV|||||||||XP_038382614|||||UU_Cfam_GSD_1.0_ROSY.refSeq.ensformat.gtf.gz||||||||||||||||||||||||||||||||||||,T|intron_variant|MODIFIER||PKIB|Transcript|XM_038526687|protein_coding||3/5|XM_038526687.1:c.-20-6978G>T…	GT:AD:DP:GQ:PGT:PID:PL:PS	1|1:0,29:29:87:1|1:62594618_G_T:1274,87,0:62594618
chr1	62594684	.	TC	T	1336.16	PASS	ExcessHet=0.0625;FS=0;InbreedingCoeff=1;MQ=60;QD=29.43;SOR=1.044;CSQ=-|intron_variant|MODIFIER||PKIB|Transcript|XM_038526686|protein_coding||3/5|XM_038526686.1:c.-20-6908del|||||||||1||deletion|||||||||XP_038382614|||||UU_Cfam_GSD_1.0_ROSY.refSeq.ensformat.gtf.gz||||||||||||||||||||||||||||||||||||,-|intron_variant|MODIFIER||PKIB|Transcript|XM_038526687|protein_coding||3/5|XM_038526687.1:c.-20-69…	GT:AD:DP:GQ:PGT:PID:PL:PS	1|1:0,31:31:93:1|1:62594684_TC_T:1363,93,0:62594684
chr1	62594705	.	G	T	1327.19	PASS	ExcessHet=0.0625;FS=0;InbreedingCoeff=1;MQ=60;QD=31.31;SOR=1.044;CSQ=T|intron_variant|MODIFIER||PKIB|Transcript|XM_038526686|protein_coding||3/5|XM_038526686.1:c.-20-6891G>T|||||||||1||SNV|||||||||XP_038382614|||||UU_Cfam_GSD_1.0_ROSY.refSeq.ensformat.gtf.gz||||||||||||||||||||||||||||||||||||,T|intron_variant|MODIFIER||PKIB|Transcript|XM_038526687|protein_coding||3/5|XM_038526687.1:c.-20-6891G>T…	GT:AD:DP:GQ:PGT:PID:PL:PS	1|1:0,31:31:93:1|1:62594684_TC_T:1354,93,0:62594684
chr1	62597186	.	T	TA	699.16	PASS	BaseQRankSum=-0.579;ExcessHet=0.0625;FS=3.358;InbreedingCoeff=1;MQ=60;MQRankSum=0;QD=26.89;ReadPosRankSum=-0.267;SOR=0.595;CSQ=A|intron_variant|MODIFIER||PKIB|Transcript|XM_038526686|protein_coding||3/5|XM_038526686.1:c.-20-4403dup|||||||||1||insertion|||||||||XP_038382614|||||UU_Cfam_GSD_1.0_ROSY.refSeq.ensformat.gtf.gz||||||||||||||||||||||||||||||||||||,A|intron_variant|MODIFIER||PKIB|Transcri…	GT:AD:DP:GQ:PL	1/1:1,25:26:48:726,48,0
chr1	62597423	.	C	T	1032.2	PASS	BaseQRankSum=-0.648;ExcessHet=0.0625;FS=0;InbreedingCoeff=0.9983;MQ=60;MQRankSum=0;QD=28.67;ReadPosRankSum=0.241;SOR=0.297;CSQ=T|intron_variant|MODIFIER||PKIB|Transcript|XM_038526686|protein_coding||3/5|XM_038526686.1:c.-20-4173C>T|||||||||1||SNV|||||||||XP_038382614|||||UU_Cfam_GSD_1.0_ROSY.refSeq.ensformat.gtf.gz||||||||||||||||||||||||||||||||||||,T|intron_variant|MODIFIER||PKIB|Transcript|XM_…	GT:AD:DP:GQ:PL	1/1:1,35:36:73:1059,73,0
chr1	62599054	.	C	A	1230.19	PASS	ExcessHet=0.0625;FS=0;InbreedingCoeff=1;MQ=60;QD=29.29;SOR=1.127;CSQ=A|intron_variant|MODIFIER||PKIB|Transcript|XM_038526686|protein_coding||3/5|XM_038526686.1:c.-20-2542C>A|||||||||1||SNV|||||||||XP_038382614|||||UU_Cfam_GSD_1.0_ROSY.refSeq.ensformat.gtf.gz||||||||||||||||||||||||||||||||||||,A|intron_variant|MODIFIER||PKIB|Transcript|XM_038526687|protein_coding||3/5|XM_038526687.1:c.-20-2542C>A…	GT:AD:DP:GQ:PL	1/1:0,42:42:99:1257,126,0
chr1	62599162	.	T	A	1304.19	PASS	ExcessHet=0.0625;FS=0;InbreedingCoeff=1;MQ=60;QD=29.51;SOR=0.88;CSQ=A|intron_variant|MODIFIER||PKIB|Transcript|XM_038526686|protein_coding||3/5|XM_038526686.1:c.-20-2434T>A|||||||||1||SNV|||||||||XP_038382614|||||UU_Cfam_GSD_1.0_ROSY.refSeq.ensformat.gtf.gz||||||||||||||||||||||||||||||||||||,A|intron_variant|MODIFIER||PKIB|Transcript|XM_038526687|protein_coding||3/5|XM_038526687.1:c.-20-2434T>A|…	GT:AD:DP:GQ:PGT:PID:PL:PS	1|1:0,33:33:99:1|1:62599141_A_G:1331,99,0:62599141
chr1	62599316	.	C	T	1278.19	PASS	ExcessHet=0.0625;FS=0;InbreedingCoeff=1;MQ=60;QD=30.28;SOR=0.906;CSQ=T|intron_variant|MODIFIER||PKIB|Transcript|XM_038526686|protein_coding||3/5|XM_038526686.1:c.-20-2280C>T|||||||||1||SNV|||||||||XP_038382614|||||UU_Cfam_GSD_1.0_ROSY.refSeq.ensformat.gtf.gz||||||||||||||||||||||||||||||||||||,T|intron_variant|MODIFIER||PKIB|Transcript|XM_038526687|protein_coding||3/5|XM_038526687.1:c.-20-2280C>T…	GT:AD:DP:GQ:PGT:PID:PL:PS	1|1:0,29:29:87:1|1:62599294_A_G:1305,87,0:62599294
chr1	62600238	.	AACCAG	A	1458.16	PASS	ExcessHet=0.0625;FS=0;InbreedingCoeff=1;MQ=60;QD=27.59;SOR=0.752;CSQ=-|intron_variant|MODIFIER||PKIB|Transcript|XM_038526686|protein_coding||3/5|XM_038526686.1:c.-20-1357_-20-1353del|||||||||1||deletion|||||||||XP_038382614|||||UU_Cfam_GSD_1.0_ROSY.refSeq.ensformat.gtf.gz||||||||||||||||||||||||||||||||||||,-|intron_variant|MODIFIER||PKIB|Transcript|XM_038526687|protein_coding||3/5|XM_038526687.1…	GT:AD:DP:GQ:PGT:PID:PL:PS	1|1:0,33:33:99:1|1:62600238_AACCAG_A:1485,99,0:62600238
chr1	62600245	.	A	T	1458.19	PASS	ExcessHet=0.0625;FS=0;InbreedingCoeff=1;MQ=60;QD=28.72;SOR=0.752;CSQ=T|intron_variant|MODIFIER||PKIB|Transcript|XM_038526686|protein_coding||3/5|XM_038526686.1:c.-20-1351A>T|||||||||1||SNV|||||||||XP_038382614|||||UU_Cfam_GSD_1.0_ROSY.refSeq.ensformat.gtf.gz||||||||||||||||||||||||||||||||||||,T|intron_variant|MODIFIER||PKIB|Transcript|XM_038526687|protein_coding||3/5|XM_038526687.1:c.-20-1351A>T…	GT:AD:DP:GQ:PGT:PID:PL:PS	1|1:0,33:33:99:1|1:62600238_AACCAG_A:1485,99,0:62600238
chr1	62600246	.	T	TCTGTC	1458.16	PASS	ExcessHet=0.0625;FS=0;InbreedingCoeff=1;MQ=60;QD=31.51;SOR=0.752;CSQ=CTGTC|intron_variant|MODIFIER||PKIB|Transcript|XM_038526686|protein_coding||3/5|XM_038526686.1:c.-20-1350_-20-1349insCTGTC|||||||||1||insertion|||||||||XP_038382614|||||UU_Cfam_GSD_1.0_ROSY.refSeq.ensformat.gtf.gz||||||||||||||||||||||||||||||||||||,CTGTC|intron_variant|MODIFIER||PKIB|Transcript|XM_038526687|protein_coding||3/5|…	GT:AD:DP:GQ:PGT:PID:PL:PS	1|1:0,33:33:99:1|1:62600238_AACCAG_A:1485,99,0:62600238
chr1	62600978	.	TG	T	1054.16	PASS	ExcessHet=0.0625;FS=0;InbreedingCoeff=1;MQ=60;QD=31;SOR=1.418;CSQ=-|intron_variant|MODIFIER||PKIB|Transcript|XM_038526686|protein_coding||3/5|XM_038526686.1:c.-20-612del|||||||||1||deletion|||||||||XP_038382614|||||UU_Cfam_GSD_1.0_ROSY.refSeq.ensformat.gtf.gz||||||||||||||||||||||||||||||||||||,-|intron_variant|MODIFIER||PKIB|Transcript|XM_038526687|protein_coding||3/5|XM_038526687.1:c.-20-612del…	GT:AD:DP:GQ:PL	1/1:0,34:34:99:1081,102,0
chr1	62601266	.	G	C	1287.19	PASS	ExcessHet=0.0625;FS=0;InbreedingCoeff=1;MQ=60;QD=29.25;SOR=1.23;CSQ=C|intron_variant|MODIFIER||PKIB|Transcript|XM_038526686|protein_coding||3/5|XM_038526686.1:c.-20-330G>C|||||||||1||SNV|||||||||XP_038382614|||||UU_Cfam_GSD_1.0_ROSY.refSeq.ensformat.gtf.gz||||||||||||||||||||||||||||||||||||,C|intron_variant|MODIFIER||PKIB|Transcript|XM_038526687|protein_coding||3/5|XM_038526687.1:c.-20-330G>C|||…	GT:AD:DP:GQ:PL	1/1:0,44:44:99:1314,132,0
chr1	62602327	.	A	T	1093.19	PASS	ExcessHet=0.0625;FS=0;InbreedingCoeff=1;MQ=60;QD=29.55;SOR=0.859;CSQ=T|intron_variant|MODIFIER||PKIB|Transcript|XM_038526686|protein_coding||4/5|XM_038526686.1:c.142+570A>T|||||||||1||SNV|||||||||XP_038382614|||||UU_Cfam_GSD_1.0_ROSY.refSeq.ensformat.gtf.gz||||||||||||||||||||||||||||||||||||,T|intron_variant|MODIFIER||PKIB|Transcript|XM_038526687|protein_coding||4/5|XM_038526687.1:c.85+627A>T|||…	GT:AD:DP:GQ:PL	1/1:0,37:37:99:1120,111,0
chr1	62604641	.	C	T	1042.21	PASS	ExcessHet=0.0625;FS=0;InbreedingCoeff=0.9935;MQ=60;QD=28.56;SOR=1.136;CSQ=T|intron_variant|MODIFIER||PKIB|Transcript|XM_038526686|protein_coding||4/5|XM_038526686.1:c.142+2884C>T|||||||||1||SNV|||||||||XP_038382614|||||UU_Cfam_GSD_1.0_ROSY.refSeq.ensformat.gtf.gz||||||||||||||||||||||||||||||||||||,T|intron_variant|MODIFIER||PKIB|Transcript|XM_038526687|protein_coding||4/5|XM_038526687.1:c.85+294…	GT:AD:DP:GQ:PGT:PID:PL:PS	1|1:0,25:25:75:1|1:62604626_GA_G:1069,75,0:62604626
chr1	62605238	.	A	G	875.19	PASS	ExcessHet=0.0625;FS=0;InbreedingCoeff=1;MQ=60;QD=29.17;SOR=0.976;CSQ=G|intron_variant|MODIFIER||PKIB|Transcript|XM_038526686|protein_coding||4/5|XM_038526686.1:c.142+3481A>G|||||||||1||SNV|||||||||XP_038382614|||||UU_Cfam_GSD_1.0_ROSY.refSeq.ensformat.gtf.gz||||||||||||||||||||||||||||||||||||,G|intron_variant|MODIFIER||PKIB|Transcript|XM_038526687|protein_coding||4/5|XM_038526687.1:c.85+3538A>G|…	GT:AD:DP:GQ:PL	1/1:0,30:30:90:902,90,0
chr1	62605345	.	C	T	692.19	PASS	ExcessHet=0.0625;FS=0;InbreedingCoeff=1;MQ=60;QD=30.1;SOR=0.963;CSQ=T|intron_variant|MODIFIER||PKIB|Transcript|XM_038526686|protein_coding||4/5|XM_038526686.1:c.142+3588C>T|||||||||1||SNV|||||||||XP_038382614|||||UU_Cfam_GSD_1.0_ROSY.refSeq.ensformat.gtf.gz||||||||||||||||||||||||||||||||||||,T|intron_variant|MODIFIER||PKIB|Transcript|XM_038526687|protein_coding||4/5|XM_038526687.1:c.85+3645C>T||…	GT:AD:DP:GQ:PL	1/1:0,23:23:69:719,69,0
chr1	62618404	.	C	T	1108.19	PASS	ExcessHet=0.0625;FS=0;InbreedingCoeff=1;MQ=60;QD=29.16;SOR=1.329;CSQ=T|intron_variant|MODIFIER||PKIB|Transcript|XM_038526686|protein_coding||4/5|XM_038526686.1:c.143-353C>T|||||||||1||SNV|||||||||XP_038382614|||||UU_Cfam_GSD_1.0_ROSY.refSeq.ensformat.gtf.gz||||||||||||||||||||||||||||||||||||,T|intron_variant|MODIFIER||PKIB|Transcript|XM_038526687|protein_coding||4/5|XM_038526687.1:c.86-353C>T|||…	GT:AD:DP:GQ:PL	1/1:0,38:38:99:1135,114,0
chr1	62624287	.	C	T	1044.19	PASS	ExcessHet=0.0625;FS=0;InbreedingCoeff=1;MQ=60;QD=29.01;SOR=1.061;CSQ=T|downstream_gene_variant|MODIFIER||PKIB|Transcript|XM_038526686|protein_coding|||||||||||4471|1||SNV|||||||||XP_038382614|||||UU_Cfam_GSD_1.0_ROSY.refSeq.ensformat.gtf.gz||||||||||||||||||||||||||||||||||||,T|3_prime_UTR_variant|MODIFIER||PKIB|Transcript|XM_038526687|protein_coding|6/6||XM_038526687.1:c.*660C>T||1444|||||||1||S…	GT:AD:DP:GQ:PL	1/1:0,36:36:99:1071,108,0
chr1	62669885	.	C	A	797.19	PASS	ExcessHet=0.0625;FS=0;InbreedingCoeff=0.9999;MQ=60;QD=30.66;SOR=0.846;CSQ=A|intron_variant|MODIFIER||SMPDL3A|Transcript|XM_038526684|protein_coding||1/7|XM_038526684.1:c.112+2638C>A|||||||||1||SNV|||||||||XP_038382612|||||UU_Cfam_GSD_1.0_ROSY.refSeq.ensformat.gtf.gz||||||||||||||||||||||||||||||||||||,A|upstream_gene_variant|MODIFIER||LOC111096205|Transcript|XR_005353864|lncRNA|||||||||||2785|-1|…	GT:AD:DP:GQ:PL	1/1:0,26:26:78:824,78,0
chr1	62837556	.	A	G	980.19	PASS	ExcessHet=0.0625;FS=0;InbreedingCoeff=1;MQ=60;QD=29.7;SOR=0.88;CSQ=G|intron_variant|MODIFIER||CLVS2|Transcript|XM_038526697|protein_coding||4/6|XM_038526697.1:c.565-6068A>G|||||||||1||SNV|||||||||XP_038382625|||||UU_Cfam_GSD_1.0_ROSY.refSeq.ensformat.gtf.gz||||||||||||||||||||||||||||||||||||,G|intron_variant|MODIFIER||CLVS2|Transcript|XM_038526698|protein_coding||3/5|XM_038526698.1:c.565-6068A>G…	GT:AD:DP:GQ:PL	1/1:0,33:33:99:1007,99,0
chr1	62841004	.	C	G	1386.19	PASS	ExcessHet=0.0625;FS=0;InbreedingCoeff=1;MQ=59.82;QD=30.13;SOR=0.78;CSQ=G|intron_variant|MODIFIER||CLVS2|Transcript|XM_038526697|protein_coding||4/6|XM_038526697.1:c.565-2620C>G|||||||||1||SNV|||||||||XP_038382625|||||UU_Cfam_GSD_1.0_ROSY.refSeq.ensformat.gtf.gz||||||||||||||||||||||||||||||||||||,G|intron_variant|MODIFIER||CLVS2|Transcript|XM_038526698|protein_coding||3/5|XM_038526698.1:c.565-262…	GT:AD:DP:GQ:PL	1/1:0,46:46:99:1413,138,0
chr1	62842733	.	T	C	906.19	PASS	ExcessHet=0.0625;FS=0;InbreedingCoeff=1;MQ=60;QD=30.21;SOR=1.329;CSQ=C|intron_variant|MODIFIER||CLVS2|Transcript|XM_038526697|protein_coding||4/6|XM_038526697.1:c.565-891T>C|||||||||1||SNV|||||||||XP_038382625|||||UU_Cfam_GSD_1.0_ROSY.refSeq.ensformat.gtf.gz||||||||||||||||||||||||||||||||||||,C|intron_variant|MODIFIER||CLVS2|Transcript|XM_038526698|protein_coding||3/5|XM_038526698.1:c.565-891T>C…	GT:AD:DP:GQ:PL	1/1:0,30:30:90:933,90,0
chr1	62844265	.	G	C	1069.19	PASS	ExcessHet=0.0625;FS=0;InbreedingCoeff=1;MQ=60;QD=29.7;SOR=0.804;CSQ=C|intron_variant|MODIFIER||CLVS2|Transcript|XM_038526697|protein_coding||5/6|XM_038526697.1:c.675+531G>C|||||||||1||SNV|||||||||XP_038382625|||||UU_Cfam_GSD_1.0_ROSY.refSeq.ensformat.gtf.gz||||||||||||||||||||||||||||||||||||,C|intron_variant|MODIFIER||CLVS2|Transcript|XM_038526698|protein_coding||4/5|XM_038526698.1:c.675+531G>C|…	GT:AD:DP:GQ:PL	1/1:0,36:36:99:1096,108,0
chr1	62846955	.	TA	T	1237.16	PASS	ExcessHet=0.0625;FS=0;InbreedingCoeff=1;MQ=60;QD=31.36;SOR=0.752;CSQ=-|intron_variant|MODIFIER||CLVS2|Transcript|XM_038526697|protein_coding||5/6|XM_038526697.1:c.676-2996del|||||||||1||deletion|||||||||XP_038382625|||||UU_Cfam_GSD_1.0_ROSY.refSeq.ensformat.gtf.gz||||||||||||||||||||||||||||||||||||,-|intron_variant|MODIFIER||CLVS2|Transcript|XM_038526698|protein_coding||4/5|XM_038526698.1:c.676-…	GT:AD:DP:GQ:PL	1/1:0,33:33:99:1264,99,0
chr1	62849603	.	A	G	455.12	PASS	BaseQRankSum=-0.416;ExcessHet=0.0625;FS=0;InbreedingCoeff=0.9869;MQ=60;MQRankSum=0;QD=26.77;ReadPosRankSum=1.23;SOR=0.693;CSQ=G|intron_variant|MODIFIER||CLVS2|Transcript|XM_038526697|protein_coding||5/6|XM_038526697.1:c.676-350A>G|||||||||1||SNV|||||||||XP_038382625|||||UU_Cfam_GSD_1.0_ROSY.refSeq.ensformat.gtf.gz||||||||||||||||||||||||||||||||||||,G|intron_variant|MODIFIER||CLVS2|Transcript|XM_…	GT:AD:DP:GQ:PL	1/1:1,16:17:16:481,16,0
chr1	62850213	.	T	G	1064.19	PASS	ExcessHet=0.0625;FS=0;InbreedingCoeff=1;MQ=60;QD=29.56;SOR=1.209;CSQ=G|intron_variant|MODIFIER||CLVS2|Transcript|XM_038526697|protein_coding||6/6|XM_038526697.1:c.896+40T>G|||||||||1||SNV|||||||||XP_038382625|||||UU_Cfam_GSD_1.0_ROSY.refSeq.ensformat.gtf.gz||||||||||||||||||||||||||||||||||||,G|intron_variant|MODIFIER||CLVS2|Transcript|XM_038526698|protein_coding||5/5|XM_038526698.1:c.896+40T>G||…	GT:AD:DP:GQ:PL	1/1:0,36:36:99:1091,108,0
chr1	62850522	.	C	T	1395.19	PASS	ExcessHet=0.0625;FS=0;InbreedingCoeff=1;MQ=60;QD=28.47;SOR=0.818;CSQ=T|intron_variant|MODIFIER||CLVS2|Transcript|XM_038526697|protein_coding||6/6|XM_038526697.1:c.896+349C>T|||||||||1||SNV|||||||||XP_038382625|||||UU_Cfam_GSD_1.0_ROSY.refSeq.ensformat.gtf.gz||||||||||||||||||||||||||||||||||||,T|intron_variant|MODIFIER||CLVS2|Transcript|XM_038526698|protein_coding||5/5|XM_038526698.1:c.896+349C>T…	GT:AD:DP:GQ:PL	1/1:0,49:49:99:1422,147,0
chr1	62861427	.	A	G	1028.19	PASS	ExcessHet=0.0625;FS=0;InbreedingCoeff=1;MQ=60;QD=30.24;SOR=0.693;CSQ=G|3_prime_UTR_variant|MODIFIER||CLVS2|Transcript|XM_038526697|protein_coding|7/7||XM_038526697.1:c.*4384A>G||6090|||||||1||SNV|||||||||XP_038382625|||||UU_Cfam_GSD_1.0_ROSY.refSeq.ensformat.gtf.gz||||||||||||||||||||||||||||||||||||,G|3_prime_UTR_variant|MODIFIER||CLVS2|Transcript|XM_038526698|protein_coding|6/6||XM_038526698.1:…	GT:AD:DP:GQ:PL	1/1:0,34:34:99:1055,102,0
chr1	62862415	.	A	C	950.19	PASS	ExcessHet=0.0625;FS=0;InbreedingCoeff=1;MQ=60;QD=28.79;SOR=1.022;CSQ=C|3_prime_UTR_variant|MODIFIER||CLVS2|Transcript|XM_038526697|protein_coding|7/7||XM_038526697.1:c.*5372A>C||7078|||||||1||SNV|||||||||XP_038382625|||||UU_Cfam_GSD_1.0_ROSY.refSeq.ensformat.gtf.gz||||||||||||||||||||||||||||||||||||,C|3_prime_UTR_variant|MODIFIER||CLVS2|Transcript|XM_038526698|protein_coding|6/6||XM_038526698.1:…	GT:AD:DP:GQ:PL	1/1:0,33:33:99:977,99,0
chr1	62866637	.	A	T	1237.19	PASS	ExcessHet=0.0625;FS=0;InbreedingCoeff=1;MQ=60;QD=29.46;SOR=0.693;CSQ=T|downstream_gene_variant|MODIFIER||CLVS2|Transcript|XM_038526697|protein_coding|||||||||||4152|1||SNV|||||||||XP_038382625|||||UU_Cfam_GSD_1.0_ROSY.refSeq.ensformat.gtf.gz||||||||||||||||||||||||||||||||||||,T|downstream_gene_variant|MODIFIER||CLVS2|Transcript|XM_038526698|protein_coding|||||||||||4152|1||SNV|||||||||XP_0383826…	GT:AD:DP:GQ:PL	1/1:0,42:42:99:1264,126,0
chr1	62870249	.	T	C	1217.2	PASS	BaseQRankSum=-0.86;ExcessHet=0.0625;FS=4.13;InbreedingCoeff=0.9998;MQ=60;MQRankSum=0;QD=27.66;ReadPosRankSum=1.5;SOR=1.086;CSQ=C|intergenic_variant|MODIFIER|||||||||||||||||||SNV||||||||||||||||||||||||||||||||||||||||||||||||||;DP=640;AF=0.056;MLEAC=2;MLEAF=0.056;AN=2;AC=2	GT:AD:DP:GQ:PL	1/1:1,43:44:97:1244,97,0
chr1	62875805	.	C	T	1000.19	PASS	ExcessHet=0.0625;FS=0;InbreedingCoeff=1;MQ=60;QD=30.31;SOR=0.88;CSQ=T|intergenic_variant|MODIFIER|||||||||||||||||||SNV||||||||||||||||||||||||||||||||||||||||||||||||||;DP=651;AF=0.056;MLEAC=2;MLEAF=0.056;AN=2;AC=2	GT:AD:DP:GQ:PL	1/1:0,33:33:99:1027,99,0
chr1	62883704	.	T	A	752.19	PASS	ExcessHet=0.0625;FS=0;InbreedingCoeff=1;MQ=60;QD=30.09;SOR=0.941;CSQ=A|intergenic_variant|MODIFIER|||||||||||||||||||SNV||||||||||||||||||||||||||||||||||||||||||||||||||;DP=569;AF=0.056;MLEAC=2;MLEAF=0.056;AN=2;AC=2	GT:AD:DP:GQ:PL	1/1:0,25:25:75:779,75,0
chr1	62885894	.	A	T	880.19	PASS	ExcessHet=0.0625;FS=0;InbreedingCoeff=1;MQ=60;QD=29.34;SOR=0.693;CSQ=T|intergenic_variant|MODIFIER|||||||||||||||||||SNV||||||||||||||||||||||||||||||||||||||||||||||||||;DP=594;AF=0.056;MLEAC=2;MLEAF=0.056;AN=2;AC=2	GT:AD:DP:GQ:PL	1/1:0,30:30:90:907,90,0
chr1	62886496	.	C	A	742.19	PASS	BaseQRankSum=1.54;ExcessHet=0.0625;FS=0;InbreedingCoeff=0.9999;MQ=60;MQRankSum=0;QD=25.59;ReadPosRankSum=0.043;SOR=1.101;CSQ=A|intergenic_variant|MODIFIER|||||||||||||||||||SNV||||||||||||||||||||||||||||||||||||||||||||||||||;DP=623;AF=0.056;MLEAC=2;MLEAF=0.056;AN=2;AC=2	GT:AD:DP:GQ:PL	1/1:2,27:29:38:769,38,0
chr1	62890189	.	G	GTATA	107.8	PASS	ExcessHet=0.0625;FS=0;InbreedingCoeff=0.6111;MQ=60;QD=29.55;SOR=2.285;CSQ=TATA|intergenic_variant|MODIFIER|||||||||||||||||||insertion||||||||||||||||||||||||||||||||||||||||||||||||||;DP=361;AF=0.056;MLEAC=1;MLEAF=0.028;AN=2;AC=2	GT:AD:DP:GQ:PGT:PID:PL:PS	1|1:0,2:2:14:1|1:62890185_ATGTGTGTG_A:178,14,0:62890185
chr1	62899084	.	G	T	1099.19	PASS	ExcessHet=0.0625;FS=0;InbreedingCoeff=1;MQ=60;QD=30.53;SOR=1.371;CSQ=T|intergenic_variant|MODIFIER|||||||||||||||||||SNV||||||||||||||||||||||||||||||||||||||||||||||||||;DP=597;AF=0.056;MLEAC=2;MLEAF=0.056;AN=2;AC=2	GT:AD:DP:GQ:PL	1/1:0,36:36:99:1126,108,0
chr1	62901406	.	C	CTA	1392.16	PASS	ExcessHet=0.0625;FS=0;InbreedingCoeff=1;MQ=60;QD=25.86;SOR=0.88;CSQ=TA|intergenic_variant|MODIFIER|||||||||||||||||||insertion||||||||||||||||||||||||||||||||||||||||||||||||||;DP=605;AF=0.056;MLEAC=2;MLEAF=0.056;AN=2;AC=2	GT:AD:DP:GQ:PL	1/1:0,33:33:99:1419,99,0
chr1	62905565	.	TGA	T	1177.16	PASS	ExcessHet=0.0625;FS=0;InbreedingCoeff=1;MQ=60;QD=32.37;SOR=0.765;CSQ=-|intergenic_variant|MODIFIER|||||||||||||||||||deletion||||||||||||||||||||||||||||||||||||||||||||||||||;DP=617;AF=0.056;MLEAC=2;MLEAF=0.056;AN=2;AC=2	GT:AD:DP:GQ:PL	1/1:0,27:27:81:1204,81,0
chr1	62905766	.	G	A	954.19	PASS	ExcessHet=0.0625;FS=0;InbreedingCoeff=1;MQ=60;QD=28.06;SOR=1.609;CSQ=A|intergenic_variant|MODIFIER|||||||||||||||||||SNV||||||||||||||||||||||||||||||||||||||||||||||||||;DP=586;AF=0.056;MLEAC=2;MLEAF=0.056;AN=2;AC=2	GT:AD:DP:GQ:PL	1/1:0,34:34:99:981,102,0
chr1	62906280	.	G	GA	661.16	PASS	BaseQRankSum=1.65;ExcessHet=0.0625;FS=0;InbreedingCoeff=0.9993;MQ=60;MQRankSum=0;QD=22.8;ReadPosRankSum=-1.766;SOR=0.922;CSQ=A|intergenic_variant|MODIFIER|||||||||||||||||||insertion||||||||||||||||||||||||||||||||||||||||||||||||||;DP=600;AF=0.056;MLEAC=2;MLEAF=0.056;AN=2;AC=2	GT:AD:DP:GQ:PL	1/1:2,27:29:29:688,29,0
chr1	62910704	.	A	T	1307.19	PASS	ExcessHet=0.0625;FS=0;InbreedingCoeff=1;MQ=60;QD=29.71;SOR=1.364;CSQ=T|intergenic_variant|MODIFIER|||||||||||||||||||SNV||||||||||||||||||||||||||||||||||||||||||||||||||;DP=587;AF=0.056;MLEAC=2;MLEAF=0.056;AN=2;AC=2	GT:AD:DP:GQ:PL	1/1:0,44:44:99:1334,132,0
chr1	62997048	.	CTATT	C	1268.16	PASS	ExcessHet=0.0625;FS=0;InbreedingCoeff=1;MQ=60;QD=28.33;SOR=0.906;CSQ=-|intron_variant|MODIFIER||TRDN|Transcript|NM_001389217|protein_coding||36/38|NM_001389217.1:c.1885+5374_1885+5377del|||||||||-1||deletion|||||||||NP_001376146|||||UU_Cfam_GSD_1.0_ROSY.refSeq.ensformat.gtf.gz||||||||||||||||||||||||||||||||||||;DP=627;AF=0.056;MLEAC=2;MLEAF=0.056;AN=2;AC=2	GT:AD:DP:GQ:PL	1/1:0,29:29:87:1295,87,0
chr1	63049161	.	A	G	1123.19	PASS	ExcessHet=0.0625;FS=0;InbreedingCoeff=1;MQ=60;QD=29.56;SOR=0.914;CSQ=G|intron_variant|MODIFIER||TRDN|Transcript|NM_001389217|protein_coding||22/38|NM_001389217.1:c.1400-4609T>C|||||||||-1||SNV|||||||||NP_001376146|||||UU_Cfam_GSD_1.0_ROSY.refSeq.ensformat.gtf.gz||||||||||||||||||||||||||||||||||||;DP=598;AF=0.056;MLEAC=2;MLEAF=0.056;AN=2;AC=2	GT:AD:DP:GQ:PL	1/1:0,38:38:99:1150,114,0
chr1	63059296	.	C	T	924.19	PASS	ExcessHet=0.0625;FS=0;InbreedingCoeff=1;MQ=60;QD=28.01;SOR=1.022;CSQ=T|intron_variant|MODIFIER||TRDN|Transcript|NM_001389217|protein_coding||22/38|NM_001389217.1:c.1399+9288G>A|||||||||-1||SNV|||||||||NP_001376146|||||UU_Cfam_GSD_1.0_ROSY.refSeq.ensformat.gtf.gz||||||||||||||||||||||||||||||||||||;DP=596;AF=0.056;MLEAC=2;MLEAF=0.056;AN=2;AC=2	GT:AD:DP:GQ:PL	1/1:0,33:33:99:951,99,0
chr1	63064144	.	CT	C	433.16	PASS	ExcessHet=0.0625;FS=0;InbreedingCoeff=0.9969;MQ=60;QD=24.06;SOR=2.833;CSQ=-|intron_variant|MODIFIER||TRDN|Transcript|NM_001389217|protein_coding||22/38|NM_001389217.1:c.1399+4439del|||||||||-1||deletion|||||||||NP_001376146|||||UU_Cfam_GSD_1.0_ROSY.refSeq.ensformat.gtf.gz||||||||||||||||||||||||||||||||||||;DP=599;AF=0.056;MLEAC=2;MLEAF=0.056;AN=2;AC=2	GT:AD:DP:GQ:PL	1/1:0,18:18:54:460,54,0
chr1	63089234	.	A	T	1247.3	PASS	ExcessHet=0.0625;FS=0;InbreedingCoeff=0.9437;MQ=60;QD=29.01;SOR=0.836;CSQ=T|intron_variant|MODIFIER||TRDN|Transcript|NM_001389217|protein_coding||20/38|NM_001389217.1:c.1301-2065T>A|||||||||-1||SNV|||||||||NP_001376146|||||UU_Cfam_GSD_1.0_ROSY.refSeq.ensformat.gtf.gz||||||||||||||||||||||||||||||||||||;DP=615;AF=0.056;MLEAC=2;MLEAF=0.056;AN=2;AC=2	GT:AD:DP:GQ:PL	1/1:0,43:43:99:1274,129,0
chr1	63192515	.	C	T	1039.19	PASS	ExcessHet=0.0625;FS=0;InbreedingCoeff=1;MQ=60;QD=30.56;SOR=0.941;CSQ=T|intron_variant|MODIFIER||TRDN|Transcript|NM_001389217|protein_coding||9/38|NM_001389217.1:c.833-2331G>A|||||||||-1||SNV|||||||||NP_001376146|||||UU_Cfam_GSD_1.0_ROSY.refSeq.ensformat.gtf.gz||||||||||||||||||||||||||||||||||||,T|intron_variant&non_coding_transcript_variant|MODIFIER||LOC102152099|Transcript|XR_005353865|lncRNA||…	GT:AD:DP:GQ:PL	1/1:0,34:34:99:1066,102,0
chr1	63205067	.	AC	A	1151.16	PASS	ExcessHet=0.0625;FS=0;InbreedingCoeff=1;MQ=60;QD=34.88;SOR=1.179;CSQ=-|intron_variant|MODIFIER||TRDN|Transcript|NM_001389217|protein_coding||9/38|NM_001389217.1:c.832+8905del|||||||||-1||deletion|||||||||NP_001376146|||||UU_Cfam_GSD_1.0_ROSY.refSeq.ensformat.gtf.gz||||||||||||||||||||||||||||||||||||,-|non_coding_transcript_exon_variant|MODIFIER||LOC102152099|Transcript|XR_005353865|lncRNA|5/7||X…	GT:AD:DP:GQ:PL	1/1:0,33:33:99:1178,99,0
chr1	63216349	.	G	A	1089.19	PASS	BaseQRankSum=1.99;ExcessHet=0.0625;FS=0;InbreedingCoeff=1;MQ=60;MQRankSum=0;QD=28.66;ReadPosRankSum=1;SOR=0.495;CSQ=A|intron_variant|MODIFIER||TRDN|Transcript|NM_001389217|protein_coding||8/38|NM_001389217.1:c.773-2317C>T|||||||||-1||SNV|||||||||NP_001376146|||||UU_Cfam_GSD_1.0_ROSY.refSeq.ensformat.gtf.gz||||||||||||||||||||||||||||||||||||,A|non_coding_transcript_exon_variant|MODIFIER||LOC10215…	GT:AD:DP:GQ:PL	1/1:1,37:38:99:1116,104,0
chr1	63217939	.	G	A	1024.19	PASS	ExcessHet=0.0625;FS=0;InbreedingCoeff=1;MQ=60;QD=30.12;SOR=1.418;CSQ=A|intron_variant|MODIFIER||TRDN|Transcript|NM_001389217|protein_coding||8/38|NM_001389217.1:c.772+2153C>T|||||||||-1||SNV|||||||||NP_001376146|||||UU_Cfam_GSD_1.0_ROSY.refSeq.ensformat.gtf.gz||||||||||||||||||||||||||||||||||||,A|non_coding_transcript_exon_variant|MODIFIER||LOC102152099|Transcript|XR_005353865|lncRNA|7/7||XR_005…	GT:AD:DP:GQ:PL	1/1:0,34:34:99:1051,101,0
chr1	63219649	.	C	T	1232.19	PASS	ExcessHet=0.0625;FS=0;InbreedingCoeff=1;MQ=60;QD=29.34;SOR=1.005;CSQ=T|intron_variant|MODIFIER||TRDN|Transcript|NM_001389217|protein_coding||8/38|NM_001389217.1:c.772+443G>A|||||||||-1||SNV|||||||||NP_001376146|||||UU_Cfam_GSD_1.0_ROSY.refSeq.ensformat.gtf.gz||||||||||||||||||||||||||||||||||||,T|downstream_gene_variant|MODIFIER||LOC102152099|Transcript|XR_005353865|lncRNA|||||||||||1224|1||SNV||…	GT:AD:DP:GQ:PL	1/1:0,42:42:99:1259,126,0
chr1	63226868	.	A	G	1163.19	PASS	ExcessHet=0.0625;FS=0;InbreedingCoeff=1;MQ=60;QD=29.08;SOR=0.693;CSQ=G|intron_variant|MODIFIER||TRDN|Transcript|NM_001389217|protein_coding||6/38|NM_001389217.1:c.542-99T>C|||||||||-1||SNV|||||||||NP_001376146|||||UU_Cfam_GSD_1.0_ROSY.refSeq.ensformat.gtf.gz||||||||||||||||||||||||||||||||||||;DP=627;AF=0.056;MLEAC=2;MLEAF=0.056;AN=2;AC=2	GT:AD:DP:GQ:PL	1/1:0,40:40:99:1190,120,0
chr1	63228748	.	G	C	1093.19	PASS	ExcessHet=0.0625;FS=0;InbreedingCoeff=1;MQ=60;QD=29.55;SOR=1.121;CSQ=C|intron_variant|MODIFIER||TRDN|Transcript|NM_001389217|protein_coding||6/38|NM_001389217.1:c.541+1293C>G|||||||||-1||SNV|||||||||NP_001376146|||||UU_Cfam_GSD_1.0_ROSY.refSeq.ensformat.gtf.gz||||||||||||||||||||||||||||||||||||;DP=611;AF=0.056;MLEAC=2;MLEAF=0.056;AN=2;AC=2	GT:AD:DP:GQ:PL	1/1:0,37:37:99:1120,111,0
chr1	63228809	.	A	G	1103.19	PASS	ExcessHet=0.0625;FS=0;InbreedingCoeff=1;MQ=60;QD=29.03;SOR=0.914;CSQ=G|intron_variant|MODIFIER||TRDN|Transcript|NM_001389217|protein_coding||6/38|NM_001389217.1:c.541+1232T>C|||||||||-1||SNV|||||||||NP_001376146|||||UU_Cfam_GSD_1.0_ROSY.refSeq.ensformat.gtf.gz||||||||||||||||||||||||||||||||||||;DP=602;AF=0.056;MLEAC=2;MLEAF=0.056;AN=2;AC=2	GT:AD:DP:GQ:PL	1/1:0,38:38:99:1130,114,0
chr1	63230133	.	T	A	596.19	PASS	ExcessHet=0.0625;FS=0;InbreedingCoeff=1;MQ=60;QD=27.1;SOR=1.329;CSQ=A|intron_variant|MODIFIER||TRDN|Transcript|NM_001389217|protein_coding||5/38|NM_001389217.1:c.488-39A>T|||||||||-1||SNV|||||||||NP_001376146|||||UU_Cfam_GSD_1.0_ROSY.refSeq.ensformat.gtf.gz||||||||||||||||||||||||||||||||||||;DP=590;AF=0.056;MLEAC=2;MLEAF=0.056;AN=2;AC=2	GT:AD:DP:GQ:PL	1/1:0,22:22:65:623,65,0
chr1	63233024	.	C	G	1065.19	PASS	ExcessHet=0.0625;FS=0;InbreedingCoeff=1;MQ=60;QD=28.79;SOR=0.859;CSQ=G|intron_variant|MODIFIER||TRDN|Transcript|NM_001389217|protein_coding||5/38|NM_001389217.1:c.488-2930G>C|||||||||-1||SNV|||||||||NP_001376146|||||UU_Cfam_GSD_1.0_ROSY.refSeq.ensformat.gtf.gz||||||||||||||||||||||||||||||||||||;DP=622;AF=0.056;MLEAC=2;MLEAF=0.056;AN=2;AC=2	GT:AD:DP:GQ:PL	1/1:0,37:37:99:1092,111,0
chr1	63238186	.	GGGC	G	1548.16	PASS	ExcessHet=0.0625;FS=0;InbreedingCoeff=1;MQ=60;QD=36.55;SOR=0.749;CSQ=-|intron_variant|MODIFIER||TRDN|Transcript|NM_001389217|protein_coding||5/38|NM_001389217.1:c.487+6066_487+6068del|||||||||-1||deletion|||||||||NP_001376146|||||UU_Cfam_GSD_1.0_ROSY.refSeq.ensformat.gtf.gz||||||||||||||||||||||||||||||||||||;DP=598;AF=0.056;MLEAC=2;MLEAF=0.056;AN=2;AC=2	GT:AD:DP:GQ:PGT:PID:PL:PS	1|1:0,35:35:99:1|1:63238186_GGGC_G:1575,105,0:63238186
chr1	63238189	.	C	CTA	1548.16	PASS	ExcessHet=0.0625;FS=0;InbreedingCoeff=1;MQ=60;QD=22.84;SOR=0.749;CSQ=TA|intron_variant|MODIFIER||TRDN|Transcript|NM_001389217|protein_coding||5/38|NM_001389217.1:c.487+6064_487+6065dup|||||||||-1||insertion|||||||||NP_001376146|||||UU_Cfam_GSD_1.0_ROSY.refSeq.ensformat.gtf.gz||||||||||||||||||||||||||||||||||||;DP=600;AF=0.056;MLEAC=2;MLEAF=0.056;AN=2;AC=2	GT:AD:DP:GQ:PGT:PID:PL:PS	1|1:0,35:35:99:1|1:63238186_GGGC_G:1575,105,0:63238186
chr1	63238985	.	A	T	1891.19	PASS	ExcessHet=0.0625;FS=0;InbreedingCoeff=1;MQ=60;QD=27.11;SOR=0.693;CSQ=T|intron_variant|MODIFIER||TRDN|Transcript|NM_001389217|protein_coding||5/38|NM_001389217.1:c.487+5270T>A|||||||||-1||SNV|||||||||NP_001376146|||||UU_Cfam_GSD_1.0_ROSY.refSeq.ensformat.gtf.gz||||||||||||||||||||||||||||||||||||;DP=606;AF=0.056;MLEAC=2;MLEAF=0.056;AN=2;AC=2	GT:AD:DP:GQ:PGT:PID:PL:PS	1|1:0,44:44:99:1|1:63238980_T_C:1918,132,0:63238980
chr1	63252980	.	G	A	806.19	PASS	ExcessHet=0.0625;FS=0;InbreedingCoeff=1;MQ=56.36;QD=28.79;SOR=1.609;CSQ=A|intron_variant|MODIFIER||TRDN|Transcript|NM_001389217|protein_coding||4/38|NM_001389217.1:c.428-8666C>T|||||||||-1||SNV|||||||||NP_001376146|||||UU_Cfam_GSD_1.0_ROSY.refSeq.ensformat.gtf.gz||||||||||||||||||||||||||||||||||||;DP=572;AF=0.056;MLEAC=2;MLEAF=0.056;AN=2;AC=2	GT:AD:DP:GQ:PL	1/1:0,28:28:84:833,84,0
chr1	63280317	.	A	G	965.19	PASS	ExcessHet=0.0625;FS=0;InbreedingCoeff=1;MQ=60;QD=30.16;SOR=0.693;CSQ=G|intron_variant|MODIFIER||TRDN|Transcript|NM_001389217|protein_coding||2/38|NM_001389217.1:c.233-8320T>C|||||||||-1||SNV|||||||||NP_001376146|||||UU_Cfam_GSD_1.0_ROSY.refSeq.ensformat.gtf.gz||||||||||||||||||||||||||||||||||||;DP=555;AF=0.056;MLEAC=2;MLEAF=0.056;AN=2;AC=2	GT:AD:DP:GQ:PL	1/1:0,32:32:96:992,96,0
chr1	63348646	.	G	C	983.19	PASS	ExcessHet=0.0625;FS=0;InbreedingCoeff=1;MQ=60;QD=30.72;SOR=0.818;CSQ=C|intergenic_variant|MODIFIER|||||||||||||||||||SNV||||||||||||||||||||||||||||||||||||||||||||||||||;DP=622;AF=0.056;MLEAC=2;MLEAF=0.056;AN=2;AC=2	GT:AD:DP:GQ:PL	1/1:0,32:32:96:1010,96,0
chr1	63378777	.	G	C	1182.19	PASS	ExcessHet=0.0625;FS=0;InbreedingCoeff=1;MQ=60;QD=28.83;SOR=1.075;CSQ=C|intergenic_variant|MODIFIER|||||||||||||||||||SNV||||||||||||||||||||||||||||||||||||||||||||||||||;DP=600;AF=0.056;MLEAC=2;MLEAF=0.056;AN=2;AC=2	GT:AD:DP:GQ:PL	1/1:0,41:41:99:1209,123,0
chr1	63420195	.	A	T	738.22	PASS	ExcessHet=0.0625;FS=0;InbreedingCoeff=0.9857;MQ=42.73;QD=28.82;SOR=1.739;CSQ=T|intergenic_variant|MODIFIER|||||||||||||||||||SNV||||||||||||||||||||||||||||||||||||||||||||||||||;DP=343;AF=0.056;MLEAC=2;MLEAF=0.056;AN=2;AC=2	GT:AD:DP:GQ:PGT:PID:PL:PS	1|1:0,17:17:51:1|1:63420187_C_CA:765,51,0:63420187
chr1	63484649	.	G	GGGCGC	290.17	PASS	ExcessHet=0.0625;FS=0;InbreedingCoeff=0.9949;MQ=60;QD=28.51;SOR=1.179;CSQ=GGCGC|upstream_gene_variant|MODIFIER||NKAIN2|Transcript|XM_038526700|protein_coding|||||||||||176|1||insertion|||||||||XP_038382628|||||UU_Cfam_GSD_1.0_ROSY.refSeq.ensformat.gtf.gz||||||||||||||||||||||||||||||||||||,GGCGC|upstream_gene_variant|MODIFIER||NKAIN2|Transcript|XM_038526701|protein_coding|||||||||||176|1||inserti…	GT:AD:DP:GQ:PL	1/1:0,8:8:24:317,24,0
chr1	63489171	.	T	G	1009.19	PASS	ExcessHet=0.0625;FS=0;InbreedingCoeff=1;MQ=60;QD=28.83;SOR=1.148;CSQ=G|intron_variant|MODIFIER||NKAIN2|Transcript|XM_038526700|protein_coding||1/7|XM_038526700.1:c.54+4145T>G|||||||||1||SNV|||||||||XP_038382628|||||UU_Cfam_GSD_1.0_ROSY.refSeq.ensformat.gtf.gz||||||||||||||||||||||||||||||||||||,G|intron_variant|MODIFIER||NKAIN2|Transcript|XM_038526701|protein_coding||1/6|XM_038526701.1:c.54+4145T…	GT:AD:DP:GQ:PL	1/1:0,35:35:99:1036,105,0
chr1	63502754	.	A	G	1197.19	PASS	ExcessHet=0.0625;FS=0;InbreedingCoeff=1;MQ=60;QD=27.84;SOR=0.836;CSQ=G|intron_variant|MODIFIER||NKAIN2|Transcript|XM_038526700|protein_coding||1/7|XM_038526700.1:c.54+17728A>G|||||||||1||SNV|||||||||XP_038382628|||||UU_Cfam_GSD_1.0_ROSY.refSeq.ensformat.gtf.gz||||||||||||||||||||||||||||||||||||,G|intron_variant|MODIFIER||NKAIN2|Transcript|XM_038526701|protein_coding||1/6|XM_038526701.1:c.54+1772…	GT:AD:DP:GQ:PL	1/1:0,43:43:99:1224,128,0
chr1	63505801	.	G	A	826.19	PASS	ExcessHet=0.0625;FS=0;InbreedingCoeff=1;MQ=60;QD=29.51;SOR=0.836;CSQ=A|intron_variant|MODIFIER||NKAIN2|Transcript|XM_038526700|protein_coding||1/7|XM_038526700.1:c.54+20775G>A|||||||||1||SNV|||||||||XP_038382628|||||UU_Cfam_GSD_1.0_ROSY.refSeq.ensformat.gtf.gz||||||||||||||||||||||||||||||||||||,A|intron_variant|MODIFIER||NKAIN2|Transcript|XM_038526701|protein_coding||1/6|XM_038526701.1:c.54+2077…	GT:AD:DP:GQ:PL	1/1:0,28:28:84:853,84,0
chr1	63531509	.	G	T	1844.19	PASS	ExcessHet=0.0625;FS=0;InbreedingCoeff=1;MQ=60;QD=32.35;SOR=0.877;CSQ=T|intron_variant|MODIFIER||NKAIN2|Transcript|XM_038526700|protein_coding||1/7|XM_038526700.1:c.54+46483G>T|||||||||1||SNV|||||||||XP_038382628|||||UU_Cfam_GSD_1.0_ROSY.refSeq.ensformat.gtf.gz||||||||||||||||||||||||||||||||||||,T|intron_variant|MODIFIER||NKAIN2|Transcript|XM_038526701|protein_coding||1/6|XM_038526701.1:c.54+4648…	GT:AD:DP:GQ:PL	1/1:0,57:57:99:1871,171,0
chr1	63537532	.	C	T	870.19	PASS	ExcessHet=0.0625;FS=0;InbreedingCoeff=1;MQ=60;QD=31.08;SOR=0.693;CSQ=T|intron_variant|MODIFIER||NKAIN2|Transcript|XM_038526700|protein_coding||1/7|XM_038526700.1:c.54+52506C>T|||||||||1||SNV|||||||||XP_038382628|||||UU_Cfam_GSD_1.0_ROSY.refSeq.ensformat.gtf.gz||||||||||||||||||||||||||||||||||||,T|intron_variant|MODIFIER||NKAIN2|Transcript|XM_038526701|protein_coding||1/6|XM_038526701.1:c.54+5250…	GT:AD:DP:GQ:PL	1/1:0,28:28:84:897,84,0
chr1	63551952	.	T	C	662.19	PASS	ExcessHet=0.0625;FS=0;InbreedingCoeff=1;MQ=60;QD=28.79;SOR=0.776;CSQ=C|intron_variant|MODIFIER||NKAIN2|Transcript|XM_038526700|protein_coding||1/7|XM_038526700.1:c.54+66926T>C|||||||||1||SNV|||||||||XP_038382628|||||UU_Cfam_GSD_1.0_ROSY.refSeq.ensformat.gtf.gz||||||||||||||||||||||||||||||||||||,C|intron_variant|MODIFIER||NKAIN2|Transcript|XM_038526701|protein_coding||1/6|XM_038526701.1:c.54+6692…	GT:AD:DP:GQ:PL	1/1:0,23:23:69:689,69,0
chr1	63581088	.	C	T	2082.19	PASS	ExcessHet=0.0625;FS=0;InbreedingCoeff=1;MQ=60;QD=24.24;SOR=0.866;CSQ=T|intron_variant|MODIFIER||NKAIN2|Transcript|XM_038526700|protein_coding||1/7|XM_038526700.1:c.54+96062C>T|||||||||1||SNV|||||||||XP_038382628|||||UU_Cfam_GSD_1.0_ROSY.refSeq.ensformat.gtf.gz||||||||||||||||||||||||||||||||||||,T|intron_variant|MODIFIER||NKAIN2|Transcript|XM_038526701|protein_coding||1/6|XM_038526701.1:c.54+9606…	GT:AD:DP:GQ:PGT:PID:PL:PS	1|1:0,48:48:99:1|1:63581088_C_T:2109,144,0:63581088
chr1	63598023	.	C	T	1477.19	PASS	ExcessHet=0.0625;FS=0;InbreedingCoeff=1;MQ=60;QD=31.43;SOR=1.022;CSQ=T|intron_variant|MODIFIER||NKAIN2|Transcript|XM_038526700|protein_coding||1/7|XM_038526700.1:c.54+112997C>T|||||||||1||SNV|||||||||XP_038382628|||||UU_Cfam_GSD_1.0_ROSY.refSeq.ensformat.gtf.gz||||||||||||||||||||||||||||||||||||,T|intron_variant|MODIFIER||NKAIN2|Transcript|XM_038526701|protein_coding||1/6|XM_038526701.1:c.54+112…	GT:AD:DP:GQ:PL	1/1:0,47:47:99:1504,141,0
chr1	63626039	.	T	A	1063.19	PASS	ExcessHet=0.0625;FS=0;InbreedingCoeff=1;MQ=60;QD=29.53;SOR=0.804;CSQ=A|intron_variant|MODIFIER||NKAIN2|Transcript|XM_038526700|protein_coding||1/7|XM_038526700.1:c.54+141013T>A|||||||||1||SNV|||||||||XP_038382628|||||UU_Cfam_GSD_1.0_ROSY.refSeq.ensformat.gtf.gz||||||||||||||||||||||||||||||||||||,A|intron_variant|MODIFIER||NKAIN2|Transcript|XM_038526701|protein_coding||1/6|XM_038526701.1:c.54+141…	GT:AD:DP:GQ:PL	1/1:0,36:36:99:1090,108,0
chr1	63627464	.	C	CA	1077.16	PASS	ExcessHet=0.0625;FS=0;InbreedingCoeff=1;MQ=60;QD=34.75;SOR=0.756;CSQ=A|intron_variant|MODIFIER||NKAIN2|Transcript|XM_038526700|protein_coding||1/7|XM_038526700.1:c.54+142440dup|||||||||1||insertion|||||||||XP_038382628|||||UU_Cfam_GSD_1.0_ROSY.refSeq.ensformat.gtf.gz||||||||||||||||||||||||||||||||||||,A|intron_variant|MODIFIER||NKAIN2|Transcript|XM_038526701|protein_coding||1/6|XM_038526701.1:c.…	GT:AD:DP:GQ:PL	1/1:0,31:31:93:1104,93,0
chr1	63652142	.	C	T	994.19	PASS	BaseQRankSum=-0.839;ExcessHet=0.0625;FS=0;InbreedingCoeff=1;MQ=60;MQRankSum=0;QD=27.62;ReadPosRankSum=0.867;SOR=0.43;CSQ=T|intron_variant|MODIFIER||NKAIN2|Transcript|XM_038526700|protein_coding||1/7|XM_038526700.1:c.54+167116C>T|||||||||1||SNV|||||||||XP_038382628|||||UU_Cfam_GSD_1.0_ROSY.refSeq.ensformat.gtf.gz||||||||||||||||||||||||||||||||||||,T|intron_variant|MODIFIER||NKAIN2|Transcript|XM_0…	GT:AD:DP:GQ:PL	1/1:1,35:36:73:1021,73,0
chr1	63683147	.	G	T	1295.19	PASS	ExcessHet=0.0625;FS=0;InbreedingCoeff=1;MQ=60;QD=28.99;SOR=0.976;CSQ=T|intron_variant|MODIFIER||NKAIN2|Transcript|XM_038526700|protein_coding||1/7|XM_038526700.1:c.54+198121G>T|||||||||1||SNV|||||||||XP_038382628|||||UU_Cfam_GSD_1.0_ROSY.refSeq.ensformat.gtf.gz||||||||||||||||||||||||||||||||||||,T|intron_variant|MODIFIER||NKAIN2|Transcript|XM_038526701|protein_coding||1/6|XM_038526701.1:c.54+198…	GT:AD:DP:GQ:PGT:PID:PL:PS	1|1:0,30:30:90:1|1:63683124_C_T:1322,90,0:63683124
chr1	63683484	.	G	T	1020.19	PASS	ExcessHet=0.0625;FS=0;InbreedingCoeff=1;MQ=60;QD=30.91;SOR=1.542;CSQ=T|intron_variant|MODIFIER||NKAIN2|Transcript|XM_038526700|protein_coding||1/7|XM_038526700.1:c.54+198458G>T|||||||||1||SNV|||||||||XP_038382628|||||UU_Cfam_GSD_1.0_ROSY.refSeq.ensformat.gtf.gz||||||||||||||||||||||||||||||||||||,T|intron_variant|MODIFIER||NKAIN2|Transcript|XM_038526701|protein_coding||1/6|XM_038526701.1:c.54+198…	GT:AD:DP:GQ:PL	1/1:0,33:33:99:1047,99,0
chr1	63699037	.	C	T	1335.19	PASS	ExcessHet=0.0625;FS=0;InbreedingCoeff=1;MQ=60;QD=30.92;SOR=1.044;CSQ=T|intron_variant|MODIFIER||NKAIN2|Transcript|XM_038526700|protein_coding||1/7|XM_038526700.1:c.54+214011C>T|||||||||1||SNV|||||||||XP_038382628|||||UU_Cfam_GSD_1.0_ROSY.refSeq.ensformat.gtf.gz||||||||||||||||||||||||||||||||||||,T|intron_variant|MODIFIER||NKAIN2|Transcript|XM_038526701|protein_coding||1/6|XM_038526701.1:c.54+214…	GT:AD:DP:GQ:PGT:PID:PL:PS	1|1:0,31:31:93:1|1:63699011_GA_G:1362,93,0:63699011
chr1	63723791	.	C	CACAG	685.21	PASS	ExcessHet=0.0625;FS=0;InbreedingCoeff=0.9694;MQ=60;QD=32.9;SOR=1.27;CSQ=ACAG|intron_variant|MODIFIER||NKAIN2|Transcript|XM_038526700|protein_coding||1/7|XM_038526700.1:c.55-206393_55-206392insCAGA|||||||||1||insertion|||||||||XP_038382628|||||UU_Cfam_GSD_1.0_ROSY.refSeq.ensformat.gtf.gz||||||||||||||||||||||||||||||||||||,ACAG|intron_variant|MODIFIER||NKAIN2|Transcript|XM_038526701|protein_coding…	GT:AD:DP:GQ:PL	1/1:0,11:11:51:712,51,0
chr1	63768374	.	G	C	801.19	PASS	ExcessHet=0.0625;FS=0;InbreedingCoeff=1;MQ=60;QD=28.61;SOR=0.997;CSQ=C|intron_variant|MODIFIER||NKAIN2|Transcript|XM_038526700|protein_coding||1/7|XM_038526700.1:c.55-161811G>C|||||||||1||SNV|||||||||XP_038382628|||||UU_Cfam_GSD_1.0_ROSY.refSeq.ensformat.gtf.gz||||||||||||||||||||||||||||||||||||,C|intron_variant|MODIFIER||NKAIN2|Transcript|XM_038526701|protein_coding||1/6|XM_038526701.1:c.55-161…	GT:AD:DP:GQ:PL	1/1:0,28:28:84:828,84,0
chr1	63809906	.	C	A	1004.19	PASS	ExcessHet=0.0625;FS=0;InbreedingCoeff=1;MQ=60;QD=31.38;SOR=1.112;CSQ=A|intron_variant|MODIFIER||NKAIN2|Transcript|XM_038526700|protein_coding||1/7|XM_038526700.1:c.55-120279C>A|||||||||1||SNV|||||||||XP_038382628|||||UU_Cfam_GSD_1.0_ROSY.refSeq.ensformat.gtf.gz||||||||||||||||||||||||||||||||||||,A|intron_variant|MODIFIER||NKAIN2|Transcript|XM_038526701|protein_coding||1/6|XM_038526701.1:c.55-120…	GT:AD:DP:GQ:PL	1/1:0,32:32:96:1031,96,0
chr1	63827617	.	G	A	1912.19	PASS	ExcessHet=0.0625;FS=0;InbreedingCoeff=0.9999;MQ=60;QD=28.93;SOR=0.784;CSQ=A|intron_variant|MODIFIER||NKAIN2|Transcript|XM_038526700|protein_coding||1/7|XM_038526700.1:c.55-102568G>A|||||||||1||SNV|||||||||XP_038382628|||||UU_Cfam_GSD_1.0_ROSY.refSeq.ensformat.gtf.gz||||||||||||||||||||||||||||||||||||,A|intron_variant|MODIFIER||NKAIN2|Transcript|XM_038526701|protein_coding||1/6|XM_038526701.1:c.5…	GT:AD:DP:GQ:PGT:PID:PL:PS	1|1:0,44:44:99:1|1:63827617_G_A:1939,132,0:63827617
chr1	63842967	.	A	ATATT	873.16	PASS	ExcessHet=0.0625;FS=0;InbreedingCoeff=1;MQ=58.78;QD=27.19;SOR=0.892;CSQ=TATT|intron_variant|MODIFIER||NKAIN2|Transcript|XM_038526700|protein_coding||1/7|XM_038526700.1:c.55-87217_55-87216insATTT|||||||||1||insertion|||||||||XP_038382628|||||UU_Cfam_GSD_1.0_ROSY.refSeq.ensformat.gtf.gz||||||||||||||||||||||||||||||||||||,TATT|intron_variant|MODIFIER||NKAIN2|Transcript|XM_038526701|protein_coding||…	GT:AD:DP:GQ:PL	1/1:0,20:20:60:900,60,0
chr1	63889366	.	C	A	1029.19	PASS	ExcessHet=0.0625;FS=0;InbreedingCoeff=1;MQ=60;QD=28.59;SOR=0.804;CSQ=A|intron_variant|MODIFIER||NKAIN2|Transcript|XM_038526700|protein_coding||1/7|XM_038526700.1:c.55-40819C>A|||||||||1||SNV|||||||||XP_038382628|||||UU_Cfam_GSD_1.0_ROSY.refSeq.ensformat.gtf.gz||||||||||||||||||||||||||||||||||||,A|intron_variant|MODIFIER||NKAIN2|Transcript|XM_038526701|protein_coding||1/6|XM_038526701.1:c.55-4081…	GT:AD:DP:GQ:PL	1/1:0,36:36:99:1056,108,0
chr1	63908044	.	G	C	2257.19	PASS	ExcessHet=0.0625;FS=0;InbreedingCoeff=1;MQ=60;QD=31.92;SOR=0.9;CSQ=C|intron_variant|MODIFIER||NKAIN2|Transcript|XM_038526700|protein_coding||1/7|XM_038526700.1:c.55-22141G>C|||||||||1||SNV|||||||||XP_038382628|||||UU_Cfam_GSD_1.0_ROSY.refSeq.ensformat.gtf.gz||||||||||||||||||||||||||||||||||||,C|intron_variant|MODIFIER||NKAIN2|Transcript|XM_038526701|protein_coding||1/6|XM_038526701.1:c.55-22141G…	GT:AD:DP:GQ:PGT:PID:PL:PS	1|1:0,51:51:99:1|1:63908039_T_C:2284,154,0:63908039
chr1	63911833	.	G	A	1498.19	PASS	ExcessHet=0.0625;FS=0;InbreedingCoeff=1;MQ=60;QD=28.81;SOR=0.693;CSQ=A|intron_variant|MODIFIER||NKAIN2|Transcript|XM_038526700|protein_coding||1/7|XM_038526700.1:c.55-18352G>A|||||||||1||SNV|||||||||XP_038382628|||||UU_Cfam_GSD_1.0_ROSY.refSeq.ensformat.gtf.gz||||||||||||||||||||||||||||||||||||,A|intron_variant|MODIFIER||NKAIN2|Transcript|XM_038526701|protein_coding||1/6|XM_038526701.1:c.55-1835…	GT:AD:DP:GQ:PL	1/1:0,52:52:99:1525,155,0
chr1	63944000	.	G	T	458.2	PASS	ExcessHet=0.0625;FS=0;InbreedingCoeff=0.9996;MQ=60;QD=26.95;SOR=0.804;CSQ=T|intron_variant|MODIFIER||NKAIN2|Transcript|XM_038526700|protein_coding||2/7|XM_038526700.1:c.192+13678G>T|||||||||1||SNV|||||||||XP_038382628|||||UU_Cfam_GSD_1.0_ROSY.refSeq.ensformat.gtf.gz||||||||||||||||||||||||||||||||||||,T|intron_variant|MODIFIER||NKAIN2|Transcript|XM_038526701|protein_coding||2/6|XM_038526701.1:c.1…	GT:AD:DP:GQ:PL	1/1:0,17:17:51:485,51,0
chr1	63944097	.	C	T	870.19	PASS	ExcessHet=0.0625;FS=0;InbreedingCoeff=1;MQ=60;QD=28.07;SOR=0.756;CSQ=T|intron_variant|MODIFIER||NKAIN2|Transcript|XM_038526700|protein_coding||2/7|XM_038526700.1:c.192+13775C>T|||||||||1||SNV|||||||||XP_038382628|||||UU_Cfam_GSD_1.0_ROSY.refSeq.ensformat.gtf.gz||||||||||||||||||||||||||||||||||||,T|intron_variant|MODIFIER||NKAIN2|Transcript|XM_038526701|protein_coding||2/6|XM_038526701.1:c.192+13…	GT:AD:DP:GQ:PL	1/1:0,31:31:93:897,93,0
chr1	63948422	.	C	T	1227.19	PASS	ExcessHet=0.0625;FS=0;InbreedingCoeff=1;MQ=60;QD=28.54;SOR=0.941;CSQ=T|intron_variant|MODIFIER||NKAIN2|Transcript|XM_038526700|protein_coding||2/7|XM_038526700.1:c.192+18100C>T|||||||||1||SNV|||||||||XP_038382628|||||UU_Cfam_GSD_1.0_ROSY.refSeq.ensformat.gtf.gz||||||||||||||||||||||||||||||||||||,T|intron_variant|MODIFIER||NKAIN2|Transcript|XM_038526701|protein_coding||2/6|XM_038526701.1:c.192+18…	GT:AD:DP:GQ:PL	1/1:0,43:43:99:1254,129,0
chr1	63948989	.	G	A	1846.19	PASS	ExcessHet=0.0625;FS=0;InbreedingCoeff=1;MQ=60;QD=24.37;SOR=0.836;CSQ=A|intron_variant|MODIFIER||NKAIN2|Transcript|XM_038526700|protein_coding||2/7|XM_038526700.1:c.192+18667G>A|||||||||1||SNV|||||||||XP_038382628|||||UU_Cfam_GSD_1.0_ROSY.refSeq.ensformat.gtf.gz||||||||||||||||||||||||||||||||||||,A|intron_variant|MODIFIER||NKAIN2|Transcript|XM_038526701|protein_coding||2/6|XM_038526701.1:c.192+18…	GT:AD:DP:GQ:PGT:PID:PL:PS	1|1:0,43:43:99:1|1:63948989_G_A:1873,129,0:63948989
chr1	63949111	.	T	G	1038.19	PASS	BaseQRankSum=1.93;ExcessHet=0.0625;FS=0;InbreedingCoeff=1;MQ=60;MQRankSum=0;QD=26.62;ReadPosRankSum=0.8;SOR=0.267;CSQ=G|intron_variant|MODIFIER||NKAIN2|Transcript|XM_038526700|protein_coding||2/7|XM_038526700.1:c.192+18789T>G|||||||||1||SNV|||||||||XP_038382628|||||UU_Cfam_GSD_1.0_ROSY.refSeq.ensformat.gtf.gz||||||||||||||||||||||||||||||||||||,G|intron_variant|MODIFIER||NKAIN2|Transcript|XM_0385…	GT:AD:DP:GQ:PL	1/1:1,38:39:99:1065,107,0
chr1	63949321	.	TC	T	1846.16	PASS	ExcessHet=0.0625;FS=0;InbreedingCoeff=1;MQ=60;QD=30.42;SOR=1.051;CSQ=-|intron_variant|MODIFIER||NKAIN2|Transcript|XM_038526700|protein_coding||2/7|XM_038526700.1:c.192+19001del|||||||||1||deletion|||||||||XP_038382628|||||UU_Cfam_GSD_1.0_ROSY.refSeq.ensformat.gtf.gz||||||||||||||||||||||||||||||||||||,-|intron_variant|MODIFIER||NKAIN2|Transcript|XM_038526701|protein_coding||2/6|XM_038526701.1:c.1…	GT:AD:DP:GQ:PL	1/1:0,50:50:99:1873,151,0
chr1	63965782	.	C	T	955.19	PASS	ExcessHet=0.0625;FS=0;InbreedingCoeff=1;MQ=60;QD=28.95;SOR=0.88;CSQ=T|intron_variant|MODIFIER||NKAIN2|Transcript|XM_038526700|protein_coding||2/7|XM_038526700.1:c.193-34802C>T|||||||||1||SNV|||||||||XP_038382628|||||UU_Cfam_GSD_1.0_ROSY.refSeq.ensformat.gtf.gz||||||||||||||||||||||||||||||||||||,T|intron_variant|MODIFIER||NKAIN2|Transcript|XM_038526701|protein_coding||2/6|XM_038526701.1:c.193-348…	GT:AD:DP:GQ:PL	1/1:0,33:33:99:982,99,0
chr1	63971243	.	C	T	1009.19	PASS	ExcessHet=0.0625;FS=0;InbreedingCoeff=1;MQ=60;QD=28.83;SOR=0.869;CSQ=T|intron_variant|MODIFIER||NKAIN2|Transcript|XM_038526700|protein_coding||2/7|XM_038526700.1:c.193-29341C>T|||||||||1||SNV|||||||||XP_038382628|||||UU_Cfam_GSD_1.0_ROSY.refSeq.ensformat.gtf.gz||||||||||||||||||||||||||||||||||||,T|intron_variant|MODIFIER||NKAIN2|Transcript|XM_038526701|protein_coding||2/6|XM_038526701.1:c.193-29…	GT:AD:DP:GQ:PL	1/1:0,35:35:99:1036,105,0
chr1	63978355	.	G	C	731.19	PASS	ExcessHet=0.0625;FS=0;InbreedingCoeff=1;MQ=60;QD=29.25;SOR=1.358;CSQ=C|intron_variant|MODIFIER||NKAIN2|Transcript|XM_038526700|protein_coding||2/7|XM_038526700.1:c.193-22229G>C|||||||||1||SNV|||||||||XP_038382628|||||UU_Cfam_GSD_1.0_ROSY.refSeq.ensformat.gtf.gz||||||||||||||||||||||||||||||||||||,C|intron_variant|MODIFIER||NKAIN2|Transcript|XM_038526701|protein_coding||2/6|XM_038526701.1:c.193-22…	GT:AD:DP:GQ:PL	1/1:0,25:25:75:758,75,0
chr1	63981512	.	C	T	876.19	PASS	BaseQRankSum=1.72;ExcessHet=0.0625;FS=0;InbreedingCoeff=1;MQ=60;MQRankSum=0;QD=26.55;ReadPosRankSum=-2.077;SOR=0.756;CSQ=T|intron_variant|MODIFIER||NKAIN2|Transcript|XM_038526700|protein_coding||2/7|XM_038526700.1:c.193-19072C>T|||||||||1||SNV|||||||||XP_038382628|||||UU_Cfam_GSD_1.0_ROSY.refSeq.ensformat.gtf.gz||||||||||||||||||||||||||||||||||||,T|intron_variant|MODIFIER||NKAIN2|Transcript|XM_0…	GT:AD:DP:GQ:PL	1/1:2,31:33:49:903,49,0
chr1	64000739	.	C	T	1000.19	PASS	ExcessHet=0.0625;FS=0;InbreedingCoeff=1;MQ=60;QD=30.31;SOR=1.022;CSQ=T|intron_variant|MODIFIER||NKAIN2|Transcript|XM_038526700|protein_coding||3/7|XM_038526700.1:c.273+75C>T|||||||||1||SNV|||||||||XP_038382628|||||UU_Cfam_GSD_1.0_ROSY.refSeq.ensformat.gtf.gz||||||||||||||||||||||||||||||||||||,T|intron_variant|MODIFIER||NKAIN2|Transcript|XM_038526701|protein_coding||3/6|XM_038526701.1:c.273+75C>T…	GT:AD:DP:GQ:PL	1/1:0,33:33:99:1027,99,0
chr1	64004296	.	T	A	999.19	PASS	ExcessHet=0.0625;FS=0;InbreedingCoeff=1;MQ=60;QD=29.39;SOR=0.693;CSQ=A|intron_variant|MODIFIER||NKAIN2|Transcript|XM_038526700|protein_coding||3/7|XM_038526700.1:c.273+3632T>A|||||||||1||SNV|||||||||XP_038382628|||||UU_Cfam_GSD_1.0_ROSY.refSeq.ensformat.gtf.gz||||||||||||||||||||||||||||||||||||,A|intron_variant|MODIFIER||NKAIN2|Transcript|XM_038526701|protein_coding||3/6|XM_038526701.1:c.273+363…	GT:AD:DP:GQ:PL	1/1:0,34:34:99:1026,102,0
chr1	64010635	.	TA	T	1257.16	PASS	ExcessHet=0.0625;FS=0;InbreedingCoeff=1;MQ=60;QD=29.93;SOR=0.788;CSQ=-|intron_variant|MODIFIER||NKAIN2|Transcript|XM_038526700|protein_coding||3/7|XM_038526700.1:c.273+9979del|||||||||1||deletion|||||||||XP_038382628|||||UU_Cfam_GSD_1.0_ROSY.refSeq.ensformat.gtf.gz||||||||||||||||||||||||||||||||||||,-|intron_variant|MODIFIER||NKAIN2|Transcript|XM_038526701|protein_coding||3/6|XM_038526701.1:c.27…	GT:AD:DP:GQ:PL	1/1:0,42:42:99:1284,126,0
chr1	64019986	.	ATTCTTTTTTT	A	927.56	PASS	BaseQRankSum=-1.072;ExcessHet=0.0663;FS=1.399;InbreedingCoeff=0.1873;MQ=60;MQRankSum=0;QD=22.27;ReadPosRankSum=0.822;SOR=0.654;CSQ=-|intron_variant|MODIFIER||NKAIN2|Transcript|XM_038526700|protein_coding||3/7|XM_038526700.1:c.273+19325_273+19334del|||||||||1||deletion|||||||||XP_038382628|||||UU_Cfam_GSD_1.0_ROSY.refSeq.ensformat.gtf.gz||||||||||||||||||||||||||||||||||||,-|intron_variant|MODIFIE…	GT:AD:DP:GQ:PL	1/1:0,22:22:66:946,66,0
chr1	64026373	.	G	A	757.19	PASS	ExcessHet=0.0625;FS=0;InbreedingCoeff=1;MQ=60;QD=30.29;SOR=0.77;CSQ=A|intron_variant|MODIFIER||NKAIN2|Transcript|XM_038526700|protein_coding||3/7|XM_038526700.1:c.273+25709G>A|||||||||1||SNV|||||||||XP_038382628|||||UU_Cfam_GSD_1.0_ROSY.refSeq.ensformat.gtf.gz||||||||||||||||||||||||||||||||||||,A|intron_variant|MODIFIER||NKAIN2|Transcript|XM_038526701|protein_coding||3/6|XM_038526701.1:c.273+257…	GT:AD:DP:GQ:PL	1/1:0,25:25:75:784,75,0
chr1	64035540	.	T	C	980.19	PASS	ExcessHet=0.0625;FS=0;InbreedingCoeff=1;MQ=60;QD=29.7;SOR=1.022;CSQ=C|intron_variant|MODIFIER||NKAIN2|Transcript|XM_038526700|protein_coding||3/7|XM_038526700.1:c.273+34876T>C|||||||||1||SNV|||||||||XP_038382628|||||UU_Cfam_GSD_1.0_ROSY.refSeq.ensformat.gtf.gz||||||||||||||||||||||||||||||||||||,C|intron_variant|MODIFIER||NKAIN2|Transcript|XM_038526701|protein_coding||3/6|XM_038526701.1:c.273+348…	GT:AD:DP:GQ:PL	1/1:0,33:33:99:1007,99,0
chr1	64044460	.	A	G	1013.19	PASS	BaseQRankSum=1.55;ExcessHet=0.0625;FS=0;InbreedingCoeff=1;MQ=60;MQRankSum=0;QD=26.66;ReadPosRankSum=-0.818;SOR=0.804;CSQ=G|intron_variant|MODIFIER||NKAIN2|Transcript|XM_038526700|protein_coding||3/7|XM_038526700.1:c.273+43796A>G|||||||||1||SNV|||||||||XP_038382628|||||UU_Cfam_GSD_1.0_ROSY.refSeq.ensformat.gtf.gz||||||||||||||||||||||||||||||||||||,G|intron_variant|MODIFIER||NKAIN2|Transcript|XM_0…	GT:AD:DP:GQ:PL	1/1:2,36:38:65:1040,65,0
chr1	64059704	.	G	A	553.36	PASS	BaseQRankSum=1.45;ExcessHet=0.0625;FS=0;InbreedingCoeff=0.9947;MQ=60;MQRankSum=0;QD=24.06;ReadPosRankSum=-0.437;SOR=0.784;CSQ=A|intron_variant|MODIFIER||NKAIN2|Transcript|XM_038526700|protein_coding||3/7|XM_038526700.1:c.273+59040G>A|||||||||1||SNV|||||||||XP_038382628|||||UU_Cfam_GSD_1.0_ROSY.refSeq.ensformat.gtf.gz||||||||||||||||||||||||||||||||||||,A|intron_variant|MODIFIER||NKAIN2|Transcript…	GT:AD:DP:GQ:PL	1/1:2,21:23:20:580,20,0
chr1	64068797	.	C	A	632.19	PASS	ExcessHet=0.0625;FS=0;InbreedingCoeff=1;MQ=60;QD=28.74;SOR=1.085;CSQ=A|intron_variant|MODIFIER||NKAIN2|Transcript|XM_038526700|protein_coding||3/7|XM_038526700.1:c.273+68133C>A|||||||||1||SNV|||||||||XP_038382628|||||UU_Cfam_GSD_1.0_ROSY.refSeq.ensformat.gtf.gz||||||||||||||||||||||||||||||||||||,A|intron_variant|MODIFIER||NKAIN2|Transcript|XM_038526701|protein_coding||3/6|XM_038526701.1:c.273+68…	GT:AD:DP:GQ:PL	1/1:0,22:22:66:659,66,0
chr1	64492697	.	C	G	319.12	PASS	ExcessHet=0.0877;FS=0;InbreedingCoeff=0.1637;MQ=60;QD=29.01;SOR=1.27;CSQ=G|intergenic_variant|MODIFIER|||||||||||||||||||SNV||||||||||||||||||||||||||||||||||||||||||||||||||;DP=202;AF=0.056;MLEAC=3;MLEAF=0.083;AN=2;AC=2	GT:AD:DP:GQ:PL	1/1:0,11:11:33:337,33,0
chr1	64614647	.	C	T	1023.19	PASS	ExcessHet=0.0625;FS=0;InbreedingCoeff=1;MQ=60;QD=26.93;SOR=0.798;CSQ=T|intron_variant|MODIFIER||RNF217|Transcript|XM_038525496|protein_coding||2/6|XM_038525496.1:c.679-4894C>T|||||||||1||SNV|||||||||XP_038381424|||||UU_Cfam_GSD_1.0_ROSY.refSeq.ensformat.gtf.gz||||||||||||||||||||||||||||||||||||;DP=613;AF=0.056;MLEAC=2;MLEAF=0.056;AN=2;AC=2	GT:AD:DP:GQ:PL	1/1:0,38:38:99:1050,114,0
chr1	65170827	.	G	A	1015.19	PASS	ExcessHet=0.0625;FS=0;InbreedingCoeff=1;MQ=60;QD=29.86;SOR=0.941;CSQ=A|intergenic_variant|MODIFIER|||||||||||||||||||SNV||||||||||||||||||||||||||||||||||||||||||||||||||;DP=601;AF=0.056;MLEAC=2;MLEAF=0.056;AN=2;AC=2	GT:AD:DP:GQ:PL	1/1:0,34:34:99:1042,102,0
chr1	65221047	.	G	A	702.19	PASS	ExcessHet=0.0625;FS=0;InbreedingCoeff=1;MQ=60;QD=30.53;SOR=0.963;CSQ=A|downstream_gene_variant|MODIFIER||HEY2|Transcript|XM_038526723|protein_coding|||||||||||3835|1||SNV|||||||||XP_038382651|||||UU_Cfam_GSD_1.0_ROSY.refSeq.ensformat.gtf.gz||||||||||||||||||||||||||||||||||||,A|upstream_gene_variant|MODIFIER||LOC119870788|Transcript|XR_005353879|lncRNA|||||||||||4256|-1||SNV||||||||||||||UU_Cfam_…	GT:AD:DP:GQ:PL	1/1:0,23:23:69:729,69,0
chr1	65712387	.	C	CTT	368.16	PASS	ExcessHet=0.0625;FS=0;InbreedingCoeff=0.999;MQ=60;QD=27.14;SOR=0.512;CSQ=TT|intron_variant&non_coding_transcript_variant|MODIFIER||LOC111096230|Transcript|XR_005353885|lncRNA||3/4|XR_005353885.1:n.404+2101_404+2102dup|||||||||-1||insertion||||||||||||||UU_Cfam_GSD_1.0_ROSY.refSeq.ensformat.gtf.gz||||||||||||||||||||||||||||||||||||,TT|intron_variant&non_coding_transcript_variant|MODIFIER||LOC1110…	GT:AD:DP:GQ:PL	1/1:0,10:10:29:395,29,0
chr1	65777274	.	A	ACC	910.16	PASS	ExcessHet=0.0625;FS=0;InbreedingCoeff=1;MQ=60;QD=32.04;SOR=0.693;CSQ=CC|intergenic_variant|MODIFIER|||||||||||||||||||insertion||||||||||||||||||||||||||||||||||||||||||||||||||;DP=569;AF=0.056;MLEAC=2;MLEAF=0.056;AN=2;AC=2	GT:AD:DP:GQ:PGT:PID:PL:PS	1|1:0,22:22:66:1|1:65777274_A_ACC:937,66,0:65777274
chr1	66146648	.	A	T	39.7	MQ40	ExcessHet=0.1472;FS=0;InbreedingCoeff=0.4088;MQ=21;QD=19.85;SOR=0.693;CSQ=T|intergenic_variant|MODIFIER|||||||||||||||||||SNV||||||||||||||||||||||||||||||||||||||||||||||||||;DP=29;AF=0.056;MLEAC=2;MLEAF=0.056;AN=2;AC=2	GT:AD:DP:GQ:PL	1/1:0,2:2:6:49,6,0
chr1	66181930	.	AAT	A	87.17	PASS	ExcessHet=0.4576;FS=0;InbreedingCoeff=0.4075;MQ=48.93;QD=27.67;SOR=0.693;CSQ=-|intergenic_variant|MODIFIER|||||||||||||||||||deletion||||||||||||||||||||||||||||||||||||||||||||||||||;DP=129;AF=0.056;MLEAC=3;MLEAF=0.083;AN=2;AC=2	GT:AD:DP:GQ:PGT:PID:PL:PS	1|1:0,2:2:6:1|1:66181930_AAT_A:90,6,0:66181930
chr1	66181945	.	A	T	71.46	PASS	ExcessHet=0.0663;FS=0;InbreedingCoeff=0.7267;MQ=48.93;QD=31.24;SOR=0.693;CSQ=T|intergenic_variant|MODIFIER|||||||||||||||||||SNV||||||||||||||||||||||||||||||||||||||||||||||||||;DP=226;AF=0.056;MLEAC=1;MLEAF=0.028;AN=2;AC=2	GT:AD:DP:GQ:PGT:PID:PL:PS	1|1:0,2:2:6:1|1:66181930_AAT_A:90,6,0:66181930
chr1	66181967	.	A	G	45.15	PASS	ExcessHet=0.4576;FS=0;InbreedingCoeff=0.3471;MQ=42;QD=31.71;SOR=1.609;CSQ=G|intergenic_variant|MODIFIER|||||||||||||||||||SNV||||||||||||||||||||||||||||||||||||||||||||||||||;DP=276;AF=0.056;MLEAC=3;MLEAF=0.083;AN=2;AC=2	GT:AD:DP:GQ:PGT:PID:PL:PS	1|1:0,1:1:3:1|1:66181930_AAT_A:45,3,0:66181930
chr1	66708923	.	A	AG	388.16	PASS	ExcessHet=0.0625;FS=0;InbreedingCoeff=0.999;MQ=60;QD=27.73;SOR=2.303;CSQ=G|intron_variant|MODIFIER||KIAA0408|Transcript|XM_038525498|protein_coding||1/6|XM_038525498.1:c.-104-5868dup|||||||||-1||insertion|||||||||XP_038381426|||||UU_Cfam_GSD_1.0_ROSY.refSeq.ensformat.gtf.gz||||||||||||||||||||||||||||||||||||;DP=433;AF=0.056;MLEAC=2;MLEAF=0.056;AN=2;AC=2	GT:AD:DP:GQ:PL	1/1:0,14:14:42:415,42,0
chr1	68868012	.	C	T	890.19	PASS	ExcessHet=0.0625;FS=0;InbreedingCoeff=1;MQ=60;QD=28.72;SOR=0.892;CSQ=T|intergenic_variant|MODIFIER|||||||||||||||||||SNV||||||||||||||||||||||||||||||||||||||||||||||||||;DP=555;AF=0.056;MLEAC=2;MLEAF=0.056;AN=2;AC=2	GT:AD:DP:GQ:PL	1/1:0,31:31:92:917,92,0
chr1	69107700	.	CTT	C	240.75	PASS	BaseQRankSum=0.933;ExcessHet=0.0625;FS=2.066;InbreedingCoeff=0.6353;MQ=59.1;MQRankSum=0.514;QD=31.5;ReadPosRankSum=0.731;SOR=1.329;CSQ=-|intron_variant|MODIFIER||L3MBTL3|Transcript|XM_038526761|protein_coding||2/22|XM_038526761.1:c.-16+4517_-16+4518del|||||||||1||deletion|||||||||XP_038382689|||||UU_Cfam_GSD_1.0_ROSY.refSeq.ensformat.gtf.gz||||||||||||||||||||||||||||||||||||,-|intron_variant|MOD…	GT:AD:DP:GQ:PGT:PID:PL:PS	1|1:0,4:4:63:1|1:69107695_CTTTTCTT_C:934,63,0:69107695
chr1	69526469	.	ATGTGGGGC	A	44.68	PASS	ExcessHet=0.2482;FS=0;InbreedingCoeff=0.3261;MQ=49.62;QD=35.42;SOR=1.609;CSQ=-|upstream_gene_variant|MODIFIER||LOC106559769|Transcript|XR_005353922|lncRNA|||||||||||1998|1||deletion||||||||||||||UU_Cfam_GSD_1.0_ROSY.refSeq.ensformat.gtf.gz||||||||||||||||||||||||||||||||||||,-|upstream_gene_variant|MODIFIER||LOC106559769|Transcript|XR_005353923|lncRNA|||||||||||1753|1||deletion||||||||||||||UU_Cf…	GT:AD:DP:GQ:PGT:PID:PL:PS	1|1:0,1:1:3:1|1:69526469_ATGTGGGGC_A:46,3,0:69526469
chr1	69526502	.	G	T	47.82	MQ40	ExcessHet=0.7918;FS=0;InbreedingCoeff=0.348;MQ=21;QD=27.29;SOR=1.609;CSQ=T|upstream_gene_variant|MODIFIER||LOC106559769|Transcript|XR_005353922|lncRNA|||||||||||1973|1||SNV||||||||||||||UU_Cfam_GSD_1.0_ROSY.refSeq.ensformat.gtf.gz||||||||||||||||||||||||||||||||||||,T|upstream_gene_variant|MODIFIER||LOC106559769|Transcript|XR_005353923|lncRNA|||||||||||1728|1||SNV||||||||||||||UU_Cfam_GSD_1.0_ROS…	GT:AD:DP:GQ:PGT:PID:PL:PS	1|1:0,1:1:3:1|1:69526469_ATGTGGGGC_A:45,3,0:69526469
chr1	69593066	.	CACCGTGCAGGG	C	1094.16	PASS	ExcessHet=0.0625;FS=0;InbreedingCoeff=1;MQ=60;QD=29.71;SOR=0.77;CSQ=-|intergenic_variant|MODIFIER|||||||||||||||||||deletion||||||||||||||||||||||||||||||||||||||||||||||||||;DP=556;AF=0.056;MLEAC=2;MLEAF=0.056;AN=2;AC=2	GT:AD:DP:GQ:PL	1/1:0,25:25:75:1121,75,0
chr1	70066877	.	G	GC	632.81	PASS	BaseQRankSum=-0.057;ExcessHet=0.0625;FS=0;InbreedingCoeff=0.6356;MQ=60;MQRankSum=0;QD=33.31;ReadPosRankSum=2.36;SOR=0.628;CSQ=C|intergenic_variant|MODIFIER|||||||||||||||||||insertion||||||||||||||||||||||||||||||||||||||||||||||||||;DP=595;AF=0.056;MLEAC=2;MLEAF=0.056;AN=2;AC=2	GT:AD:DP:GQ:PGT:PID:PL:PS	1/1:0,19:19:57:.:.:658,57,0:.
chr1	70714742	.	C	CTCTT	1035.16	PASS	ExcessHet=0.0625;FS=0;InbreedingCoeff=1;MQ=60;QD=30.82;SOR=2.215;CSQ=TCTT|intergenic_variant|MODIFIER|||||||||||||||||||insertion||||||||||||||||||||||||||||||||||||||||||||||||||;DP=565;AF=0.056;MLEAC=2;MLEAF=0.056;AN=2;AC=2	GT:AD:DP:GQ:PL	1/1:0,25:25:75:1062,75,0
chr1	70871037	.	C	CT	292.17	PASS	ExcessHet=0.0625;FS=0;InbreedingCoeff=0.9926;MQ=60;QD=28.62;SOR=2.833;CSQ=T|intron_variant|MODIFIER||CDC14B|Transcript|XM_038526820|protein_coding||5/15|XM_038526820.1:c.447+2628_447+2629insT|||||||||1||insertion|||||||||XP_038382748|||||UU_Cfam_GSD_1.0_ROSY.refSeq.ensformat.gtf.gz||||||||||||||||||||||||||||||||||||,T|intron_variant|MODIFIER||CDC14B|Transcript|XM_038526821|protein_coding||5/14|X…	GT:AD:DP:GQ:PGT:PID:PL:PS	1|1:0,8:8:24:1|1:70871028_T_C:319,24,0:70871028
chr1	71200842	.	AAAG	A	238.64	PASS	ExcessHet=0.0663;FS=0;InbreedingCoeff=0.7507;MQ=60;QD=33.38;SOR=1.329;CSQ=-|intergenic_variant|MODIFIER|||||||||||||||||||deletion||||||||||||||||||||||||||||||||||||||||||||||||||;DP=223;AF=0.056;MLEAC=2;MLEAF=0.056;AN=2;AC=2	GT:AD:DP:GQ:PL	1/1:0,6:6:18:264,18,0
chr1	71347976	.	C	G	33.65	PASS	ExcessHet=0.0663;FS=0;InbreedingCoeff=0.0547;MQ=60;QD=33.65;SOR=1.609;CSQ=G|intergenic_variant|MODIFIER|||||||||||||||||||SNV||||||||||||||||||||||||||||||||||||||||||||||||||;DP=316;AF=0.056;MLEAC=2;MLEAF=0.056;AN=2;AC=2	GT:AD:DP:GQ:PGT:PID:PL:PS	1|1:0,1:1:3:1|1:71347975_A_G:45,3,0:71347975
chr1	71605702	.	G	A	1063.19	PASS	ExcessHet=0.0625;FS=0;InbreedingCoeff=1;MQ=60;QD=28.73;SOR=0.746;CSQ=A|intergenic_variant|MODIFIER|||||||||||||||||||SNV||||||||||||||||||||||||||||||||||||||||||||||||||;DP=595;AF=0.056;MLEAC=2;MLEAF=0.056;AN=2;AC=2	GT:AD:DP:GQ:PL	1/1:0,37:37:99:1090,110,0
chr1	71681060	.	C	CA	1248.16	PASS	ExcessHet=0.0625;FS=0;InbreedingCoeff=1;MQ=60;QD=26.72;SOR=0.906;CSQ=A|intron_variant&non_coding_transcript_variant|MODIFIER||LOC111090717|Transcript|XR_005353136|lncRNA||7/7|XR_005353136.1:n.922-10246dup|||||||||-1||insertion||||||||||||||UU_Cfam_GSD_1.0_ROSY.refSeq.ensformat.gtf.gz||||||||||||||||||||||||||||||||||||,A|intron_variant&non_coding_transcript_variant|MODIFIER||LOC111090717|Transcri…	GT:AD:DP:GQ:PGT:PID:PL:PS	1|1:0,29:29:87:1|1:71681060_C_CA:1275,87,0:71681060
chr1	73406788	.	A	C	1000.19	PASS	ExcessHet=0.0625;FS=0;InbreedingCoeff=1;MQ=60;QD=32.26;SOR=1.402;CSQ=C|intergenic_variant|MODIFIER|||||||||||||||||||SNV||||||||||||||||||||||||||||||||||||||||||||||||||;DP=551;AF=0.056;MLEAC=2;MLEAF=0.056;AN=2;AC=2	GT:AD:DP:GQ:PL	1/1:0,31:31:93:1027,93,0
chr1	74603338	.	TTGC	T	92.41	PASS	BaseQRankSum=-0.789;ExcessHet=0.0625;FS=27.622;InbreedingCoeff=0.7744;MQ=59.68;MQRankSum=0;QD=31.2;ReadPosRankSum=-0.778;SOR=4.397;CSQ=-|intron_variant|MODIFIER||AGTPBP1|Transcript|XM_038526943|protein_coding||25/25|XM_038526943.1:c.3503+2101_3503+2103del|||||||||1||deletion|||||||||XP_038382871|||||UU_Cfam_GSD_1.0_ROSY.refSeq.ensformat.gtf.gz||||||||||||||||||||||||||||||||||||,-|intron_variant|…	GT:AD:DP:GQ:PGT:PID:PL:PS	1/1:0,2:2:6:.:.:90,6,0:.
chr1	75010772	.	T	TC	1012.08	PASS	BaseQRankSum=-0.874;ExcessHet=0.0625;FS=3.606;InbreedingCoeff=0.7387;MQ=60;MQRankSum=0;QD=25.95;ReadPosRankSum=0.089;SOR=0.733;CSQ=C|intergenic_variant|MODIFIER|||||||||||||||||||insertion||||||||||||||||||||||||||||||||||||||||||||||||||;DP=684;AF=0.056;MLEAC=2;MLEAF=0.056;AN=2;AC=2	GT:AD:DP:GQ:PL	1/1:1,38:39:99:1038,107,0
chr1	75536413	.	GCACA	G	1593.16	PASS	ExcessHet=0.0625;FS=0;InbreedingCoeff=1;MQ=60;QD=28.47;SOR=1.061;CSQ=-|intron_variant&non_coding_transcript_variant|MODIFIER||LOC111090725|Transcript|XR_005353153|lncRNA||1/4|XR_005353153.1:n.285-121_285-118del|||||||||-1||deletion||||||||||||||UU_Cfam_GSD_1.0_ROSY.refSeq.ensformat.gtf.gz||||||||||||||||||||||||||||||||||||,-|intron_variant&non_coding_transcript_variant|MODIFIER||LOC111090725|Tra…	GT:AD:DP:GQ:PL	1/1:0,36:36:99:1620,108,0
chr1	75577269	.	A	AC	732.24	PASS	ExcessHet=0.0812;FS=0;InbreedingCoeff=0.6038;MQ=41.39;QD=25.43;SOR=3.383;CSQ=C|intergenic_variant|MODIFIER|||||||||||||||||||insertion||||||||||||||||||||||||||||||||||||||||||||||||||;DP=255;AF=0.056;MLEAC=3;MLEAF=0.083;AN=2;AC=2	GT:AD:DP:GQ:PGT:PID:PL:PS	1|1:0,17:17:51:1|1:75577268_A_AC:754,51,0:75577268
chr1	75610077	.	TAACAAATAAATAAATA	T	1121.16	PASS	ExcessHet=0.0625;FS=0;InbreedingCoeff=0.9997;MQ=60;QD=28.99;SOR=1.022;CSQ=-|intergenic_variant|MODIFIER|||||||||||||||||||deletion||||||||||||||||||||||||||||||||||||||||||||||||||;DP=440;AF=0.056;MLEAC=2;MLEAF=0.056;AN=2;AC=2	GT:AD:DP:GQ:PGT:PID:PL:PS	1|1:0,26:26:78:1|1:75610034_TTC_T:1148,78,0:75610034
chr1	75622005	.	TC	T	1355.17	PASS	ExcessHet=0.0625;FS=0;InbreedingCoeff=0.993;MQ=60;QD=31.5;SOR=0.957;CSQ=-|upstream_gene_variant|MODIFIER||SLC28A3|Transcript|XM_038526956|protein_coding|||||||||||819|1||deletion|||||||||XP_038382884|||||UU_Cfam_GSD_1.0_ROSY.refSeq.ensformat.gtf.gz||||||||||||||||||||||||||||||||||||,-|upstream_gene_variant|MODIFIER||SLC28A3|Transcript|XM_038526957|protein_coding|||||||||||819|1||deletion||||||||…	GT:AD:DP:GQ:PGT:PID:PL:PS	1|1:0,32:32:96:1|1:75622005_TC_T:1382,96,0:75622005
chr1	75828519	.	G	GA	339.8	PASS	ExcessHet=0.0625;FS=0;InbreedingCoeff=0.4199;MQ=59.72;QD=26.14;SOR=1.609;CSQ=A|intergenic_variant|MODIFIER|||||||||||||||||||insertion||||||||||||||||||||||||||||||||||||||||||||||||||;DP=420;AF=0.056;MLEAC=2;MLEAF=0.056;AN=2;AC=2	GT:AD:DP:GQ:PL	1/1:0,13:13:39:363,39,0
chr1	76145165	.	T	TTTTA	378.17	PASS	ExcessHet=0.0625;FS=0;InbreedingCoeff=0.9958;MQ=56.23;QD=28.63;SOR=1.402;CSQ=TTTA|intron_variant|MODIFIER||KIF27|Transcript|XM_038526969|protein_coding||2/17|XM_038526969.1:c.299-4808_299-4805dup|||||||||1||insertion|||||||||XP_038382897|||||UU_Cfam_GSD_1.0_ROSY.refSeq.ensformat.gtf.gz||||||||||||||||||||||||||||||||||||,TTTA|intron_variant|MODIFIER||KIF27|Transcript|XM_038526970|protein_coding||…	GT:AD:DP:GQ:PGT:PID:PL:PS	1|1:0,9:9:27:1|1:76145060_T_C:405,27,0:76145060
chr1	76675397	.	T	TAC	712.99	PASS	ExcessHet=0.0663;FS=0;InbreedingCoeff=0.8737;MQ=46.98;QD=28.56;SOR=2.833;CSQ=AC|intron_variant|MODIFIER||FRMD3|Transcript|XM_038526988|protein_coding||6/13|XM_038526988.1:c.596+7454_596+7455dup|||||||||1||insertion|||||||||XP_038382916|||||UU_Cfam_GSD_1.0_ROSY.refSeq.ensformat.gtf.gz||||||||||||||||||||||||||||||||||||,AC|intron_variant|MODIFIER||FRMD3|Transcript|XM_038526989|protein_coding||6/14…	GT:AD:DP:GQ:PGT:PID:PL:PS	1|1:0,18:18:54:1|1:76675397_T_TAC:739,54,0:76675397
chr1	79195555	.	C	A	30.14	MQ40	ExcessHet=0.0625;FS=0;InbreedingCoeff=0.7415;MQ=30;QD=15.07;SOR=0.693;CSQ=A|intron_variant|MODIFIER||LOC119870828|Transcript|XM_038527016|protein_coding||1/1|XM_038527016.1:c.366-10991C>A|||||||||1||SNV|||||||||XP_038382944|||||UU_Cfam_GSD_1.0_ROSY.refSeq.ensformat.gtf.gz||||||||||||||||||||||||||||||||||||,A|intron_variant|MODIFIER||LOC119870828|Transcript|XM_038527017|protein_coding||2/2|XM_038…	GT:AD:DP:GQ:PL	1/1:0,2:2:6:49,6,0
chr1	79785706	.	C	CTTTTTTGTGAG	246.62	PASS	ExcessHet=0.0812;FS=0;InbreedingCoeff=0.6083;MQ=60;QD=33.79;SOR=1.329;CSQ=TTTTTTGTGAG|intron_variant|MODIFIER||TLE4|Transcript|XM_038527021|protein_coding||14/19|XM_038527021.1:c.1344-2679_1344-2678insCTCACAAAAAA|||||||||-1||insertion|||||||||XP_038382949|||||UU_Cfam_GSD_1.0_ROSY.refSeq.ensformat.gtf.gz||||||||||||||||||||||||||||||||||||,TTTTTTGTGAG|intron_variant|MODIFIER||TLE4|Transcript|XM_03…	GT:AD:DP:GQ:PGT:PID:PL:PS	1|1:0,6:6:18:1|1:79785696_T_TACTCTGGTTGGCTGGAGGCAGAGAAGGCTGTGCTGAATGGACATGTGA:270,18,0:79785696
chr1	79785867	.	AAAT	A	30.54	PASS	ExcessHet=0.0812;FS=0;InbreedingCoeff=0.5855;MQ=25;QD=30.54;SOR=1.609;CSQ=-|intron_variant|MODIFIER||TLE4|Transcript|XM_038527021|protein_coding||14/19|XM_038527021.1:c.1344-2842_1344-2840del|||||||||-1||deletion|||||||||XP_038382949|||||UU_Cfam_GSD_1.0_ROSY.refSeq.ensformat.gtf.gz||||||||||||||||||||||||||||||||||||,-|intron_variant|MODIFIER||TLE4|Transcript|XM_038527023|protein_coding||14/19|XM…	GT:AD:DP:GQ:PGT:PID:PL:PS	1|1:0,1:1:3:1|1:79785867_AAAT_A:45,3,0:79785867
chr1	79785875	.	A	T	30.6	MQ40	ExcessHet=0.0812;FS=0;InbreedingCoeff=0.6508;MQ=25;QD=30.6;SOR=1.609;CSQ=T|intron_variant|MODIFIER||TLE4|Transcript|XM_038527021|protein_coding||14/19|XM_038527021.1:c.1344-2847T>A|||||||||-1||SNV|||||||||XP_038382949|||||UU_Cfam_GSD_1.0_ROSY.refSeq.ensformat.gtf.gz||||||||||||||||||||||||||||||||||||,T|intron_variant|MODIFIER||TLE4|Transcript|XM_038527023|protein_coding||14/19|XM_038527023.1:c.1…	GT:AD:DP:GQ:PGT:PID:PL:PS	1|1:0,1:1:3:1|1:79785867_AAAT_A:45,3,0:79785867
chr1	83837892	.	GT	G	96.34	PASS	ExcessHet=0.4576;FS=0;InbreedingCoeff=0.3255;MQ=33.02;QD=24.09;SOR=0.223;CSQ=-|intron_variant|MODIFIER||NMRK1|Transcript|XM_038527070|protein_coding||9/10|XM_038527070.1:c.580+970del|||||||||1||deletion|||||||||XP_038382998|||||UU_Cfam_GSD_1.0_ROSY.refSeq.ensformat.gtf.gz||||||||||||||||||||||||||||||||||||,-|intron_variant|MODIFIER||NMRK1|Transcript|XM_038527071|protein_coding||8/9|XM_038527071.…	GT:AD:DP:GQ:PL	1/1:0,4:4:12:96,12,0
chr1	84625094	.	G	T	114.18	MQ40	ExcessHet=0.0663;FS=0;InbreedingCoeff=0.6594;MQ=31.93;QD=25.68;SOR=1.179;CSQ=T|intergenic_variant|MODIFIER|||||||||||||||||||SNV||||||||||||||||||||||||||||||||||||||||||||||||||;DP=206;AF=0.056;MLEAC=1;MLEAF=0.028;AN=2;AC=2	GT:AD:DP:GQ:PGT:PID:PL:PS	1|1:0,3:3:9:1|1:84625071_G_GA:135,9,0:84625071
chr1	84625151	.	GC	G	72.2	PASS	ExcessHet=0.0706;FS=0;InbreedingCoeff=0.6276;MQ=34.12;QD=32.33;SOR=2.303;CSQ=-|intergenic_variant|MODIFIER|||||||||||||||||||deletion||||||||||||||||||||||||||||||||||||||||||||||||||;DP=188;AF=0.056;MLEAC=1;MLEAF=0.028;AN=2;AC=2	GT:AD:DP:GQ:PGT:PID:PL:PS	1|1:0,2:2:6:1|1:84625148_T_C:90,6,0:84625148
chr1	84625155	.	C	A	72.25	MQ40	ExcessHet=0.0706;FS=0;InbreedingCoeff=0.6272;MQ=34.12;QD=24.44;SOR=2.303;CSQ=A|intergenic_variant|MODIFIER|||||||||||||||||||SNV||||||||||||||||||||||||||||||||||||||||||||||||||;DP=183;AF=0.056;MLEAC=1;MLEAF=0.028;AN=2;AC=2	GT:AD:DP:GQ:PGT:PID:PL:PS	1|1:0,2:2:6:1|1:84625148_T_C:90,6,0:84625148
chr1	84632106	.	T	TCA	288.25	PASS	ExcessHet=0.0625;FS=0;InbreedingCoeff=0.9957;MQ=60;QD=31.59;SOR=0.941;CSQ=CA|intergenic_variant|MODIFIER|||||||||||||||||||insertion||||||||||||||||||||||||||||||||||||||||||||||||||;DP=508;AF=0.056;MLEAC=2;MLEAF=0.056;AN=2;AC=2	GT:AD:DP:GQ:PGT:PID:PL:PS	1|1:0,7:7:21:1|1:84632106_T_TCA:315,21,0:84632106
chr1	87779767	.	ACCCCCCCAC	A	194.57	PASS	ExcessHet=0.0877;FS=0;InbreedingCoeff=0.4612;MQ=57.19;QD=33.66;SOR=3.611;CSQ=-|intron_variant|MODIFIER||KLF9|Transcript|XM_038527104|protein_coding||1/1|XM_038527104.1:c.505+46_505+54del|||||||||1||deletion|||||||||XP_038383032|||||UU_Cfam_GSD_1.0_ROSY.refSeq.ensformat.gtf.gz||||||||||||||||||||||||||||||||||||,-|intron_variant|MODIFIER||KLF9|Transcript|XM_038527105|protein_coding||1/1|XM_0385271…	GT:AD:DP:GQ:PGT:PID:PL:PS	1|1:0,5:5:15:1|1:87779751_TCCCCCCCCC_T:214,15,0:87779751
chr1	104828120	.	AT	A	64.11	PASS	ExcessHet=0.0755;FS=0;InbreedingCoeff=0.3964;MQ=59.5;QD=32.05;SOR=2.303;CSQ=-|intergenic_variant|MODIFIER|||||||||||||||||||deletion||||||||||||||||||||||||||||||||||||||||||||||||||;DP=51;AF=0.056;MLEAC=1;MLEAF=0.028;AN=2;AC=2	GT:AD:DP:GQ:PGT:PID:PL:PS	1|1:0,2:2:6:1|1:104828120_AT_A:80,6,0:104828120
chr1	104828122	.	ATATATATATATATATATATATATATATAT	A	64.02	PASS	ExcessHet=0.0755;FS=0;InbreedingCoeff=0.4064;MQ=59.5;QD=32.01;SOR=2.303;CSQ=-|intergenic_variant|MODIFIER|||||||||||||||||||deletion||||||||||||||||||||||||||||||||||||||||||||||||||;DP=51;AF=0.056;MLEAC=1;MLEAF=0.028;AN=2;AC=2	GT:AD:DP:GQ:PGT:PID:PL:PS	1|1:0,2:2:6:1|1:104828120_AT_A:80,6,0:104828120
chr1	107289076	.	C	T	36.23	PASS	ExcessHet=0.0955;FS=0;InbreedingCoeff=0.3302;MQ=54.48;QD=28.9;SOR=1.609;CSQ=T|intron_variant|MODIFIER||SIGLEC11|Transcript|XM_038528155|protein_coding||4/8|XM_038528155.1:c.745+1380G>A|||||||||-1||SNV|||||||||XP_038384083|||||UU_Cfam_GSD_1.0_ROSY.refSeq.ensformat.gtf.gz||||||||||||||||||||||||||||||||||||,T|intron_variant|MODIFIER||SIGLEC11|Transcript|XM_038528156|protein_coding||4/8|XM_038528156…	GT:AD:DP:GQ:PGT:PID:PL:PS	1|1:0,1:1:3:1|1:107289073_T_C:45,3,0:107289073
chr1	107493748	.	TA	T	516.17	PASS	ExcessHet=0.0625;FS=0;InbreedingCoeff=0.9948;MQ=60;QD=25.81;SOR=1.127;CSQ=-|intergenic_variant|MODIFIER|||||||||||||||||||deletion||||||||||||||||||||||||||||||||||||||||||||||||||;DP=526;AF=0.056;MLEAC=2;MLEAF=0.056;AN=2;AC=2	GT:AD:DP:GQ:PL	1/1:0,20:20:60:543,60,0
chr1	107500467	.	T	TA	741.16	PASS	BaseQRankSum=0.719;ExcessHet=0.0625;FS=0;InbreedingCoeff=0.9999;MQ=60;MQRankSum=0;QD=23.16;ReadPosRankSum=-1.363;SOR=0.976;CSQ=A|downstream_gene_variant|MODIFIER||CPT1C|Transcript|XM_038528202|protein_coding|||||||||||2220|-1||insertion|||||||||XP_038384130|||||UU_Cfam_GSD_1.0_ROSY.refSeq.ensformat.gtf.gz||||||||||||||||||||||||||||||||||||,A|downstream_gene_variant|MODIFIER||CPT1C|Transcript|XM_…	GT:AD:DP:GQ:PL	1/1:2,30:32:39:768,39,0
chr1	107541628	.	A	AT	70.93	PASS	ExcessHet=3.0103;FS=0;InbreedingCoeff=0.3468;MQ=57.5;QD=32.74;SOR=0.693;CSQ=T|downstream_gene_variant|MODIFIER||BCL2L12|Transcript|XM_038528220|protein_coding|||||||||||513|-1||insertion|||||||||XP_038384148|||||UU_Cfam_GSD_1.0_ROSY.refSeq.ensformat.gtf.gz||||||||||||||||||||||||||||||||||||,T|downstream_gene_variant|MODIFIER||BCL2L12|Transcript|XM_038528221|protein_coding|||||||||||513|-1||inser…	GT:AD:DP:GQ:PL	1/1:0,2:2:6:66,6,0
chr1	107875062	.	A	C	37.71	MQ40	ExcessHet=0.0877;FS=0;InbreedingCoeff=0.2011;MQ=20;QD=18.86;SOR=2.303;CSQ=C|intron_variant|MODIFIER||LOC100856702|Transcript|XM_038528271|protein_coding||1/11|XM_038528271.1:c.-57+12482A>C|||||||||1||SNV|||||||||XP_038384199|||||UU_Cfam_GSD_1.0_ROSY.refSeq.ensformat.gtf.gz||||||||||||||||||||||||||||||||||||,C|intron_variant|MODIFIER||LOC100856702|Transcript|XM_038528272|protein_coding||1/11|XM_0…	GT:AD:DP:GQ:PL	1/1:0,2:2:6:49,6,0
chr1	107875079	.	C	T	36.43	MQ40	ExcessHet=0.0877;FS=0;InbreedingCoeff=0.2494;MQ=20;QD=18.22;SOR=2.303;CSQ=T|intron_variant|MODIFIER||LOC100856702|Transcript|XM_038528271|protein_coding||1/11|XM_038528271.1:c.-57+12499C>T|||||||||1||SNV|||||||||XP_038384199|||||UU_Cfam_GSD_1.0_ROSY.refSeq.ensformat.gtf.gz||||||||||||||||||||||||||||||||||||,T|intron_variant|MODIFIER||LOC100856702|Transcript|XM_038528272|protein_coding||1/11|XM_0…	GT:AD:DP:GQ:PL	1/1:0,2:2:6:49,6,0
chr1	112537477	.	C	G	35.84	PASS	ExcessHet=0.1158;FS=0;InbreedingCoeff=0.5177;MQ=45;QD=17.92;SOR=0.693;CSQ=G|intron_variant|MODIFIER||CEACAM28|Transcript|NM_001097546|protein_coding||2/9|NM_001097546.1:c.425-13105C>G|||||||||1||SNV|||||||||NP_001091015|||||UU_Cfam_GSD_1.0_ROSY.refSeq.ensformat.gtf.gz||||||||||||||||||||||||||||||||||||;DP=78;AF=0.056;MLEAC=2;MLEAF=0.056;AN=2;AC=2	GT:AD:DP:GQ:PL	1/1:0,2:2:6:49,6,0
chr1	118177975	.	C	T	334.12	PASS	ExcessHet=0.1296;FS=0;InbreedingCoeff=0.5192;MQ=60;QD=28.08;SOR=1.179;CSQ=T|upstream_gene_variant|MODIFIER||LSR|Transcript|XM_038529347|protein_coding|||||||||||763|-1||SNV|||||||||XP_038385275|||||UU_Cfam_GSD_1.0_ROSY.refSeq.ensformat.gtf.gz||||||||||||||||||||||||||||||||||||,T|upstream_gene_variant|MODIFIER||LSR|Transcript|XM_038529348|protein_coding|||||||||||763|-1||SNV|||||||||XP_038385276|…	GT:AD:DP:GQ:PGT:PID:PL:PS	1|1:0,8:8:24:1|1:118177965_GCC_G:348,24,0:118177965
chr1	120032206	.	C	CA	185.86	PASS	BaseQRankSum=1.38;ExcessHet=0.0955;FS=0;InbreedingCoeff=0.0267;MQ=60;MQRankSum=0;QD=30.98;ReadPosRankSum=1.38;SOR=2.303;CSQ=A|intron_variant|MODIFIER||CEP89|Transcript|XM_038529464|protein_coding||18/19|XM_038529464.1:c.2068-3415_2068-3414insA|||||||||1||insertion|||||||||XP_038385392|||||UU_Cfam_GSD_1.0_ROSY.refSeq.ensformat.gtf.gz||||||||||||||||||||||||||||||||||||,A|intron_variant|MODIFIER||C…	GT:AD:DP:GQ:PGT:PID:PL:PS	1|1:1,5:6:8:1|1:120032192_A_C:192,8,0:120032192
chr1	122736713	.	A	ATCCT	292.85	PASS	ExcessHet=0.0625;FS=0;InbreedingCoeff=0.699;MQ=57.27;QD=27.47;SOR=2.833;CSQ=TCCT|downstream_gene_variant|MODIFIER||VSTM2B|Transcript|XM_038525680|protein_coding|||||||||||4041|-1||insertion|||||||||XP_038381608|||||UU_Cfam_GSD_1.0_ROSY.refSeq.ensformat.gtf.gz||||||||||||||||||||||||||||||||||||,TCCT|downstream_gene_variant|MODIFIER||VSTM2B|Transcript|XM_038525681|protein_coding|||||||||||4041|-1|…	GT:AD:DP:GQ:PL	1/1:0,3:3:15:223,15,0
chr2	2116941	.	G	GA	52.07	PASS	ExcessHet=0.1047;FS=0;InbreedingCoeff=0.4778;MQ=60;QD=26.04;SOR=2.303;CSQ=A|intron_variant|MODIFIER||CUL2|Transcript|XM_038529668|protein_coding||2/21|XM_038529668.1:c.-22-18148_-22-18147insA|||||||||1||insertion|||||||||XP_038385596|||||UU_Cfam_GSD_1.0_ROSY.refSeq.ensformat.gtf.gz||||||||||||||||||||||||||||||||||||,A|upstream_gene_variant|MODIFIER||CUL2|Transcript|XM_038529669|protein_coding|||…	GT:AD:DP:GQ:PL	1/1:0,2:2:6:66,6,0
chr2	2284076	.	AGCCCGGAGCCCCTGGGG	A	33.94	PASS	ExcessHet=0.202;FS=0;InbreedingCoeff=0.3102;MQ=47.61;QD=11.31;SOR=1.179;CSQ=-|upstream_gene_variant|MODIFIER||LOC111094492|Transcript|XR_005354923|lncRNA|||||||||||507|-1||deletion||||||||||||||UU_Cfam_GSD_1.0_ROSY.refSeq.ensformat.gtf.gz||||||||||||||||||||||||||||||||||||;DP=128;AF=0.056;MLEAC=3;MLEAF=0.083;AN=2;AC=2	GT:AD:DP:GQ:PGT:PID:PL:PS	1|1:0,3:3:5:1|1:2283877_G_A:41,5,0:2283877
chr2	5366310	.	A	AGC	638.56	PASS	ExcessHet=0.1703;FS=0;InbreedingCoeff=0.3899;MQ=57.71;QD=31.41;SOR=1.112;CSQ=GC|intron_variant|MODIFIER||MYO3A|Transcript|XM_038529758|protein_coding||17/34|XM_038529758.1:c.1777-10511_1777-10510dup|||||||||-1||insertion|||||||||XP_038385686|||||UU_Cfam_GSD_1.0_ROSY.refSeq.ensformat.gtf.gz||||||||||||||||||||||||||||||||||||,GC|intron_variant|MODIFIER||MYO3A|Transcript|XM_038529759|protein_coding…	GT:AD:DP:GQ:PL	1/1:0,15:15:45:644,45,0
chr2	7713801	.	G	GGGTGGGGGGTGGGGGGT	263.06	PASS	ExcessHet=0.7918;FS=0;InbreedingCoeff=0.3102;MQ=60;QD=31.18;SOR=3.912;CSQ=GGTGGGGGGTGGGGGGT|intron_variant|MODIFIER||C2H10orf67|Transcript|XM_038532058|protein_coding||1/17|XM_038532058.1:c.85-5700_85-5699insTGGGGGGTGGGGGGTGG|||||||||1||insertion|||||||||XP_038387986|||||UU_Cfam_GSD_1.0_ROSY.refSeq.ensformat.gtf.gz||||||||||||||||||||||||||||||||||||;DP=54;AF=0.056;MLEAC=6;MLEAF=0.167;AN=2;AC=2	GT:AD:DP:GQ:PL	1/1:0,6:6:18:257,18,0
chr2	7719369	.	C	CCG	586.16	PASS	ExcessHet=0.0625;FS=0;InbreedingCoeff=0.9971;MQ=60;QD=29.55;SOR=0.693;CSQ=CG|intron_variant|MODIFIER||C2H10orf67|Transcript|XM_038532058|protein_coding||1/17|XM_038532058.1:c.85-133_85-132insGC|||||||||1||insertion|||||||||XP_038387986|||||UU_Cfam_GSD_1.0_ROSY.refSeq.ensformat.gtf.gz||||||||||||||||||||||||||||||||||||;DP=404;AF=0.056;MLEAC=2;MLEAF=0.056;AN=2;AC=2	GT:AD:DP:GQ:PL	1/1:0,14:14:42:613,42,0
chr2	10969523	.	T	C	1043.19	PASS	ExcessHet=0.0625;FS=0;InbreedingCoeff=1;MQ=60;QD=28.19;SOR=1.121;CSQ=C|intergenic_variant|MODIFIER|||||||||||||||||||SNV||||||||||||||||||||||||||||||||||||||||||||||||||;DP=615;AF=0.056;MLEAC=2;MLEAF=0.056;AN=2;AC=2	GT:AD:DP:GQ:PL	1/1:0,37:37:99:1070,111,0
chr2	12257802	.	G	C	71.96	MQ40	ExcessHet=0.0706;FS=0;InbreedingCoeff=0.6927;MQ=35.71;QD=30.93;SOR=0.693;CSQ=C|intergenic_variant|MODIFIER|||||||||||||||||||SNV||||||||||||||||||||||||||||||||||||||||||||||||||;DP=343;AF=0.056;MLEAC=1;MLEAF=0.028;AN=2;AC=2	GT:AD:DP:GQ:PGT:PID:PL:PS	1|1:0,2:2:6:1|1:12257802_G_C:90,6,0:12257802
chr2	14146829	.	C	A	1178.19	PASS	ExcessHet=0.0625;FS=0;InbreedingCoeff=1;MQ=60;QD=28.74;SOR=0.741;CSQ=A|intergenic_variant|MODIFIER|||||||||||||||||||SNV||||||||||||||||||||||||||||||||||||||||||||||||||;DP=558;AF=0.056;MLEAC=2;MLEAF=0.056;AN=2;AC=2	GT:AD:DP:GQ:PL	1/1:0,41:41:99:1205,123,0
chr2	14469000	.	G	GAAA	772.16	PASS	ExcessHet=0.0625;FS=0;InbreedingCoeff=1;MQ=60;QD=33.23;SOR=0.793;CSQ=AAA|intergenic_variant|MODIFIER|||||||||||||||||||insertion||||||||||||||||||||||||||||||||||||||||||||||||||;DP=643;AF=0.056;MLEAC=2;MLEAF=0.056;AN=2;AC=2	GT:AD:DP:GQ:PGT:PID:PL:PS	1|1:0,19:19:57:1|1:14468997_G_T:799,57,0:14468997
chr2	15202761	.	A	AGG	482.66	PASS	ExcessHet=0.1158;FS=0;InbreedingCoeff=0.4569;MQ=51.15;QD=26.09;SOR=3.442;CSQ=GG|intergenic_variant|MODIFIER|||||||||||||||||||insertion||||||||||||||||||||||||||||||||||||||||||||||||||;DP=281;AF=0.056;MLEAC=4;MLEAF=0.111;AN=2;AC=2	GT:AD:DP:GQ:PGT:PID:PL:PS	1|1:0,11:11:33:1|1:15202744_GAA_G:495,33,0:15202744
chr2	17295053	.	A	C	115.65	PASS	ExcessHet=0.0755;FS=0;InbreedingCoeff=0.5798;MQ=40;QD=29.31;SOR=2.833;CSQ=C|intron_variant&non_coding_transcript_variant|MODIFIER||LOC119876055|Transcript|XR_005355240|lncRNA||6/6|XR_005355240.1:n.681-895T>G|||||||||-1||SNV||||||||||||||UU_Cfam_GSD_1.0_ROSY.refSeq.ensformat.gtf.gz||||||||||||||||||||||||||||||||||||,C|intron_variant&non_coding_transcript_variant|MODIFIER||LOC119876055|Transcript|…	GT:AD:DP:GQ:PGT:PID:PL:PS	1|1:0,3:3:9:1|1:17295037_ATTT_A:135,9,0:17295037
chr2	17414202	.	A	C	545.83	PASS	BaseQRankSum=1.39;ExcessHet=0.0625;FS=6.628;InbreedingCoeff=0.9895;MQ=60;MQRankSum=0;QD=22.74;ReadPosRankSum=0.437;SOR=0.561;CSQ=C|intron_variant|MODIFIER||ARL5B|Transcript|XM_038529960|protein_coding||1/5|XM_038529960.1:c.49+2796T>G|||||||||-1||SNV|||||||||XP_038385888|||||UU_Cfam_GSD_1.0_ROSY.refSeq.ensformat.gtf.gz||||||||||||||||||||||||||||||||||||,C|intron_variant|MODIFIER||ARL5B|Transcript…	GT:AD:DP:GQ:PL	1/1:3,21:24:17:572,17,0
chr2	19292174	.	C	T	701.21	PASS	BaseQRankSum=1.48;ExcessHet=0.0625;FS=0;InbreedingCoeff=0.9919;MQ=60;MQRankSum=0;QD=25.04;ReadPosRankSum=-0.251;SOR=0.622;CSQ=T|intron_variant|MODIFIER||PTER|Transcript|XM_038529999|protein_coding||3/4|XM_038529999.1:c.698+5313G>A|||||||||-1||SNV|||||||||XP_038385927|||||UU_Cfam_GSD_1.0_ROSY.refSeq.ensformat.gtf.gz||||||||||||||||||||||||||||||||||||,T|intron_variant|MODIFIER||PTER|Transcript|XM_…	GT:AD:DP:GQ:PGT:PID:PL:PS	1/1:2,26:28:34:.:.:728,34,0:.
chr2	19831432	.	C	CTGTG	132.47	PASS	ExcessHet=0.1472;FS=0;InbreedingCoeff=0.2585;MQ=37.76;QD=33.66;SOR=0.916;CSQ=TGTG|intergenic_variant|MODIFIER|||||||||||||||||||insertion||||||||||||||||||||||||||||||||||||||||||||||||||;DP=284;AF=0.056;MLEAC=4;MLEAF=0.111;AN=2;AC=2	GT:AD:DP:GQ:PL	1/1:0,3:3:9:135,9,0
chr2	20971085	.	T	TTTCC	492.16	PASS	ExcessHet=0.0625;FS=0;InbreedingCoeff=0.9957;MQ=60;QD=29.46;SOR=0.836;CSQ=TTCC|intergenic_variant|MODIFIER|||||||||||||||||||insertion||||||||||||||||||||||||||||||||||||||||||||||||||;DP=369;AF=0.056;MLEAC=2;MLEAF=0.056;AN=2;AC=2	GT:AD:DP:GQ:PGT:PID:PL:PS	1|1:0,13:13:39:1|1:20971037_C_CT:519,39,0:20971037
chr2	21110178	.	T	C	113.51	PASS	ExcessHet=0.0625;FS=0;InbreedingCoeff=0.7701;MQ=60;QD=30.58;SOR=2.833;CSQ=C|intron_variant|MODIFIER||FRMD4A|Transcript|XM_038530061|protein_coding||2/25|XM_038530061.1:c.-119+6657T>C|||||||||1||SNV|||||||||XP_038385989|||||UU_Cfam_GSD_1.0_ROSY.refSeq.ensformat.gtf.gz||||||||||||||||||||||||||||||||||||,C|intron_variant|MODIFIER||FRMD4A|Transcript|XM_038530064|protein_coding||2/24|XM_038530064.1:c…	GT:AD:DP:GQ:PGT:PID:PL:PS	1|1:0,3:3:9:1|1:21110126_C_T:135,9,0:21110126
chr2	21853595	.	C	T	31	MQ40	ExcessHet=0.0663;FS=0;InbreedingCoeff=0.5732;MQ=24;QD=15.5;SOR=0.693;CSQ=T|intron_variant|MODIFIER||PRPF18|Transcript|XM_038530090|protein_coding||10/10|XM_038530090.1:c.975+1646G>A|||||||||-1||SNV|||||||||XP_038386018|||||UU_Cfam_GSD_1.0_ROSY.refSeq.ensformat.gtf.gz||||||||||||||||||||||||||||||||||||,T|intron_variant|MODIFIER||PRPF18|Transcript|XM_038530091|protein_coding||9/9|XM_038530091.1:c.…	GT:AD:DP:GQ:PL	1/1:0,2:2:6:49,6,0
chr2	22333643	.	TA	T	286.95	PASS	ExcessHet=0.0625;FS=0;InbreedingCoeff=0.7812;MQ=60;QD=23.91;SOR=1.022;CSQ=-|intron_variant|MODIFIER||MCM10|Transcript|XM_038530101|protein_coding||20/20|XM_038530101.1:c.*16+29239del|||||||||-1||deletion|||||||||XP_038386029|||||UU_Cfam_GSD_1.0_ROSY.refSeq.ensformat.gtf.gz||||||||||||||||||||||||||||||||||||;DP=451;AF=0.056;MLEAC=2;MLEAF=0.056;AN=2;AC=2	GT:AD:DP:GQ:PL	1/1:0,12:12:36:313,36,0
chr2	27006884	.	T	TG	1132.21	PASS	ExcessHet=0.0625;FS=0;InbreedingCoeff=0.9681;MQ=60;QD=32.06;SOR=0.846;CSQ=G|intergenic_variant|MODIFIER|||||||||||||||||||insertion||||||||||||||||||||||||||||||||||||||||||||||||||;DP=380;AF=0.056;MLEAC=2;MLEAF=0.056;AN=2;AC=2	GT:AD:DP:GQ:PGT:PID:PL:PS	1|1:0,26:26:78:1|1:27006853_C_T:1159,78,0:27006853
chr2	28544145	.	T	C	1117.19	PASS	ExcessHet=0.0625;FS=0;InbreedingCoeff=1;MQ=60;QD=28.65;SOR=0.85;CSQ=C|intergenic_variant|MODIFIER|||||||||||||||||||SNV||||||||||||||||||||||||||||||||||||||||||||||||||;DP=611;AF=0.056;MLEAC=2;MLEAF=0.056;AN=2;AC=2	GT:AD:DP:GQ:PL	1/1:0,39:39:99:1144,117,0
chr2	28659693	.	G	C	519.19	PASS	ExcessHet=0.0625;FS=0;InbreedingCoeff=1;MQ=60;QD=32.45;SOR=1.609;CSQ=C|intergenic_variant|MODIFIER|||||||||||||||||||SNV||||||||||||||||||||||||||||||||||||||||||||||||||;DP=587;AF=0.056;MLEAC=2;MLEAF=0.056;AN=2;AC=2	GT:AD:DP:GQ:PL	1/1:0,16:16:48:546,48,0
chr2	28772898	.	T	C	815.19	PASS	ExcessHet=0.0625;FS=0;InbreedingCoeff=1;MQ=60;QD=29.11;SOR=0.997;CSQ=C|intron_variant|MODIFIER||PFKFB3|Transcript|XM_038530182|protein_coding||13/14|XM_038530182.1:c.1341+183A>G|||||||||-1||SNV|||||||||XP_038386110|||||UU_Cfam_GSD_1.0_ROSY.refSeq.ensformat.gtf.gz||||||||||||||||||||||||||||||||||||,C|intron_variant|MODIFIER||PFKFB3|Transcript|XM_038530183|protein_coding||13/16|XM_038530183.1:c.13…	GT:AD:DP:GQ:PL	1/1:0,28:28:84:842,84,0
chr2	28820528	.	CG	C	40.45	PASS	ExcessHet=0.2482;FS=0;InbreedingCoeff=0.2208;MQ=59.67;QD=28.69;SOR=1.609;CSQ=-|intron_variant|MODIFIER||PFKFB3|Transcript|XM_038530188|protein_coding||1/14|XM_038530188.1:c.16+17348del|||||||||-1||deletion|||||||||XP_038386116|||||UU_Cfam_GSD_1.0_ROSY.refSeq.ensformat.gtf.gz||||||||||||||||||||||||||||||||||||,-|upstream_gene_variant|MODIFIER||PFKFB3|Transcript|XM_038530189|protein_coding||||||||…	GT:AD:DP:GQ:PGT:PID:PL:PS	1|1:0,1:1:3:1|1:28820507_GGGAGGGGGGGGGA_G:45,3,0:28820507
chr2	28887131	.	T	TC	509.87	PASS	ExcessHet=0.0812;FS=0;InbreedingCoeff=0.7333;MQ=60;QD=26.84;SOR=2.948;CSQ=C|intron_variant|MODIFIER||RBM17|Transcript|XM_038530190|protein_coding||1/11|XM_038530190.1:c.-16+795dup|||||||||-1||insertion|||||||||XP_038386118|||||UU_Cfam_GSD_1.0_ROSY.refSeq.ensformat.gtf.gz||||||||||||||||||||||||||||||||||||;DP=501;AF=0.056;MLEAC=2;MLEAF=0.056;AN=2;AC=2	GT:AD:DP:GQ:PGT:PID:PL:PS	1|1:0,19:19:57:1|1:28887131_T_TC:533,57,0:28887131
chr2	28981594	.	AATAT	A	1151.16	PASS	BaseQRankSum=-0.98;ExcessHet=0.0625;FS=0;InbreedingCoeff=0.9999;MQ=60;MQRankSum=0;QD=34.88;ReadPosRankSum=0.21;SOR=0.275;CSQ=-|downstream_gene_variant|MODIFIER||IL2RA|Transcript|NM_001003211|protein_coding|||||||||||4465|1||deletion|||||||||NP_001003211|||||UU_Cfam_GSD_1.0_ROSY.refSeq.ensformat.gtf.gz||||||||||||||||||||||||||||||||||||,-|intron_variant&non_coding_transcript_variant|MODIFIER||LOC…	GT:AD:DP:GQ:PL	1/1:1,32:33:81:1178,81,0
chr2	29047546	.	A	AGTTT	40.43	PASS	ExcessHet=0.1703;FS=0;InbreedingCoeff=0.3282;MQ=23.76;QD=25.04;SOR=1.609;CSQ=GTTT|intron_variant|MODIFIER||IL15RA|Transcript|XM_038529571|protein_coding||2/6|XM_038529571.1:c.307+2286_307+2287insGTTT|||||||||1||insertion|||||||||XP_038385499|||||UU_Cfam_GSD_1.0_ROSY.refSeq.ensformat.gtf.gz||||||||||||||||||||||||||||||||||||;DP=284;AF=0.056;MLEAC=3;MLEAF=0.083;AN=2;AC=2	GT:AD:DP:GQ:PGT:PID:PL:PS	1|1:0,1:1:3:1|1:29047537_T_A:45,3,0:29047537
chr2	29466167	.	G	T	605.21	PASS	ExcessHet=0.0625;FS=0;InbreedingCoeff=0.9918;MQ=59.42;QD=27.51;SOR=1.329;CSQ=T|downstream_gene_variant|MODIFIER||CALML5|Transcript|XM_038529611|protein_coding|||||||||||2054|1||SNV|||||||||XP_038385539|||||UU_Cfam_GSD_1.0_ROSY.refSeq.ensformat.gtf.gz||||||||||||||||||||||||||||||||||||;DP=464;AF=0.056;MLEAC=2;MLEAF=0.056;AN=2;AC=2	GT:AD:DP:GQ:PL	1/1:0,22:22:64:632,64,0
chr2	31284493	.	C	T	672.19	PASS	ExcessHet=0.0625;FS=0;InbreedingCoeff=1;MQ=60;QD=29.23;SOR=0.776;CSQ=T|intron_variant|MODIFIER||PFKP|Transcript|XM_038530215|protein_coding||2/22|XM_038530215.1:c.187-3788G>A|||||||||-1||SNV|||||||||XP_038386143|||||UU_Cfam_GSD_1.0_ROSY.refSeq.ensformat.gtf.gz||||||||||||||||||||||||||||||||||||,T|intron_variant|MODIFIER||PFKP|Transcript|XM_038530216|protein_coding||2/21|XM_038530216.1:c.187-3788…	GT:AD:DP:GQ:PL	1/1:0,23:23:69:699,69,0
chr2	31300597	.	G	GGGGGGGGGGGGGGGGGAGAACGTATTGGGGAAGGAGCCTCCCCCA	321.17	PASS	BaseQRankSum=-0.109;ExcessHet=0.1296;FS=15.268;InbreedingCoeff=0.5189;MQ=60;MQRankSum=0;QD=31.42;ReadPosRankSum=-0.791;SOR=4.285;CSQ=GGGGGGGGGGGGGGGGAGAACGTATTGGGGAAGGAGCCTCCCCCA|upstream_gene_variant|MODIFIER||PFKP|Transcript|XM_038530215|protein_coding|||||||||||1320|-1||insertion|||||||||XP_038386143|||||UU_Cfam_GSD_1.0_ROSY.refSeq.ensformat.gtf.gz||||||||||||||||||||||||||||||||||||,GGGGGGGGG…	GT:AD:DP:GQ:PL	1/1:0,8:8:24:336,24,0
chr2	31303619	.	C	T	1211.19	PASS	ExcessHet=0.0625;FS=0;InbreedingCoeff=1;MQ=60;QD=26.33;SOR=0.78;CSQ=T|upstream_gene_variant|MODIFIER||PFKP|Transcript|XM_038530215|protein_coding|||||||||||4342|-1||SNV|||||||||XP_038386143|||||UU_Cfam_GSD_1.0_ROSY.refSeq.ensformat.gtf.gz||||||||||||||||||||||||||||||||||||,T|upstream_gene_variant|MODIFIER||PFKP|Transcript|XM_038530216|protein_coding|||||||||||4342|-1||SNV|||||||||XP_038386144|||…	GT:AD:DP:GQ:PL	1/1:0,46:46:99:1238,138,0
chr2	31524457	.	C	T	579.42	SOR3	ExcessHet=0.1296;FS=0;InbreedingCoeff=0.1602;MQ=60;QD=27.35;SOR=5.283;CSQ=T|intergenic_variant|MODIFIER|||||||||||||||||||SNV||||||||||||||||||||||||||||||||||||||||||||||||||;DP=208;AF=0.056;MLEAC=5;MLEAF=0.139;AN=2;AC=2	GT:AD:DP:GQ:PGT:PID:PL:PS	1|1:0,13:13:39:1|1:31524437_TC_T:585,39,0:31524437
chr2	31602808	.	C	T	1599.19	PASS	ExcessHet=0.0625;FS=0;InbreedingCoeff=1;MQ=60;QD=29.61;SOR=0.767;CSQ=T|intergenic_variant|MODIFIER|||||||||||||||||||SNV||||||||||||||||||||||||||||||||||||||||||||||||||;DP=656;AF=0.056;MLEAC=2;MLEAF=0.056;AN=2;AC=2	GT:AD:DP:GQ:PL	1/1:0,54:54:99:1626,162,0
chr2	31774918	.	T	C	89.13	MQ40	ExcessHet=0.2482;FS=0;InbreedingCoeff=0.3955;MQ=27;QD=29.71;SOR=2.833;CSQ=C|intergenic_variant|MODIFIER|||||||||||||||||||SNV||||||||||||||||||||||||||||||||||||||||||||||||||;DP=11;AF=0.056;MLEAC=3;MLEAF=0.083;AN=2;AC=2	GT:AD:DP:GQ:PL	1/1:0,3:3:9:95,9,0
chr2	31796293	.	CCCATTTCATCCCATT	C	306.18	PASS	ExcessHet=0.0625;FS=0;InbreedingCoeff=0.4585;MQ=52.15;QD=30.62;SOR=1.609;CSQ=-|intergenic_variant|MODIFIER|||||||||||||||||||deletion||||||||||||||||||||||||||||||||||||||||||||||||||;DP=536;AF=0.056;MLEAC=2;MLEAF=0.056;AN=2;AC=2	GT:AD:DP:GQ:PGT:PID:PL:PS	1|1:0,10:10:29:1|1:31796273_T_C:330,29,0:31796273
chr2	31976542	.	G	A	821.19	PASS	ExcessHet=0.0625;FS=0;InbreedingCoeff=1;MQ=60;QD=28.32;SOR=0.906;CSQ=A|intergenic_variant|MODIFIER|||||||||||||||||||SNV||||||||||||||||||||||||||||||||||||||||||||||||||;DP=527;AF=0.056;MLEAC=2;MLEAF=0.056;AN=2;AC=2	GT:AD:DP:GQ:PL	1/1:0,29:29:87:848,87,0
chr2	31987484	.	G	A	948.19	PASS	BaseQRankSum=1.3;ExcessHet=0.0625;FS=0;InbreedingCoeff=1;MQ=60;MQRankSum=0;QD=28.73;ReadPosRankSum=-0.368;SOR=0.275;CSQ=A|intergenic_variant|MODIFIER|||||||||||||||||||SNV||||||||||||||||||||||||||||||||||||||||||||||||||;DP=587;AF=0.056;MLEAC=2;MLEAF=0.056;AN=2;AC=2	GT:AD:DP:GQ:PL	1/1:1,32:33:74:975,74,0
chr2	32461040	.	GCTGTGA	G	1567.16	PASS	ExcessHet=0.0625;FS=0;InbreedingCoeff=1;MQ=60;QD=29.81;SOR=1.121;CSQ=-|intergenic_variant|MODIFIER|||||||||||||||||||deletion||||||||||||||||||||||||||||||||||||||||||||||||||;DP=599;AF=0.056;MLEAC=2;MLEAF=0.056;AN=2;AC=2	GT:AD:DP:GQ:PL	1/1:0,37:37:99:1594,111,0
chr2	32474167	.	C	A	983.19	PASS	BaseQRankSum=1.98;ExcessHet=0.0625;FS=3.136;InbreedingCoeff=1;MQ=60;MQRankSum=0;QD=28.09;ReadPosRankSum=-1.536;SOR=0.405;CSQ=A|intergenic_variant|MODIFIER|||||||||||||||||||SNV||||||||||||||||||||||||||||||||||||||||||||||||||;DP=581;AF=0.056;MLEAC=2;MLEAF=0.056;AN=2;AC=2	GT:AD:DP:GQ:PL	1/1:1,34:35:95:1010,95,0
chr2	32490666	.	G	A	1347.19	PASS	ExcessHet=0.0625;FS=0;InbreedingCoeff=1;MQ=60;QD=29.94;SOR=0.737;CSQ=A|intergenic_variant|MODIFIER|||||||||||||||||||SNV||||||||||||||||||||||||||||||||||||||||||||||||||;DP=620;AF=0.056;MLEAC=2;MLEAF=0.056;AN=2;AC=2	GT:AD:DP:GQ:PL	1/1:0,45:45:99:1374,135,0
chr2	32904082	.	C	T	1063.2	PASS	ExcessHet=0.0625;FS=0;InbreedingCoeff=0.9997;MQ=60;QD=29.53;SOR=0.804;CSQ=T|downstream_gene_variant|MODIFIER||ADARB2|Transcript|XM_038530219|protein_coding|||||||||||2221|1||SNV|||||||||XP_038386147|||||UU_Cfam_GSD_1.0_ROSY.refSeq.ensformat.gtf.gz||||||||||||||||||||||||||||||||||||;DP=542;AF=0.056;MLEAC=2;MLEAF=0.056;AN=2;AC=2	GT:AD:DP:GQ:PL	1/1:0,36:36:99:1090,108,0
chr2	32905323	.	C	T	467.31	SOR3	ExcessHet=0.0625;FS=0;InbreedingCoeff=0.9354;MQ=60;QD=24.6;SOR=3.611;CSQ=T|downstream_gene_variant|MODIFIER||ADARB2|Transcript|XM_038530219|protein_coding|||||||||||3462|1||SNV|||||||||XP_038386147|||||UU_Cfam_GSD_1.0_ROSY.refSeq.ensformat.gtf.gz||||||||||||||||||||||||||||||||||||;DP=330;AF=0.056;MLEAC=2;MLEAF=0.056;AN=2;AC=2	GT:AD:DP:GQ:PL	1/1:0,19:19:56:494,56,0
chr2	32908330	.	C	A	771.19	PASS	ExcessHet=0.0625;FS=0;InbreedingCoeff=1;MQ=60;QD=29.66;SOR=1.022;CSQ=A|intergenic_variant|MODIFIER|||||||||||||||||||SNV||||||||||||||||||||||||||||||||||||||||||||||||||;DP=517;AF=0.056;MLEAC=2;MLEAF=0.056;AN=2;AC=2	GT:AD:DP:GQ:PL	1/1:0,26:26:78:798,78,0
chr2	33033040	.	C	T	478.44	PASS	BaseQRankSum=0.622;ExcessHet=0.0625;FS=9.165;InbreedingCoeff=0.9493;MQ=59.66;MQRankSum=-0.158;QD=21.75;ReadPosRankSum=1.43;SOR=1.548;CSQ=T|intergenic_variant|MODIFIER|||||||||||||||||||SNV||||||||||||||||||||||||||||||||||||||||||||||||||;DP=466;AF=0.056;MLEAC=2;MLEAF=0.056;AN=2;AC=2	GT:AD:DP:GQ:PL	1/1:2,20:22:20:505,20,0
chr2	33065466	.	G	A	988.19	PASS	ExcessHet=0.0625;FS=0;InbreedingCoeff=1;MQ=60;QD=28.23;SOR=0.869;CSQ=A|intergenic_variant|MODIFIER|||||||||||||||||||SNV||||||||||||||||||||||||||||||||||||||||||||||||||;DP=603;AF=0.056;MLEAC=2;MLEAF=0.056;AN=2;AC=2	GT:AD:DP:GQ:PL	1/1:0,35:35:99:1015,105,0
chr2	33224020	.	G	A	1198.19	PASS	ExcessHet=0.0625;FS=0;InbreedingCoeff=1;MQ=60;QD=28.53;SOR=0.693;CSQ=A|intergenic_variant|MODIFIER|||||||||||||||||||SNV||||||||||||||||||||||||||||||||||||||||||||||||||;DP=618;AF=0.056;MLEAC=2;MLEAF=0.056;AN=2;AC=2	GT:AD:DP:GQ:PL	1/1:0,42:42:99:1225,126,0
chr2	33232641	.	G	T	1014.19	PASS	BaseQRankSum=-0.741;ExcessHet=0.0625;FS=0;InbreedingCoeff=1;MQ=60;MQRankSum=0;QD=28.17;ReadPosRankSum=1.16;SOR=0.246;CSQ=T|intergenic_variant|MODIFIER|||||||||||||||||||SNV||||||||||||||||||||||||||||||||||||||||||||||||||;DP=553;AF=0.056;MLEAC=2;MLEAF=0.056;AN=2;AC=2	GT:AD:DP:GQ:PL	1/1:1,35:36:73:1041,73,0
chr2	33279827	.	C	T	993.19	PASS	ExcessHet=0.0625;FS=0;InbreedingCoeff=1;MQ=60;QD=26.84;SOR=0.746;CSQ=T|intron_variant|MODIFIER||DIP2C|Transcript|XM_038530232|protein_coding||1/37|XM_038530232.1:c.85+8629C>T|||||||||1||SNV|||||||||XP_038386160|||||UU_Cfam_GSD_1.0_ROSY.refSeq.ensformat.gtf.gz||||||||||||||||||||||||||||||||||||,T|intron_variant|MODIFIER||DIP2C|Transcript|XM_038530233|protein_coding||1/36|XM_038530233.1:c.85+8629C…	GT:AD:DP:GQ:PL	1/1:0,37:37:99:1020,111,0
chr2	33401031	.	A	G	1057.19	PASS	ExcessHet=0.0625;FS=0;InbreedingCoeff=1;MQ=60;QD=29.72;SOR=0.941;CSQ=G|intron_variant|MODIFIER||DIP2C|Transcript|XM_038530232|protein_coding||6/37|XM_038530232.1:c.772+2193A>G|||||||||1||SNV|||||||||XP_038386160|||||UU_Cfam_GSD_1.0_ROSY.refSeq.ensformat.gtf.gz||||||||||||||||||||||||||||||||||||,G|intron_variant|MODIFIER||DIP2C|Transcript|XM_038530233|protein_coding||5/36|XM_038530233.1:c.604+219…	GT:AD:DP:GQ:PGT:PID:PL:PS	1|1:0,25:25:75:1|1:33401031_A_G:1084,75,0:33401031
chr2	33401036	.	G	T	1057.19	PASS	ExcessHet=0.0625;FS=0;InbreedingCoeff=1;MQ=60;QD=24.83;SOR=0.941;CSQ=T|intron_variant|MODIFIER||DIP2C|Transcript|XM_038530232|protein_coding||6/37|XM_038530232.1:c.772+2198G>T|||||||||1||SNV|||||||||XP_038386160|||||UU_Cfam_GSD_1.0_ROSY.refSeq.ensformat.gtf.gz||||||||||||||||||||||||||||||||||||,T|intron_variant|MODIFIER||DIP2C|Transcript|XM_038530233|protein_coding||5/36|XM_038530233.1:c.604+219…	GT:AD:DP:GQ:PGT:PID:PL:PS	1|1:0,25:25:75:1|1:33401031_A_G:1084,75,0:33401031
chr2	34435636	.	T	C	801.19	PASS	BaseQRankSum=-0.711;ExcessHet=0.0625;FS=0;InbreedingCoeff=1;MQ=60;MQRankSum=0;QD=27.63;ReadPosRankSum=-1.196;SOR=0.283;CSQ=C|intron_variant|MODIFIER||NRG2|Transcript|XM_038530311|protein_coding||2/12|XM_038530311.1:c.-68+16665A>G|||||||||-1||SNV|||||||||XP_038386239|||||UU_Cfam_GSD_1.0_ROSY.refSeq.ensformat.gtf.gz||||||||||||||||||||||||||||||||||||,C|intron_variant|MODIFIER||NRG2|Transcript|XM_0…	GT:AD:DP:GQ:PL	1/1:1,28:29:52:828,52,0
chr2	34451684	.	A	G	1637.19	PASS	ExcessHet=0.0625;FS=0;InbreedingCoeff=1;MQ=60;QD=29.79;SOR=1.121;CSQ=G|intron_variant|MODIFIER||NRG2|Transcript|XM_038530311|protein_coding||2/12|XM_038530311.1:c.-68+617T>C|||||||||-1||SNV|||||||||XP_038386239|||||UU_Cfam_GSD_1.0_ROSY.refSeq.ensformat.gtf.gz||||||||||||||||||||||||||||||||||||,G|intron_variant|MODIFIER||NRG2|Transcript|XM_038530312|protein_coding||1/11|XM_038530312.1:c.-68+617T>…	GT:AD:DP:GQ:PGT:PID:PL:PS	1|1:0,37:37:99:1|1:34451682_T_C:1664,111,0:34451682
chr2	34620396	.	G	GATTT	379.91	PASS	ExcessHet=0.0625;FS=0;InbreedingCoeff=0.5942;MQ=57.79;QD=32.14;SOR=2.093;CSQ=ATTT|intron_variant|MODIFIER||PFDN1|Transcript|NM_001252417|protein_coding||2/3|NM_001252417.1:c.201-6710_201-6707dup|||||||||-1||insertion|||||||||NP_001239346|||||UU_Cfam_GSD_1.0_ROSY.refSeq.ensformat.gtf.gz||||||||||||||||||||||||||||||||||||;DP=495;AF=0.056;MLEAC=2;MLEAF=0.056;AN=2;AC=2	GT:AD:DP:GQ:PL	1/1:0,9:9:27:405,27,0
chr2	35497857	.	C	CAGAG	997.16	PASS	ExcessHet=0.0625;FS=0;InbreedingCoeff=1;MQ=60;QD=29.86;SOR=0.963;CSQ=AGAG|intron_variant|MODIFIER||LOC478038|Transcript|XM_038530405|protein_coding||2/4|XM_038530405.1:c.2433+31390_2433+31393dup|||||||||1||insertion|||||||||XP_038386333|||||UU_Cfam_GSD_1.0_ROSY.refSeq.ensformat.gtf.gz||||||||||||||||||||||||||||||||||||,AGAG|intron_variant|MODIFIER||LOC478038|Transcript|XM_038530406|protein_codin…	GT:AD:DP:GQ:PL	1/1:0,23:23:69:1024,69,0
chr2	36130905	.	C	G	622.2	PASS	ExcessHet=0.0625;FS=0;InbreedingCoeff=0.9956;MQ=59.69;QD=27.05;SOR=0.776;CSQ=G|intergenic_variant|MODIFIER|||||||||||||||||||SNV||||||||||||||||||||||||||||||||||||||||||||||||||;DP=500;AF=0.056;MLEAC=2;MLEAF=0.056;AN=2;AC=2	GT:AD:DP:GQ:PL	1/1:0,23:23:68:649,68,0
chr2	36362299	.	C	G	1394.2	PASS	ExcessHet=0.0625;FS=0;InbreedingCoeff=0.9999;MQ=60;QD=31.69;SOR=0.883;CSQ=G|intron_variant|MODIFIER||SPRY4|Transcript|XM_038530477|protein_coding||1/1|XM_038530477.1:c.-48+166G>C|||||||||-1||SNV|||||||||XP_038386405|||||UU_Cfam_GSD_1.0_ROSY.refSeq.ensformat.gtf.gz||||||||||||||||||||||||||||||||||||,G|upstream_gene_variant|MODIFIER||LOC102153902|Transcript|XR_005355475|lncRNA|||||||||||396|1||SNV…	GT:AD:DP:GQ:PL	1/1:0,44:44:99:1421,132,0
chr2	37966336	.	GAGA	G	565.64	PASS	ExcessHet=0.0625;FS=0;InbreedingCoeff=0.8099;MQ=59.05;QD=31.42;SOR=1.863;CSQ=-|intergenic_variant|MODIFIER|||||||||||||||||||deletion||||||||||||||||||||||||||||||||||||||||||||||||||;DP=359;AF=0.056;MLEAC=2;MLEAF=0.056;AN=2;AC=2	GT:AD:DP:GQ:PL	1/1:0,18:18:54:592,54,0
chr2	38487282	.	A	T	727.19	PASS	ExcessHet=0.0625;FS=0;InbreedingCoeff=1;MQ=60;QD=30.3;SOR=1.27;CSQ=T|intergenic_variant|MODIFIER|||||||||||||||||||SNV||||||||||||||||||||||||||||||||||||||||||||||||||;DP=602;AF=0.056;MLEAC=2;MLEAF=0.056;AN=2;AC=2	GT:AD:DP:GQ:PL	1/1:0,24:24:72:754,72,0
chr2	38705728	.	A	C	561.19	PASS	ExcessHet=0.0625;FS=0;InbreedingCoeff=1;MQ=60;QD=29.54;SOR=1.292;CSQ=C|intron_variant&non_coding_transcript_variant|MODIFIER||LOC111094606|Transcript|XR_005354985|lncRNA||3/5|XR_005354985.1:n.292+7368T>G|||||||||-1||SNV||||||||||||||UU_Cfam_GSD_1.0_ROSY.refSeq.ensformat.gtf.gz||||||||||||||||||||||||||||||||||||;DP=587;AF=0.056;MLEAC=2;MLEAF=0.056;AN=2;AC=2	GT:AD:DP:GQ:PL	1/1:0,19:19:57:588,57,0
chr2	38854871	.	C	T	1004.19	PASS	ExcessHet=0.0625;FS=0;InbreedingCoeff=1;MQ=60;QD=31.38;SOR=0.957;CSQ=T|intron_variant&non_coding_transcript_variant|MODIFIER||LOC111092072|Transcript|XR_005355491|lncRNA||2/4|XR_005355491.1:n.236+25074C>T|||||||||1||SNV||||||||||||||UU_Cfam_GSD_1.0_ROSY.refSeq.ensformat.gtf.gz||||||||||||||||||||||||||||||||||||,T|intron_variant&non_coding_transcript_variant|MODIFIER||LOC111092072|Transcript|XR_0…	GT:AD:DP:GQ:PL	1/1:0,32:32:96:1031,96,0
chr2	38892296	.	T	A	1302.19	PASS	ExcessHet=0.0625;FS=0;InbreedingCoeff=1;MQ=60;QD=29.6;SOR=1.364;CSQ=A|intron_variant&non_coding_transcript_variant|MODIFIER||LOC111092072|Transcript|XR_005355491|lncRNA||2/4|XR_005355491.1:n.237-46457T>A|||||||||1||SNV||||||||||||||UU_Cfam_GSD_1.0_ROSY.refSeq.ensformat.gtf.gz||||||||||||||||||||||||||||||||||||,A|intron_variant&non_coding_transcript_variant|MODIFIER||LOC111092072|Transcript|XR_00…	GT:AD:DP:GQ:PL	1/1:0,44:44:99:1329,132,0
chr2	38900395	.	C	T	771.19	PASS	BaseQRankSum=-0.897;ExcessHet=0.0625;FS=0;InbreedingCoeff=1;MQ=60;MQRankSum=0;QD=26.59;ReadPosRankSum=0.179;SOR=0.223;CSQ=T|intron_variant&non_coding_transcript_variant|MODIFIER||LOC111092072|Transcript|XR_005355491|lncRNA||2/4|XR_005355491.1:n.237-38358C>T|||||||||1||SNV||||||||||||||UU_Cfam_GSD_1.0_ROSY.refSeq.ensformat.gtf.gz||||||||||||||||||||||||||||||||||||,T|intron_variant&non_coding_tran…	GT:AD:DP:GQ:PL	1/1:1,28:29:52:798,52,0
chr2	38915502	.	G	A	826.19	PASS	ExcessHet=0.0625;FS=0;InbreedingCoeff=1;MQ=60;QD=29.51;SOR=0.836;CSQ=A|intron_variant&non_coding_transcript_variant|MODIFIER||LOC111092072|Transcript|XR_005355491|lncRNA||2/4|XR_005355491.1:n.237-23251G>A|||||||||1||SNV||||||||||||||UU_Cfam_GSD_1.0_ROSY.refSeq.ensformat.gtf.gz||||||||||||||||||||||||||||||||||||,A|intron_variant&non_coding_transcript_variant|MODIFIER||LOC111092072|Transcript|XR_0…	GT:AD:DP:GQ:PL	1/1:0,28:28:84:853,84,0
chr2	39023176	.	G	A	590.2	MQ40	ExcessHet=0.0625;FS=0;InbreedingCoeff=0.9972;MQ=39.67;QD=32.79;SOR=0.914;CSQ=A|intergenic_variant|MODIFIER|||||||||||||||||||SNV||||||||||||||||||||||||||||||||||||||||||||||||||;DP=350;AF=0.056;MLEAC=2;MLEAF=0.056;AN=2;AC=2	GT:AD:DP:GQ:PL	1/1:0,18:18:54:617,54,0
chr2	39419264	.	G	A	968.19	PASS	ExcessHet=0.0625;FS=0;InbreedingCoeff=1;MQ=60;QD=27.66;SOR=0.749;CSQ=A|intron_variant|MODIFIER||PRELID2|Transcript|XM_038530503|protein_coding||5/6|XM_038530503.1:c.474+8757C>T|||||||||-1||SNV|||||||||XP_038386431|||||UU_Cfam_GSD_1.0_ROSY.refSeq.ensformat.gtf.gz||||||||||||||||||||||||||||||||||||,A|intron_variant|MODIFIER||PRELID2|Transcript|XM_038530504|protein_coding||7/8|XM_038530504.1:c.387+…	GT:AD:DP:GQ:PL	1/1:0,35:35:99:995,105,0
chr2	39485136	.	C	T	497.19	PASS	ExcessHet=0.0625;FS=0;InbreedingCoeff=1;MQ=60;QD=24.86;SOR=1.127;CSQ=T|3_prime_UTR_variant|MODIFIER||GRXCR2|Transcript|XM_038530513|protein_coding|3/3||XM_038530513.1:c.*2564G>A||5269|||||||-1||SNV|||||||||XP_038386441|||||UU_Cfam_GSD_1.0_ROSY.refSeq.ensformat.gtf.gz||||||||||||||||||||||||||||||||||||;DP=582;AF=0.056;MLEAC=2;MLEAF=0.056;AN=2;AC=2	GT:AD:DP:GQ:PL	1/1:0,20:20:59:524,59,0
chr2	39553909	.	G	A	1466.19	PASS	ExcessHet=0.0625;FS=0;InbreedingCoeff=1;MQ=60;QD=29.92;SOR=0.818;CSQ=A|missense_variant|MODERATE||SH3RF2|Transcript|XM_038530508|protein_coding|2/11||XM_038530508.1:c.212G>A|XP_038386436.1:p.Arg71His|472|212|71|R/H|cGt/cAt|||1||SNV|||||||||XP_038386436|||||UU_Cfam_GSD_1.0_ROSY.refSeq.ensformat.gtf.gz||||||||||||||||||||||||||||||||||||,A|missense_variant|MODERATE||SH3RF2|Transcript|XM_038530509|p…	GT:AD:DP:GQ:PL	1/1:0,49:49:99:1493,147,0
chr2	39581684	.	A	G	1097.19	PASS	BaseQRankSum=1.5;ExcessHet=0.0625;FS=0;InbreedingCoeff=1;MQ=60;MQRankSum=0;QD=26.76;ReadPosRankSum=-1.787;SOR=0.85;CSQ=G|intron_variant|MODIFIER||SH3RF2|Transcript|XM_038530508|protein_coding||2/10|XM_038530508.1:c.378+27609A>G|||||||||1||SNV|||||||||XP_038386436|||||UU_Cfam_GSD_1.0_ROSY.refSeq.ensformat.gtf.gz||||||||||||||||||||||||||||||||||||,G|intron_variant|MODIFIER||SH3RF2|Transcript|XM_03…	GT:AD:DP:GQ:PL	1/1:2,39:41:74:1124,74,0
chr2	39614799	.	T	G	1174.19	PASS	ExcessHet=0.0625;FS=0;InbreedingCoeff=1;MQ=60;QD=30.9;SOR=0.798;CSQ=G|intron_variant|MODIFIER||SH3RF2|Transcript|XM_038530508|protein_coding||3/10|XM_038530508.1:c.648+1205T>G|||||||||1||SNV|||||||||XP_038386436|||||UU_Cfam_GSD_1.0_ROSY.refSeq.ensformat.gtf.gz||||||||||||||||||||||||||||||||||||,G|intron_variant|MODIFIER||SH3RF2|Transcript|XM_038530509|protein_coding||3/10|XM_038530509.1:c.648+12…	GT:AD:DP:GQ:PL	1/1:0,38:38:99:1201,114,0
chr2	39827840	.	T	C	727.19	PASS	ExcessHet=0.0625;FS=0;InbreedingCoeff=1;MQ=60;QD=30.3;SOR=1.051;CSQ=C|intron_variant|MODIFIER||RBM27|Transcript|XM_038530519|protein_coding||3/20|XM_038530519.1:c.304-750T>C|||||||||1||SNV|||||||||XP_038386447|||||UU_Cfam_GSD_1.0_ROSY.refSeq.ensformat.gtf.gz||||||||||||||||||||||||||||||||||||,C|intron_variant|MODIFIER||RBM27|Transcript|XM_038530520|protein_coding||3/20|XM_038530520.1:c.304-750T>…	GT:AD:DP:GQ:PL	1/1:0,24:24:72:754,72,0
chr2	40664103	.	TTTA	T	819.16	PASS	BaseQRankSum=0.839;ExcessHet=0.0625;FS=2.365;InbreedingCoeff=1;MQ=60;MQRankSum=0;QD=33.84;ReadPosRankSum=-0.434;SOR=1.047;CSQ=-|intergenic_variant|MODIFIER|||||||||||||||||||deletion||||||||||||||||||||||||||||||||||||||||||||||||||;DP=556;AF=0.056;MLEAC=2;MLEAF=0.056;AN=2;AC=2	GT:AD:DP:GQ:PGT:PID:PL:PS	1|1:0,19:19:57:1|1:40664097_TA_T:846,57,0:40664097
chr2	40681327	.	TA	T	1040.16	PASS	ExcessHet=0.0625;FS=0;InbreedingCoeff=1;MQ=60;QD=34.67;SOR=1.765;CSQ=-|intergenic_variant|MODIFIER|||||||||||||||||||deletion||||||||||||||||||||||||||||||||||||||||||||||||||;DP=638;AF=0.056;MLEAC=2;MLEAF=0.056;AN=2;AC=2	GT:AD:DP:GQ:PL	1/1:0,30:30:90:1067,90,0
chr2	40880248	.	CAAAT	C	1148.16	PASS	ExcessHet=0.0625;FS=0;InbreedingCoeff=1;MQ=60;QD=35.26;SOR=0.922;CSQ=-|intron_variant|MODIFIER||DPYSL3|Transcript|XM_038530547|protein_coding||2/13|XM_038530547.1:c.504-1027_504-1024del|||||||||-1||deletion|||||||||XP_038386475|||||UU_Cfam_GSD_1.0_ROSY.refSeq.ensformat.gtf.gz||||||||||||||||||||||||||||||||||||,-|intron_variant|MODIFIER||DPYSL3|Transcript|XM_038530548|protein_coding||2/13|XM_0385…	GT:AD:DP:GQ:PL	1/1:0,27:27:81:1175,81,0
chr2	42106369	.	TTC	T	156.1	PASS	ExcessHet=0.0625;FS=0;InbreedingCoeff=0.9273;MQ=55.66;QD=24.54;SOR=1.609;CSQ=-|intron_variant|MODIFIER||SLC38A9|Transcript|XM_038530610|protein_coding||11/14|XM_038530610.1:c.1158+3604_1158+3605del|||||||||-1||deletion|||||||||XP_038386538|||||UU_Cfam_GSD_1.0_ROSY.refSeq.ensformat.gtf.gz||||||||||||||||||||||||||||||||||||,-|intron_variant|MODIFIER||SLC38A9|Transcript|XM_038530611|protein_coding|…	GT:AD:DP:GQ:PGT:PID:PL:PS	1|1:0,4:4:12:1|1:42106364_T_TCTCTCTCTC:180,12,0:42106364
chr2	43172694	.	C	A	781.19	PASS	ExcessHet=0.0625;FS=0;InbreedingCoeff=0.9999;MQ=60;QD=28.93;SOR=0.765;CSQ=A|intron_variant|MODIFIER||MAP3K1|Transcript|XM_038530628|protein_coding||16/19|XM_038530628.1:c.3968-502C>A|||||||||1||SNV|||||||||XP_038386556|||||UU_Cfam_GSD_1.0_ROSY.refSeq.ensformat.gtf.gz||||||||||||||||||||||||||||||||||||,A|intron_variant&non_coding_transcript_variant|MODIFIER||LOC106557898|Transcript|XR_005355529|l…	GT:AD:DP:GQ:PL	1/1:0,27:27:81:808,81,0
chr2	44255969	.	T	TG	607.16	PASS	ExcessHet=0.0625;FS=0;InbreedingCoeff=1;MQ=60;QD=27.6;SOR=1.085;CSQ=G|intergenic_variant|MODIFIER|||||||||||||||||||insertion||||||||||||||||||||||||||||||||||||||||||||||||||;DP=538;AF=0.056;MLEAC=2;MLEAF=0.056;AN=2;AC=2	GT:AD:DP:GQ:PL	1/1:0,22:22:66:634,66,0
chr2	44274570	.	G	GTATT	884.16	PASS	ExcessHet=0.0625;FS=0.985;InbreedingCoeff=0.9992;MQ=58.6;QD=33.45;SOR=0.509;CSQ=TATT|intergenic_variant|MODIFIER|||||||||||||||||||insertion||||||||||||||||||||||||||||||||||||||||||||||||||;DP=567;AF=0.056;MLEAC=2;MLEAF=0.056;AN=2;AC=2	GT:AD:DP:GQ:PGT:PID:PL:PS	1/1:0,22:22:65:.:.:911,65,0:.
chr2	44548286	.	GGA	G	71.61	PASS	ExcessHet=0.0625;FS=0;InbreedingCoeff=0.4885;MQ=21;QD=31.69;SOR=2.303;CSQ=-|upstream_gene_variant|MODIFIER||PLK2|Transcript|XM_038530642|protein_coding|||||||||||1414|-1||deletion|||||||||XP_038386570|||||UU_Cfam_GSD_1.0_ROSY.refSeq.ensformat.gtf.gz||||||||||||||||||||||||||||||||||||;DP=256;AF=0.056;MLEAC=1;MLEAF=0.028;AN=2;AC=2	GT:AD:DP:GQ:PGT:PID:PL:PS	1|1:0,2:2:6:1|1:44548275_G_C:90,6,0:44548275
chr2	44990695	.	C	A	57.26	PASS	ExcessHet=0.1472;FS=0;InbreedingCoeff=0.0821;MQ=60;QD=28.63;SOR=2.303;CSQ=A|intergenic_variant|MODIFIER|||||||||||||||||||SNV||||||||||||||||||||||||||||||||||||||||||||||||||;DP=173;AF=0.056;MLEAC=4;MLEAF=0.111;AN=2;AC=2	GT:AD:DP:GQ:PGT:PID:PL:PS	1|1:0,2:2:6:1|1:44990658_TAA_T:56,6,0:44990658
chr2	45267988	.	T	A	881.19	PASS	ExcessHet=0.0625;FS=0;InbreedingCoeff=1;MQ=60;QD=30.39;SOR=1.071;CSQ=A|intron_variant|MODIFIER||PDE4D|Transcript|XM_038530650|protein_coding||1/14|XM_038530650.1:c.456-9842A>T|||||||||-1||SNV|||||||||XP_038386578|||||UU_Cfam_GSD_1.0_ROSY.refSeq.ensformat.gtf.gz||||||||||||||||||||||||||||||||||||,A|intron_variant|MODIFIER||PDE4D|Transcript|XM_038530651|protein_coding||8/21|XM_038530651.1:c.273-98…	GT:AD:DP:GQ:PL	1/1:0,29:29:87:908,87,0
chr2	48624675	.	C	T	78.72	MQ40	ExcessHet=0.1158;FS=0;InbreedingCoeff=0.3607;MQ=28;QD=28.37;SOR=0.693;CSQ=T|intergenic_variant|MODIFIER|||||||||||||||||||SNV||||||||||||||||||||||||||||||||||||||||||||||||||;DP=400;AF=0.056;MLEAC=2;MLEAF=0.056;AN=2;AC=2	GT:AD:DP:GQ:PGT:PID:PL:PS	1|1:0,2:2:6:1|1:48624675_C_T:90,6,0:48624675
chr2	48952150	.	TTTTA	T	43.02	PASS	ExcessHet=0.202;FS=0;InbreedingCoeff=0.3096;MQ=55.19;QD=31.85;SOR=1.571;CSQ=-|intron_variant&non_coding_transcript_variant|MODIFIER||LOC119870030|Transcript|XR_005354997|lncRNA||2/2|XR_005354997.1:n.636-19568_636-19565del|||||||||-1||deletion||||||||||||||UU_Cfam_GSD_1.0_ROSY.refSeq.ensformat.gtf.gz||||||||||||||||||||||||||||||||||||;DP=393;AF=0.056;MLEAC=3;MLEAF=0.083;AN=2;AC=2	GT:AD:DP:GQ:PL	1/1:0,1:1:3:45,3,0
chr2	50176677	.	A	ATGCCAATAGTTTTTATTTTTTTTTTTTTTTTTTT	679.16	PASS	ExcessHet=0.0625;FS=0;InbreedingCoeff=1;MQ=60;QD=30.65;SOR=0.693;CSQ=TGCCAATAGTTTTTATTTTTTTTTTTTTTTTTTT|downstream_gene_variant|MODIFIER||ADAMTS6|Transcript|XM_038530727|protein_coding|||||||||||4832|-1||insertion|||||||||XP_038386655|||||UU_Cfam_GSD_1.0_ROSY.refSeq.ensformat.gtf.gz||||||||||||||||||||||||||||||||||||;DP=570;AF=0.056;MLEAC=2;MLEAF=0.056;AN=2;AC=2	GT:AD:DP:GQ:PL	1/1:0,16:16:47:706,47,0
chr2	51160312	.	T	TA	31.35	PASS	ExcessHet=3.0103;FS=0;InbreedingCoeff=0.3324;MQ=42.43;QD=31.35;SOR=1.609;CSQ=A|intergenic_variant|MODIFIER|||||||||||||||||||insertion||||||||||||||||||||||||||||||||||||||||||||||||||;DP=294;AF=0.056;MLEAC=4;MLEAF=0.111;AN=2;AC=2	GT:AD:DP:GQ:PL	1/1:0,1:1:3:26,3,0
chr2	52494316	.	C	T	1217.19	PASS	ExcessHet=0.0625;FS=0;InbreedingCoeff=1;MQ=60;QD=28.98;SOR=0.892;CSQ=T|intergenic_variant|MODIFIER|||||||||||||||||||SNV||||||||||||||||||||||||||||||||||||||||||||||||||;DP=535;AF=0.056;MLEAC=2;MLEAF=0.056;AN=2;AC=2	GT:AD:DP:GQ:PL	1/1:0,42:42:99:1244,126,0
chr2	53694792	.	T	TA	256.15	PASS	ExcessHet=0.0625;FS=0;InbreedingCoeff=0.9996;MQ=60;QD=23.29;SOR=2.494;CSQ=A|downstream_gene_variant|MODIFIER||MARVELD2|Transcript|XM_038530789|protein_coding|||||||||||2606|1||insertion|||||||||XP_038386717|||||UU_Cfam_GSD_1.0_ROSY.refSeq.ensformat.gtf.gz||||||||||||||||||||||||||||||||||||,A|downstream_gene_variant|MODIFIER||MARVELD2|Transcript|XM_038530790|protein_coding|||||||||||2606|1||inser…	GT:AD:DP:GQ:PL	1/1:0,11:11:33:283,33,0
chr2	59743696	.	T	TCC	156.05	PASS	ExcessHet=0.0625;FS=0;InbreedingCoeff=0.9677;MQ=37.55;QD=25.97;SOR=3.258;CSQ=CC|intron_variant|MODIFIER||LPCAT2|Transcript|XM_038531017|protein_coding||1/13|XM_038531017.1:c.171+1493_171+1494insGG|||||||||-1||insertion|||||||||XP_038386945|||||UU_Cfam_GSD_1.0_ROSY.refSeq.ensformat.gtf.gz||||||||||||||||||||||||||||||||||||,CC|intron_variant|MODIFIER||LPCAT2|Transcript|XM_038531018|protein_coding|…	GT:AD:DP:GQ:PGT:PID:PL:PS	1|1:0,4:4:12:1|1:59743696_T_TCC:180,12,0:59743696
chr2	63155311	.	A	G	41.55	PASS	ExcessHet=0.0625;FS=0;InbreedingCoeff=0.9191;MQ=56.48;QD=10.39;SOR=1.609;CSQ=G|intergenic_variant|MODIFIER|||||||||||||||||||SNV||||||||||||||||||||||||||||||||||||||||||||||||||;DP=433;AF=0.056;MLEAC=1;MLEAF=0.028;AN=2;AC=2	GT:AD:DP:GQ:PL	1/1:0,4:4:10:64,10,0
chr2	68037174	.	A	C	33.68	PASS	ExcessHet=0.0706;FS=0;InbreedingCoeff=0.143;MQ=60;QD=33.68;SOR=1.609;CSQ=C|downstream_gene_variant|MODIFIER||SYNC|Transcript|XM_038531202|protein_coding|||||||||||5000|1||SNV|||||||||XP_038387130|||||UU_Cfam_GSD_1.0_ROSY.refSeq.ensformat.gtf.gz||||||||||||||||||||||||||||||||||||,C|downstream_gene_variant|MODIFIER||SYNC|Transcript|XM_038531203|protein_coding|||||||||||5000|1||SNV|||||||||XP_03838…	GT:AD:DP:GQ:PGT:PID:PL:PS	1|1:0,1:1:3:1|1:68037146_GGGGGC_G:45,3,0:68037146
chr2	68037183	.	A	G	30.54	PASS	ExcessHet=0.0625;FS=0;InbreedingCoeff=0.2715;MQ=60;QD=30.54;SOR=1.609;CSQ=G|intron_variant|MODIFIER||RBBP4|Transcript|XM_038531208|protein_coding||11/11|XM_038531208.1:c.1212+262T>C|||||||||-1||SNV|||||||||XP_038387136|||||UU_Cfam_GSD_1.0_ROSY.refSeq.ensformat.gtf.gz||||||||||||||||||||||||||||||||||||;DP=268;AF=0.056;MLEAC=1;MLEAF=0.028;AN=2;AC=2	GT:AD:DP:GQ:PGT:PID:PL:PS	1|1:0,1:1:3:1|1:68037146_GGGGGC_G:45,3,0:68037146
chr2	68037185	.	A	G	31.01	PASS	ExcessHet=0.0663;FS=0;InbreedingCoeff=0.2113;MQ=60;QD=31.01;SOR=1.609;CSQ=G|intron_variant|MODIFIER||RBBP4|Transcript|XM_038531208|protein_coding||11/11|XM_038531208.1:c.1212+260T>C|||||||||-1||SNV|||||||||XP_038387136|||||UU_Cfam_GSD_1.0_ROSY.refSeq.ensformat.gtf.gz||||||||||||||||||||||||||||||||||||;DP=270;AF=0.056;MLEAC=1;MLEAF=0.028;AN=2;AC=2	GT:AD:DP:GQ:PGT:PID:PL:PS	1|1:0,1:1:3:1|1:68037146_GGGGGC_G:45,3,0:68037146
chr2	68037187	.	A	G	30.11	PASS	ExcessHet=0.0625;FS=0;InbreedingCoeff=0.321;MQ=60;QD=30.11;SOR=1.609;CSQ=G|intron_variant|MODIFIER||RBBP4|Transcript|XM_038531208|protein_coding||11/11|XM_038531208.1:c.1212+258T>C|||||||||-1||SNV|||||||||XP_038387136|||||UU_Cfam_GSD_1.0_ROSY.refSeq.ensformat.gtf.gz||||||||||||||||||||||||||||||||||||;DP=310;AF=0.056;MLEAC=1;MLEAF=0.028;AN=2;AC=2	GT:AD:DP:GQ:PGT:PID:PL:PS	1|1:0,1:1:3:1|1:68037146_GGGGGC_G:45,3,0:68037146
chr2	71740716	.	A	AAGAAAAGAATTGACT	131.67	PASS	ExcessHet=0.3218;FS=0;InbreedingCoeff=0.3083;MQ=44.77;QD=30.09;SOR=2.833;CSQ=AGAAAAGAATTGACT|intron_variant|MODIFIER||EYA3|Transcript|XM_038531378|protein_coding||1/17|XM_038531378.1:c.-66-2097_-66-2096insAGAAAAGAATTGACT|||||||||1||insertion|||||||||XP_038387306|||||UU_Cfam_GSD_1.0_ROSY.refSeq.ensformat.gtf.gz||||||||||||||||||||||||||||||||||||,AGAAAAGAATTGACT|intron_variant|MODIFIER||EYA3|Trans…	GT:AD:DP:GQ:PGT:PID:PL:PS	1|1:0,3:3:8:1|1:71740716_A_AAGAAAAGAATTGACT:133,8,0:71740716
chr2	76493397	.	C	G	83.51	PASS	ExcessHet=0.202;FS=0;InbreedingCoeff=0.2025;MQ=60;QD=29.22;SOR=2.233;CSQ=G|intron_variant|MODIFIER||WNT4|Transcript|XM_038531672|protein_coding||1/4|XM_038531672.1:c.77+90C>G|||||||||1||SNV|||||||||XP_038387600|||||UU_Cfam_GSD_1.0_ROSY.refSeq.ensformat.gtf.gz||||||||||||||||||||||||||||||||||||,G|intron_variant|MODIFIER||WNT4|Transcript|XM_038531673|protein_coding||1/4|XM_038531673.1:c.77+90C>G||…	GT:AD:DP:GQ:PGT:PID:PL:PS	1|1:0,2:2:6:1|1:76493397_C_G:90,6,0:76493397
chr2	76493403	.	C	G	86.59	PASS	ExcessHet=0.4576;FS=0;InbreedingCoeff=0.3372;MQ=60;QD=30.7;SOR=2.225;CSQ=G|intron_variant|MODIFIER||WNT4|Transcript|XM_038531672|protein_coding||1/4|XM_038531672.1:c.77+96C>G|||||||||1||SNV|||||||||XP_038387600|||||UU_Cfam_GSD_1.0_ROSY.refSeq.ensformat.gtf.gz||||||||||||||||||||||||||||||||||||,G|intron_variant|MODIFIER||WNT4|Transcript|XM_038531673|protein_coding||1/4|XM_038531673.1:c.77+96C>G||…	GT:AD:DP:GQ:PGT:PID:PL:PS	1|1:0,2:2:6:1|1:76493397_C_G:90,6,0:76493397
chr2	76493415	.	C	G	85.98	PASS	ExcessHet=0.2482;FS=0;InbreedingCoeff=0.2231;MQ=60;QD=22.84;SOR=2.303;CSQ=G|intron_variant|MODIFIER||WNT4|Transcript|XM_038531672|protein_coding||1/4|XM_038531672.1:c.77+108C>G|||||||||1||SNV|||||||||XP_038387600|||||UU_Cfam_GSD_1.0_ROSY.refSeq.ensformat.gtf.gz||||||||||||||||||||||||||||||||||||,G|intron_variant|MODIFIER||WNT4|Transcript|XM_038531673|protein_coding||1/4|XM_038531673.1:c.77+108C>…	GT:AD:DP:GQ:PGT:PID:PL:PS	1|1:0,2:2:6:1|1:76493397_C_G:90,6,0:76493397
chr2	76493419	.	C	G	86.86	PASS	ExcessHet=0.3218;FS=0;InbreedingCoeff=0.1261;MQ=60;QD=27.11;SOR=2.303;CSQ=G|intron_variant|MODIFIER||WNT4|Transcript|XM_038531672|protein_coding||1/4|XM_038531672.1:c.77+112C>G|||||||||1||SNV|||||||||XP_038387600|||||UU_Cfam_GSD_1.0_ROSY.refSeq.ensformat.gtf.gz||||||||||||||||||||||||||||||||||||,G|intron_variant|MODIFIER||WNT4|Transcript|XM_038531673|protein_coding||1/4|XM_038531673.1:c.77+112C>…	GT:AD:DP:GQ:PGT:PID:PL:PS	1|1:0,2:2:6:1|1:76493397_C_G:90,6,0:76493397
chr2	76493425	.	C	G	86.98	PASS	ExcessHet=0.3218;FS=0;InbreedingCoeff=0.1406;MQ=60;QD=30.41;SOR=2.303;CSQ=G|intron_variant|MODIFIER||WNT4|Transcript|XM_038531672|protein_coding||1/4|XM_038531672.1:c.77+118C>G|||||||||1||SNV|||||||||XP_038387600|||||UU_Cfam_GSD_1.0_ROSY.refSeq.ensformat.gtf.gz||||||||||||||||||||||||||||||||||||,G|intron_variant|MODIFIER||WNT4|Transcript|XM_038531673|protein_coding||1/4|XM_038531673.1:c.77+118C>…	GT:AD:DP:GQ:PGT:PID:PL:PS	1|1:0,2:2:6:1|1:76493397_C_G:90,6,0:76493397
chr2	77887286	.	C	A	39.55	PASS	ExcessHet=0.1703;FS=0;InbreedingCoeff=0.3344;MQ=40;QD=33.59;SOR=1.609;CSQ=A|intron_variant|MODIFIER||LOC119870456|Transcript|XR_005356076|protein_coding||1/3|XR_005356076.1:n.1287+50462C>A|||||||||1||SNV||||||||||||||UU_Cfam_GSD_1.0_ROSY.refSeq.ensformat.gtf.gz||||||||||||||||||||||||||||||||||||,A|intron_variant|MODIFIER||LOC119870456|Transcript|XR_005356078|protein_coding||1/3|XR_005356078.1:n.…	GT:AD:DP:GQ:PGT:PID:PL:PS	1|1:0,1:1:3:1|1:77887280_G_A:45,3,0:77887280
chr2	80564492	.	A	G	61.36	PASS	ExcessHet=0.0663;FS=0;InbreedingCoeff=0.3826;MQ=60;QD=30.68;SOR=2.303;CSQ=G|intergenic_variant|MODIFIER|||||||||||||||||||SNV||||||||||||||||||||||||||||||||||||||||||||||||||;DP=183;AF=0.056;MLEAC=1;MLEAF=0.028;AN=2;AC=2	GT:AD:DP:GQ:PGT:PID:PL:PS	1|1:0,2:2:6:1|1:80564466_TAAAAAAAAA_T:79,6,0:80564466
chr3	9672185	.	A	G	48.14	PASS	ExcessHet=3.0103;FS=0;InbreedingCoeff=0.3324;MQ=60;QD=24.92;SOR=1.609;CSQ=G|intergenic_variant|MODIFIER|||||||||||||||||||SNV||||||||||||||||||||||||||||||||||||||||||||||||||;DP=7;AF=0.056;MLEAC=5;MLEAF=0.139;AN=2;AC=2	GT:AD:DP:GQ:PGT:PID:PL:PS	1|1:0,1:1:3:1|1:9672183_G_A:42,3,0:9672183
chr3	10172442	.	G	T	202.04	SOR3	ExcessHet=0.0663;FS=0;InbreedingCoeff=0.4324;MQ=40;QD=26.21;SOR=3.611;CSQ=T|intergenic_variant|MODIFIER|||||||||||||||||||SNV||||||||||||||||||||||||||||||||||||||||||||||||||;DP=60;AF=0.056;MLEAC=2;MLEAF=0.056;AN=2;AC=2	GT:AD:DP:GQ:PGT:PID:PL:PS	1|1:0,5:5:15:1|1:10172437_G_A:225,15,0:10172437
chr3	12578231	.	C	CA	322.73	PASS	ExcessHet=0.1047;FS=0;InbreedingCoeff=0.5875;MQ=60;QD=24.83;SOR=0.713;CSQ=A|intergenic_variant|MODIFIER|||||||||||||||||||insertion||||||||||||||||||||||||||||||||||||||||||||||||||;DP=165;AF=0.056;MLEAC=3;MLEAF=0.083;AN=2;AC=2	GT:AD:DP:GQ:PGT:PID:PL:PS	1/1:0,13:13:39:.:.:341,39,0:.
chr3	14391484	.	A	AT	113.27	PASS	ExcessHet=0.0625;FS=0;InbreedingCoeff=0.9367;MQ=60;QD=32;SOR=1.179;CSQ=T|intron_variant|MODIFIER||MCTP1|Transcript|XM_038532320|protein_coding||1/23|XM_038532320.1:c.609+95711_609+95712insT|||||||||1||insertion|||||||||XP_038388248|||||UU_Cfam_GSD_1.0_ROSY.refSeq.ensformat.gtf.gz||||||||||||||||||||||||||||||||||||;DP=309;AF=0.056;MLEAC=1;MLEAF=0.028;AN=2;AC=2	GT:AD:DP:GQ:PGT:PID:PL:PS	1|1:0,3:3:9:1|1:14391482_A_AT:135,9,0:14391482
chr3	22686345	.	G	T	34.7	MQ40	ExcessHet=0.1047;FS=0;InbreedingCoeff=0.409;MQ=22;QD=34.7;SOR=1.609;CSQ=T|intergenic_variant|MODIFIER|||||||||||||||||||SNV||||||||||||||||||||||||||||||||||||||||||||||||||;DP=58;AF=0.056;MLEAC=2;MLEAF=0.056;AN=2;AC=2	GT:AD:DP:GQ:PGT:PID:PL:PS	1|1:0,1:1:3:1|1:22686345_G_T:45,3,0:22686345
chr3	22686349	.	C	G	34.7	MQ40	ExcessHet=0.1047;FS=0;InbreedingCoeff=0.409;MQ=22;QD=34.7;SOR=1.609;CSQ=G|intergenic_variant|MODIFIER|||||||||||||||||||SNV||||||||||||||||||||||||||||||||||||||||||||||||||;DP=59;AF=0.056;MLEAC=2;MLEAF=0.056;AN=2;AC=2	GT:AD:DP:GQ:PGT:PID:PL:PS	1|1:0,1:1:3:1|1:22686345_G_T:45,3,0:22686345
chr3	23751368	.	A	ACCCCCC	93.33	PASS	ExcessHet=0.3218;FS=0;InbreedingCoeff=0.3369;MQ=33.18;QD=31.11;SOR=1.179;CSQ=CCCCCC|intron_variant|MODIFIER||EDIL3|Transcript|XM_038532401|protein_coding||4/10|XM_038532401.1:c.356-7899_356-7898insCCCCCC|||||||||1||insertion|||||||||XP_038388329|||||UU_Cfam_GSD_1.0_ROSY.refSeq.ensformat.gtf.gz||||||||||||||||||||||||||||||||||||,CCCCCC|intron_variant|MODIFIER||EDIL3|Transcript|XM_038532402|protei…	GT:AD:DP:GQ:PL	1/1:0,3:3:9:98,9,0
chr3	27447438	.	T	A	73.9	PASS	ExcessHet=0.0812;FS=0;InbreedingCoeff=0.4903;MQ=60;QD=25.56;SOR=2.303;CSQ=A|intron_variant|MODIFIER||TENT2|Transcript|XM_038532467|protein_coding||1/14|XM_038532467.1:c.-37-2127A>T|||||||||-1||SNV|||||||||XP_038388395|||||UU_Cfam_GSD_1.0_ROSY.refSeq.ensformat.gtf.gz||||||||||||||||||||||||||||||||||||,A|intron_variant|MODIFIER||TENT2|Transcript|XM_038532468|protein_coding||1/14|XM_038532468.1:c.-…	GT:AD:DP:GQ:PGT:PID:PL:PS	1|1:0,2:2:6:1|1:27447428_T_A:90,6,0:27447428
chr3	27822184	.	CTG	C	781.17	PASS	BaseQRankSum=-1.762;ExcessHet=0.0625;FS=1.133;InbreedingCoeff=0.9948;MQ=57.59;MQRankSum=1.02;QD=30.07;ReadPosRankSum=0.161;SOR=0.954;CSQ=-|intergenic_variant|MODIFIER|||||||||||||||||||deletion||||||||||||||||||||||||||||||||||||||||||||||||||;DP=628;AF=0.056;MLEAC=2;MLEAF=0.056;AN=2;AC=2	GT:AD:DP:GQ:PGT:PID:PL:PS	1/1:0,20:20:60:.:.:808,60,0:.
chr3	28206621	.	A	AG	583.86	PASS	ExcessHet=0.0625;FS=12.499;InbreedingCoeff=0.1516;MQ=56.26;QD=29.89;SOR=2.697;CSQ=G|intergenic_variant|MODIFIER|||||||||||||||||||insertion||||||||||||||||||||||||||||||||||||||||||||||||||;DP=396;AF=0.056;MLEAC=3;MLEAF=0.083;AN=2;AC=2	GT:AD:DP:GQ:PGT:PID:PL:PS	1|1:0,14:14:66:1|1:28206523_GGGGCTC_G:851,66,0:28206523
chr3	32144069	.	A	C	71.85	MQ40	ExcessHet=0.0663;FS=0;InbreedingCoeff=0.4947;MQ=22;QD=27.69;SOR=0.693;CSQ=C|intron_variant|MODIFIER||NIPA2|Transcript|XM_038532561|protein_coding||5/5|XM_038532561.1:c.448+2987T>G|||||||||-1||SNV|||||||||XP_038388489|||||UU_Cfam_GSD_1.0_ROSY.refSeq.ensformat.gtf.gz||||||||||||||||||||||||||||||||||||,C|intron_variant|MODIFIER||NIPA2|Transcript|XM_038532562|protein_coding||6/6|XM_038532562.1:c.448…	GT:AD:DP:GQ:PGT:PID:PL:PS	1|1:0,2:2:6:1|1:32144069_A_C:90,6,0:32144069
chr3	32144076	.	G	C	71.06	MQ40	ExcessHet=0.0625;FS=0;InbreedingCoeff=0.7613;MQ=22;QD=27.46;SOR=0.693;CSQ=C|intron_variant|MODIFIER||NIPA2|Transcript|XM_038532561|protein_coding||5/5|XM_038532561.1:c.448+2980C>G|||||||||-1||SNV|||||||||XP_038388489|||||UU_Cfam_GSD_1.0_ROSY.refSeq.ensformat.gtf.gz||||||||||||||||||||||||||||||||||||,C|intron_variant|MODIFIER||NIPA2|Transcript|XM_038532562|protein_coding||6/6|XM_038532562.1:c.448…	GT:AD:DP:GQ:PGT:PID:PL:PS	1|1:0,2:2:6:1|1:32144069_A_C:90,6,0:32144069
chr3	33284851	.	TA	T	158.74	PASS	ExcessHet=0.0706;FS=0;InbreedingCoeff=0.4698;MQ=27.03;QD=26.84;SOR=0.693;CSQ=-|intron_variant|MODIFIER||GABRG3|Transcript|XM_038532572|protein_coding||6/9|XM_038532572.1:c.712+43072del|||||||||-1||deletion|||||||||XP_038388500|||||UU_Cfam_GSD_1.0_ROSY.refSeq.ensformat.gtf.gz||||||||||||||||||||||||||||||||||||;DP=77;AF=0.056;MLEAC=2;MLEAF=0.056;AN=2;AC=2	GT:AD:DP:GQ:PGT:PID:PL:PS	1|1:0,4:4:12:1|1:33284778_CCTCTCTCT_C:180,12,0:33284778
chr3	33683294	.	GC	G	514.22	PASS	ExcessHet=0.0663;FS=0;InbreedingCoeff=0.8088;MQ=37.55;QD=28.59;SOR=1.445;CSQ=-|intron_variant|MODIFIER||GABRG3|Transcript|XM_038532572|protein_coding||3/9|XM_038532572.1:c.271-89799del|||||||||-1||deletion|||||||||XP_038388500|||||UU_Cfam_GSD_1.0_ROSY.refSeq.ensformat.gtf.gz||||||||||||||||||||||||||||||||||||;DP=479;AF=0.056;MLEAC=2;MLEAF=0.056;AN=2;AC=2	GT:AD:DP:GQ:PGT:PID:PL:PS	1|1:0,12:12:36:1|1:33683292_A_AC:540,36,0:33683292
chr3	34197465	.	A	T	35.16	MQ40	ExcessHet=0.1047;FS=0;InbreedingCoeff=0.5042;MQ=24;QD=17.58;SOR=0.693;CSQ=T|intron_variant|MODIFIER||GABRB3|Transcript|XM_038532577|protein_coding||3/9|XM_038532577.1:c.240+32290A>T|||||||||1||SNV|||||||||XP_038388505|||||UU_Cfam_GSD_1.0_ROSY.refSeq.ensformat.gtf.gz||||||||||||||||||||||||||||||||||||,T|intron_variant|MODIFIER||GABRB3|Transcript|XM_038532578|protein_coding||3/9|XM_038532578.1:c.2…	GT:AD:DP:GQ:PL	1/1:0,2:2:6:49,6,0
chr3	34199407	.	T	G	39.01	MQ40	ExcessHet=0.1472;FS=0;InbreedingCoeff=0.3996;MQ=30;QD=19.51;SOR=0.693;CSQ=G|intron_variant|MODIFIER||GABRB3|Transcript|XM_038532577|protein_coding||3/9|XM_038532577.1:c.240+34232T>G|||||||||1||SNV|||||||||XP_038388505|||||UU_Cfam_GSD_1.0_ROSY.refSeq.ensformat.gtf.gz||||||||||||||||||||||||||||||||||||,G|intron_variant|MODIFIER||GABRB3|Transcript|XM_038532578|protein_coding||3/9|XM_038532578.1:c.2…	GT:AD:DP:GQ:PL	1/1:0,2:2:6:49,6,0
chr3	38052037	.	T	TATAC	163.8	PASS	ExcessHet=0.0755;FS=0;InbreedingCoeff=0.5144;MQ=60;QD=27.3;SOR=2.303;CSQ=ATAC|intron_variant|MODIFIER||KLF13|Transcript|XM_038532602|protein_coding||1/1|XM_038532602.1:c.592+1016_592+1017insGTAT|||||||||-1||insertion|||||||||XP_038388530|||||UU_Cfam_GSD_1.0_ROSY.refSeq.ensformat.gtf.gz||||||||||||||||||||||||||||||||||||,ATAC|upstream_gene_variant|MODIFIER||LOC102155727|Transcript|XR_005356904|mi…	GT:AD:DP:GQ:PL	1/1:0,6:6:18:186,18,0
chr3	38330856	.	G	T	243.68	PASS	BaseQRankSum=0.589;ExcessHet=0.0625;FS=3.522;InbreedingCoeff=0.7474;MQ=60;MQRankSum=0;QD=27.08;ReadPosRankSum=1.59;SOR=0.916;CSQ=T|intron_variant|MODIFIER||MTMR10|Transcript|XM_038532609|protein_coding||2/15|XM_038532609.1:c.130+259G>T|||||||||1||SNV|||||||||XP_038388537|||||UU_Cfam_GSD_1.0_ROSY.refSeq.ensformat.gtf.gz||||||||||||||||||||||||||||||||||||,T|intron_variant|MODIFIER||MTMR10|Transcri…	GT:AD:DP:GQ:PGT:PID:PL:PS	1|1:1,8:9:2:1|1:38330856_G_T:259,2,0:38330856
chr3	39281659	.	A	T	266.2	PASS	ExcessHet=0.0625;FS=0;InbreedingCoeff=0.9989;MQ=60;QD=29.58;SOR=1.402;CSQ=T|intergenic_variant|MODIFIER|||||||||||||||||||SNV||||||||||||||||||||||||||||||||||||||||||||||||||;DP=575;AF=0.056;MLEAC=2;MLEAF=0.056;AN=2;AC=2	GT:AD:DP:GQ:PL	1/1:0,9:9:27:293,27,0
chr3	47165083	.	A	T	37.06	MQ40	ExcessHet=3.0103;FS=0;InbreedingCoeff=0.3324;MQ=32.94;QD=36.86;SOR=1.609;CSQ=T|intergenic_variant|MODIFIER|||||||||||||||||||SNV||||||||||||||||||||||||||||||||||||||||||||||||||;DP=243;AF=0.056;MLEAC=4;MLEAF=0.111;AN=2;AC=2	GT:AD:DP:GQ:PL	1/1:0,1:1:3:31,3,0
chr3	49636692	.	T	A	41.25	MQ40	ExcessHet=0.202;FS=0;InbreedingCoeff=0.3339;MQ=30.41;QD=28.57;SOR=0.283;CSQ=A|intron_variant|MODIFIER||AKAP13|Transcript|XM_038532759|protein_coding||5/38|XM_038532759.1:c.662+9355T>A|||||||||1||SNV|||||||||XP_038388687|||||UU_Cfam_GSD_1.0_ROSY.refSeq.ensformat.gtf.gz||||||||||||||||||||||||||||||||||||,A|intron_variant|MODIFIER||AKAP13|Transcript|XM_038532760|protein_coding||5/38|XM_038532760.1:…	GT:AD:DP:GQ:PGT:PID:PL:PS	1|1:0,1:1:3:1|1:49636679_AT_A:45,3,0:49636679
chr3	49636726	.	G	GAA	35.53	PASS	ExcessHet=0.1158;FS=0;InbreedingCoeff=0.2999;MQ=29.24;QD=31.95;SOR=1.609;CSQ=AA|intron_variant|MODIFIER||AKAP13|Transcript|XM_038532759|protein_coding||5/38|XM_038532759.1:c.662+9390_662+9391insAA|||||||||1||insertion|||||||||XP_038388687|||||UU_Cfam_GSD_1.0_ROSY.refSeq.ensformat.gtf.gz||||||||||||||||||||||||||||||||||||,AA|intron_variant|MODIFIER||AKAP13|Transcript|XM_038532760|protein_coding||…	GT:AD:DP:GQ:PGT:PID:PL:PS	1|1:0,1:1:3:1|1:49636679_AT_A:45,3,0:49636679
chr3	54886406	.	C	T	72.69	PASS	ExcessHet=0.0706;FS=0;InbreedingCoeff=0.3881;MQ=60;QD=29.89;SOR=0.693;CSQ=T|intergenic_variant|MODIFIER|||||||||||||||||||SNV||||||||||||||||||||||||||||||||||||||||||||||||||;DP=167;AF=0.056;MLEAC=1;MLEAF=0.028;AN=2;AC=2	GT:AD:DP:GQ:PGT:PID:PL:PS	1|1:0,2:2:6:1|1:54886406_C_T:90,6,0:54886406
chr3	69747535	.	G	C	556.7	PASS	ExcessHet=0.0663;FS=0;InbreedingCoeff=0.4375;MQ=54.26;QD=29.3;SOR=1.292;CSQ=C|intergenic_variant|MODIFIER|||||||||||||||||||SNV||||||||||||||||||||||||||||||||||||||||||||||||||;DP=507;AF=0.056;MLEAC=2;MLEAF=0.056;AN=2;AC=2	GT:AD:DP:GQ:PL	1/1:0,19:19:57:580,57,0
chr3	75056063	.	C	T	940.19	PASS	ExcessHet=0.0625;FS=0;InbreedingCoeff=1;MQ=60;QD=29.38;SOR=0.957;CSQ=T|intergenic_variant|MODIFIER|||||||||||||||||||SNV||||||||||||||||||||||||||||||||||||||||||||||||||;DP=596;AF=0.056;MLEAC=2;MLEAF=0.056;AN=2;AC=2	GT:AD:DP:GQ:PL	1/1:0,32:32:96:967,96,0
chr3	75181452	.	A	T	1343.19	PASS	ExcessHet=0.0625;FS=0;InbreedingCoeff=1;MQ=60;QD=28.58;SOR=0.735;CSQ=T|intron_variant|MODIFIER||C3H4orf19|Transcript|XM_038533703|protein_coding||1/5|XM_038533703.1:c.-260-22726T>A|||||||||-1||SNV|||||||||XP_038389631|||||UU_Cfam_GSD_1.0_ROSY.refSeq.ensformat.gtf.gz||||||||||||||||||||||||||||||||||||;DP=620;AF=0.056;MLEAC=2;MLEAF=0.056;AN=2;AC=2	GT:AD:DP:GQ:PL	1/1:0,47:47:99:1370,141,0
chr3	75577834	.	TCTATCTAC	T	1438.16	PASS	ExcessHet=0.0625;FS=0;InbreedingCoeff=1;MQ=60;QD=35.94;SOR=0.752;CSQ=-|intergenic_variant|MODIFIER|||||||||||||||||||deletion||||||||||||||||||||||||||||||||||||||||||||||||||;DP=577;AF=0.056;MLEAC=2;MLEAF=0.056;AN=2;AC=2	GT:AD:DP:GQ:PGT:PID:PL:PS	1|1:0,33:33:99:1|1:75577743_ATTGT_A:1465,99,0:75577743
chr3	76652344	.	A	C	732.19	PASS	ExcessHet=0.0625;FS=0;InbreedingCoeff=1;MQ=60;QD=29.29;SOR=1.136;CSQ=C|intergenic_variant|MODIFIER|||||||||||||||||||SNV||||||||||||||||||||||||||||||||||||||||||||||||||;DP=613;AF=0.056;MLEAC=2;MLEAF=0.056;AN=2;AC=2	GT:AD:DP:GQ:PL	1/1:0,25:25:75:759,75,0
chr3	78186640	.	A	G	871.19	PASS	ExcessHet=0.0625;FS=0;InbreedingCoeff=1;MQ=60;QD=30.04;SOR=0.76;CSQ=G|intergenic_variant|MODIFIER|||||||||||||||||||SNV||||||||||||||||||||||||||||||||||||||||||||||||||;DP=602;AF=0.056;MLEAC=2;MLEAF=0.056;AN=2;AC=2	GT:AD:DP:GQ:PL	1/1:0,29:29:87:898,87,0
chr3	78306009	.	TA	T	920.16	PASS	ExcessHet=0.0625;FS=0;InbreedingCoeff=1;MQ=60;QD=29.68;SOR=0.892;CSQ=-|intron_variant&non_coding_transcript_variant|MODIFIER||LOC102153121|Transcript|XR_005357321|lncRNA||3/3|XR_005357321.1:n.444-1235del|||||||||1||deletion||||||||||||||UU_Cfam_GSD_1.0_ROSY.refSeq.ensformat.gtf.gz||||||||||||||||||||||||||||||||||||;DP=577;AF=0.056;MLEAC=2;MLEAF=0.056;AN=2;AC=2	GT:AD:DP:GQ:PL	1/1:0,31:31:93:947,93,0
chr3	78320220	.	T	C	733.19	PASS	ExcessHet=0.0625;FS=0;InbreedingCoeff=1;MQ=60;QD=27.16;SOR=1.101;CSQ=C|intergenic_variant|MODIFIER|||||||||||||||||||SNV||||||||||||||||||||||||||||||||||||||||||||||||||;DP=564;AF=0.056;MLEAC=2;MLEAF=0.056;AN=2;AC=2	GT:AD:DP:GQ:PL	1/1:0,27:27:80:760,80,0
chr3	78464189	.	G	A	835.19	PASS	ExcessHet=0.0625;FS=0;InbreedingCoeff=1;MQ=60;QD=27.84;SOR=0.976;CSQ=A|upstream_gene_variant|MODIFIER||LOC119871408|Transcript|XR_005357502|snRNA|||||||||||2738|1||SNV||||||||||||||UU_Cfam_GSD_1.0_ROSY.refSeq.ensformat.gtf.gz||||||||||||||||||||||||||||||||||||;DP=600;AF=0.056;MLEAC=2;MLEAF=0.056;AN=2;AC=2	GT:AD:DP:GQ:PL	1/1:0,30:30:90:862,90,0
chr3	78662217	.	C	T	1029.19	PASS	ExcessHet=0.0625;FS=0;InbreedingCoeff=1;MQ=60;QD=29.41;SOR=0.749;CSQ=T|intergenic_variant|MODIFIER|||||||||||||||||||SNV||||||||||||||||||||||||||||||||||||||||||||||||||;DP=601;AF=0.056;MLEAC=2;MLEAF=0.056;AN=2;AC=2	GT:AD:DP:GQ:PL	1/1:0,35:35:99:1056,105,0
chr3	78680521	.	C	T	1292.19	PASS	ExcessHet=0.0625;FS=0;InbreedingCoeff=1;MQ=60;QD=30.77;SOR=0.693;CSQ=T|intergenic_variant|MODIFIER|||||||||||||||||||SNV||||||||||||||||||||||||||||||||||||||||||||||||||;DP=624;AF=0.056;MLEAC=2;MLEAF=0.056;AN=2;AC=2	GT:AD:DP:GQ:PL	1/1:0,42:42:99:1319,126,0
chr3	78729194	.	GT	G	947.16	PASS	ExcessHet=0.0625;FS=0;InbreedingCoeff=1;MQ=60;QD=23.14;SOR=0.693;CSQ=-|intergenic_variant|MODIFIER|||||||||||||||||||deletion||||||||||||||||||||||||||||||||||||||||||||||||||;DP=613;AF=0.056;MLEAC=2;MLEAF=0.056;AN=2;AC=2	GT:AD:DP:GQ:PL	1/1:0,26:26:78:974,78,0
chr3	78888754	.	C	CA	975.16	PASS	ExcessHet=0.0625;FS=0;InbreedingCoeff=1;MQ=60;QD=29.55;SOR=1.022;CSQ=A|intergenic_variant|MODIFIER|||||||||||||||||||insertion||||||||||||||||||||||||||||||||||||||||||||||||||;DP=589;AF=0.056;MLEAC=2;MLEAF=0.056;AN=2;AC=2	GT:AD:DP:GQ:PL	1/1:0,33:33:99:1002,99,0
chr3	79255387	.	A	G	990.19	PASS	ExcessHet=0.0625;FS=0;InbreedingCoeff=1;MQ=60;QD=30.01;SOR=1.179;CSQ=G|intergenic_variant|MODIFIER|||||||||||||||||||SNV||||||||||||||||||||||||||||||||||||||||||||||||||;DP=627;AF=0.056;MLEAC=2;MLEAF=0.056;AN=2;AC=2	GT:AD:DP:GQ:PL	1/1:0,33:33:99:1017,99,0
chr3	79306958	.	T	TTTTTC	978.04	PASS	ExcessHet=0.0625;FS=0;InbreedingCoeff=0.7475;MQ=60;QD=28.42;SOR=1.051;CSQ=TTTTC|intergenic_variant|MODIFIER|||||||||||||||||||insertion||||||||||||||||||||||||||||||||||||||||||||||||||;DP=304;AF=0.056;MLEAC=2;MLEAF=0.056;AN=2;AC=2	GT:AD:DP:GQ:PL	1/1:0,24:24:72:1004,72,0
chr3	79409249	.	T	A	1322.2	PASS	ExcessHet=0.0625;FS=0;InbreedingCoeff=0.9993;MQ=60;QD=30.05;SOR=0.784;CSQ=A|intergenic_variant|MODIFIER|||||||||||||||||||SNV||||||||||||||||||||||||||||||||||||||||||||||||||;DP=628;AF=0.056;MLEAC=2;MLEAF=0.056;AN=2;AC=2	GT:AD:DP:GQ:PL	1/1:0,44:44:99:1349,132,0
chr3	79449793	.	C	T	1029.4	PASS	ExcessHet=0.0625;FS=0;InbreedingCoeff=0.9027;MQ=60;QD=29.41;SOR=0.869;CSQ=T|intergenic_variant|MODIFIER|||||||||||||||||||SNV||||||||||||||||||||||||||||||||||||||||||||||||||;DP=632;AF=0.056;MLEAC=2;MLEAF=0.056;AN=2;AC=2	GT:AD:DP:GQ:PL	1/1:0,35:35:99:1056,105,0
chr3	79522382	.	C	A	737.19	PASS	ExcessHet=0.0625;FS=0;InbreedingCoeff=1;MQ=60;QD=29.49;SOR=1.136;CSQ=A|intergenic_variant|MODIFIER|||||||||||||||||||SNV||||||||||||||||||||||||||||||||||||||||||||||||||;DP=611;AF=0.056;MLEAC=2;MLEAF=0.056;AN=2;AC=2	GT:AD:DP:GQ:PL	1/1:0,25:25:75:764,75,0
chr3	79656836	.	C	A	1488.19	PASS	ExcessHet=0.0625;FS=0;InbreedingCoeff=1;MQ=60;QD=29.76;SOR=0.859;CSQ=A|intergenic_variant|MODIFIER|||||||||||||||||||SNV||||||||||||||||||||||||||||||||||||||||||||||||||;DP=666;AF=0.056;MLEAC=2;MLEAF=0.056;AN=2;AC=2	GT:AD:DP:GQ:PL	1/1:0,50:50:99:1515,150,0
chr3	79685957	.	A	T	1331.2	PASS	ExcessHet=0.0625;FS=0;InbreedingCoeff=0.9995;MQ=60;QD=28.94;SOR=0.874;CSQ=T|intergenic_variant|MODIFIER|||||||||||||||||||SNV||||||||||||||||||||||||||||||||||||||||||||||||||;DP=639;AF=0.056;MLEAC=2;MLEAF=0.056;AN=2;AC=2	GT:AD:DP:GQ:PL	1/1:0,46:46:99:1358,138,0
chr3	79694792	.	GACA	G	1413.57	PASS	BaseQRankSum=1.56;ExcessHet=0.0625;FS=0;InbreedingCoeff=0.9917;MQ=60;MQRankSum=0;QD=26.83;ReadPosRankSum=-1.589;SOR=1.085;CSQ=-|intergenic_variant|MODIFIER|||||||||||||||||||deletion||||||||||||||||||||||||||||||||||||||||||||||||||;DP=610;AF=0.056;MLEAC=2;MLEAF=0.056;AN=2;AC=2	GT:AD:DP:GQ:PGT:PID:PL:PS	1|1:2,34:36:18:1|1:79694792_GACA_G:1440,18,0:79694792
chr3	79719861	.	A	T	920.19	PASS	ExcessHet=0.0625;FS=0;InbreedingCoeff=1;MQ=60;QD=31.73;SOR=0.76;CSQ=T|intergenic_variant|MODIFIER|||||||||||||||||||SNV||||||||||||||||||||||||||||||||||||||||||||||||||;DP=598;AF=0.056;MLEAC=2;MLEAF=0.056;AN=2;AC=2	GT:AD:DP:GQ:PL	1/1:0,29:29:87:947,87,0
chr3	79721917	.	T	G	965.19	PASS	ExcessHet=0.0625;FS=0;InbreedingCoeff=1;MQ=60;QD=30.16;SOR=0.818;CSQ=G|intergenic_variant|MODIFIER|||||||||||||||||||SNV||||||||||||||||||||||||||||||||||||||||||||||||||;DP=614;AF=0.056;MLEAC=2;MLEAF=0.056;AN=2;AC=2	GT:AD:DP:GQ:PL	1/1:0,32:32:96:992,96,0
chr3	79784104	.	C	T	1416.19	PASS	ExcessHet=0.0625;FS=0;InbreedingCoeff=1;MQ=60;QD=29.5;SOR=1.067;CSQ=T|intergenic_variant|MODIFIER|||||||||||||||||||SNV||||||||||||||||||||||||||||||||||||||||||||||||||;DP=619;AF=0.056;MLEAC=2;MLEAF=0.056;AN=2;AC=2	GT:AD:DP:GQ:PL	1/1:0,48:48:99:1443,144,0
chr3	79912249	.	AATGG	A	1373.16	PASS	ExcessHet=0.0625;FS=0;InbreedingCoeff=1;MQ=60;QD=22.41;SOR=0.818;CSQ=-|intergenic_variant|MODIFIER|||||||||||||||||||deletion||||||||||||||||||||||||||||||||||||||||||||||||||;DP=575;AF=0.056;MLEAC=2;MLEAF=0.056;AN=2;AC=2	GT:AD:DP:GQ:PL	1/1:0,32:32:97:1400,97,0
chr3	80114040	.	A	G	955.19	PASS	ExcessHet=0.0625;FS=0;InbreedingCoeff=1;MQ=60;QD=29.85;SOR=1.112;CSQ=G|intergenic_variant|MODIFIER|||||||||||||||||||SNV||||||||||||||||||||||||||||||||||||||||||||||||||;DP=589;AF=0.056;MLEAC=2;MLEAF=0.056;AN=2;AC=2	GT:AD:DP:GQ:PL	1/1:0,32:32:96:982,96,0
chr3	80244733	.	C	T	861.19	PASS	ExcessHet=0.0625;FS=0;InbreedingCoeff=1;MQ=60;QD=29.7;SOR=0.76;CSQ=T|intergenic_variant|MODIFIER|||||||||||||||||||SNV||||||||||||||||||||||||||||||||||||||||||||||||||;DP=592;AF=0.056;MLEAC=2;MLEAF=0.056;AN=2;AC=2	GT:AD:DP:GQ:PL	1/1:0,29:29:87:888,87,0
chr3	80265837	.	AT	A	1116.16	PASS	ExcessHet=0.0625;FS=0;InbreedingCoeff=1;MQ=60;QD=31.89;SOR=1.002;CSQ=-|downstream_gene_variant|MODIFIER||LOC119870864|Transcript|XR_005356435|lncRNA|||||||||||2920|-1||deletion||||||||||||||UU_Cfam_GSD_1.0_ROSY.refSeq.ensformat.gtf.gz||||||||||||||||||||||||||||||||||||,-|downstream_gene_variant|MODIFIER||LOC119870864|Transcript|XR_005356436|lncRNA|||||||||||2920|-1||deletion||||||||||||||UU_Cfam…	GT:AD:DP:GQ:PL	1/1:0,35:35:99:1143,105,0
chr3	80287424	.	T	TCCTCTTTATCAAG	1155.1	PASS	ExcessHet=0.0625;FS=0;InbreedingCoeff=0.5664;MQ=60;QD=26.57;SOR=1.101;CSQ=CCTCTTTATCAAG|intron_variant&non_coding_transcript_variant|MODIFIER||LOC119870864|Transcript|XR_005356435|lncRNA||6/6|XR_005356435.1:n.761+16939_761+16940insCTTGATAAAGAGG|||||||||-1||insertion||||||||||||||UU_Cfam_GSD_1.0_ROSY.refSeq.ensformat.gtf.gz||||||||||||||||||||||||||||||||||||,CCTCTTTATCAAG|intron_variant&non_codin…	GT:AD:DP:GQ:PGT:PID:PL:PS	1|1:0,27:27:81:1|1:80287397_A_ATCCTCTT:1180,81,0:80287397
chr3	80378710	.	G	A	944.19	PASS	ExcessHet=0.0625;FS=0;InbreedingCoeff=1;MQ=60;QD=29.51;SOR=0.693;CSQ=A|intron_variant&non_coding_transcript_variant|MODIFIER||LOC111095397|Transcript|XR_005356439|lncRNA||2/2|XR_005356439.1:n.273+1598C>T|||||||||-1||SNV||||||||||||||UU_Cfam_GSD_1.0_ROSY.refSeq.ensformat.gtf.gz||||||||||||||||||||||||||||||||||||;DP=583;AF=0.056;MLEAC=2;MLEAF=0.056;AN=2;AC=2	GT:AD:DP:GQ:PL	1/1:0,32:32:96:971,96,0
chr3	80385216	.	A	G	1436.19	PASS	ExcessHet=0.0625;FS=0;InbreedingCoeff=1;MQ=57.39;QD=26;SOR=0.749;CSQ=G|intron_variant&non_coding_transcript_variant|MODIFIER||LOC111095397|Transcript|XR_005356439|lncRNA||1/2|XR_005356439.1:n.158-4793T>C|||||||||-1||SNV||||||||||||||UU_Cfam_GSD_1.0_ROSY.refSeq.ensformat.gtf.gz||||||||||||||||||||||||||||||||||||;DP=613;AF=0.056;MLEAC=2;MLEAF=0.056;AN=2;AC=2	GT:AD:DP:GQ:PGT:PID:PL:PS	1|1:0,35:35:99:1|1:80385199_A_T:1463,104,0:80385199
chr3	80392647	.	C	G	1089.19	PASS	ExcessHet=0.0625;FS=0;InbreedingCoeff=1;MQ=60;QD=29.44;SOR=0.984;CSQ=G|intron_variant&non_coding_transcript_variant|MODIFIER||LOC111095397|Transcript|XR_005356439|lncRNA||1/2|XR_005356439.1:n.158-12224G>C|||||||||-1||SNV||||||||||||||UU_Cfam_GSD_1.0_ROSY.refSeq.ensformat.gtf.gz||||||||||||||||||||||||||||||||||||;DP=568;AF=0.056;MLEAC=2;MLEAF=0.056;AN=2;AC=2	GT:AD:DP:GQ:PL	1/1:0,37:37:99:1116,111,0
chr3	80520377	.	G	A	1229.19	PASS	ExcessHet=0.0625;FS=0;InbreedingCoeff=1;MQ=60;QD=31.52;SOR=1.236;CSQ=A|intergenic_variant|MODIFIER|||||||||||||||||||SNV||||||||||||||||||||||||||||||||||||||||||||||||||;DP=604;AF=0.056;MLEAC=2;MLEAF=0.056;AN=2;AC=2	GT:AD:DP:GQ:PL	1/1:0,39:39:99:1256,117,0
chr3	80549344	.	G	A	1113.19	PASS	ExcessHet=0.0625;FS=0;InbreedingCoeff=1;MQ=60;QD=29.29;SOR=0.914;CSQ=A|intergenic_variant|MODIFIER|||||||||||||||||||SNV||||||||||||||||||||||||||||||||||||||||||||||||||;DP=610;AF=0.056;MLEAC=2;MLEAF=0.056;AN=2;AC=2	GT:AD:DP:GQ:PL	1/1:0,38:38:99:1140,114,0
chr3	80563962	.	TC	T	1424.16	PASS	ExcessHet=0.0625;FS=0;InbreedingCoeff=1;MQ=60;QD=25.34;SOR=0.743;CSQ=-|3_prime_UTR_variant|MODIFIER||PCDH7|Transcript|XM_038533519|protein_coding|4/4||XM_038533519.1:c.*2086del||6068|||||||-1||deletion|||||||||XP_038389447|||||UU_Cfam_GSD_1.0_ROSY.refSeq.ensformat.gtf.gz||||||||||||||||||||||||||||||||||||,-|3_prime_UTR_variant|MODIFIER||PCDH7|Transcript|XM_038533520|protein_coding|4/4||XM_038533…	GT:AD:DP:GQ:PL	1/1:0,39:39:99:1451,117,0
chr3	80681294	.	A	G	1098.2	PASS	ExcessHet=0.0625;FS=0;InbreedingCoeff=0.9994;MQ=52.87;QD=25.34;SOR=0.77;CSQ=G|intron_variant|MODIFIER||PCDH7|Transcript|XM_038533519|protein_coding||3/3|XM_038533519.1:c.3484+103477T>C|||||||||-1||SNV|||||||||XP_038389447|||||UU_Cfam_GSD_1.0_ROSY.refSeq.ensformat.gtf.gz||||||||||||||||||||||||||||||||||||,G|intron_variant|MODIFIER||PCDH7|Transcript|XM_038533520|protein_coding||3/3|XM_038533520.1:…	GT:AD:DP:GQ:PGT:PID:PL:PS	1|1:0,25:25:75:1|1:80681279_T_C:1125,75,0:80681279
chr3	80719884	.	A	G	1158.19	PASS	ExcessHet=0.0625;FS=0;InbreedingCoeff=1;MQ=60;QD=28.95;SOR=0.793;CSQ=G|intron_variant|MODIFIER||PCDH7|Transcript|XM_038533519|protein_coding||3/3|XM_038533519.1:c.3484+64887T>C|||||||||-1||SNV|||||||||XP_038389447|||||UU_Cfam_GSD_1.0_ROSY.refSeq.ensformat.gtf.gz||||||||||||||||||||||||||||||||||||,G|intron_variant|MODIFIER||PCDH7|Transcript|XM_038533520|protein_coding||3/3|XM_038533520.1:c.3460+6…	GT:AD:DP:GQ:PL	1/1:0,40:40:99:1185,120,0
chr3	80749691	.	AAAATAAAAT	A	1197.16	PASS	ExcessHet=0.0625;FS=0;InbreedingCoeff=0.9999;MQ=60;QD=30.63;SOR=0.693;CSQ=-|intron_variant|MODIFIER||PCDH7|Transcript|XM_038533519|protein_coding||3/3|XM_038533519.1:c.3484+35071_3484+35079del|||||||||-1||deletion|||||||||XP_038389447|||||UU_Cfam_GSD_1.0_ROSY.refSeq.ensformat.gtf.gz||||||||||||||||||||||||||||||||||||,-|intron_variant|MODIFIER||PCDH7|Transcript|XM_038533520|protein_coding||3/3|XM…	GT:AD:DP:GQ:PL	1/1:0,28:28:84:1224,84,0
chr3	81030417	.	C	T	1003.19	PASS	BaseQRankSum=-1.119;ExcessHet=0.0625;FS=0;InbreedingCoeff=1;MQ=60;MQRankSum=0;QD=26.4;ReadPosRankSum=-0.365;SOR=0.245;CSQ=T|intergenic_variant|MODIFIER|||||||||||||||||||SNV||||||||||||||||||||||||||||||||||||||||||||||||||;DP=583;AF=0.056;MLEAC=2;MLEAF=0.056;AN=2;AC=2	GT:AD:DP:GQ:PL	1/1:1,37:38:79:1030,79,0
chr3	81037757	.	G	A	1054.2	PASS	ExcessHet=0.0625;FS=0;InbreedingCoeff=0.9987;MQ=60;QD=29.28;SOR=0.693;CSQ=A|intergenic_variant|MODIFIER|||||||||||||||||||SNV||||||||||||||||||||||||||||||||||||||||||||||||||;DP=593;AF=0.056;MLEAC=2;MLEAF=0.056;AN=2;AC=2	GT:AD:DP:GQ:PL	1/1:0,36:36:99:1081,108,0
chr3	81041222	.	G	A	816.19	PASS	ExcessHet=0.0625;FS=0;InbreedingCoeff=1;MQ=53.73;QD=31.39;SOR=0.846;CSQ=A|intergenic_variant|MODIFIER|||||||||||||||||||SNV||||||||||||||||||||||||||||||||||||||||||||||||||;DP=487;AF=0.056;MLEAC=2;MLEAF=0.056;AN=2;AC=2	GT:AD:DP:GQ:PL	1/1:0,26:26:78:843,78,0
chr3	81041389	.	CA	C	1387.16	PASS	ExcessHet=0.0625;FS=0;InbreedingCoeff=1;MQ=60;QD=27.47;SOR=0.804;CSQ=-|intergenic_variant|MODIFIER|||||||||||||||||||deletion||||||||||||||||||||||||||||||||||||||||||||||||||;DP=595;AF=0.056;MLEAC=2;MLEAF=0.056;AN=2;AC=2	GT:AD:DP:GQ:PL	1/1:0,36:36:99:1414,108,0
chr3	81042175	.	TA	T	701.95	PASS	ExcessHet=0.2482;FS=0;InbreedingCoeff=0.4034;MQ=57.06;QD=33.13;SOR=2.179;CSQ=-|intergenic_variant|MODIFIER|||||||||||||||||||deletion||||||||||||||||||||||||||||||||||||||||||||||||||;DP=417;AF=0.056;MLEAC=5;MLEAF=0.139;AN=2;AC=2	GT:AD:DP:GQ:PGT:PID:PL:PS	1|1:0,17:17:50:1|1:81042175_TA_T:706,50,0:81042175
chr3	81044017	.	G	A	771.19	PASS	ExcessHet=0.0625;FS=0;InbreedingCoeff=1;MQ=60;QD=28.56;SOR=0.765;CSQ=A|intergenic_variant|MODIFIER|||||||||||||||||||SNV||||||||||||||||||||||||||||||||||||||||||||||||||;DP=622;AF=0.056;MLEAC=2;MLEAF=0.056;AN=2;AC=2	GT:AD:DP:GQ:PL	1/1:0,27:27:81:798,81,0
chr3	81047403	.	G	T	930.19	PASS	ExcessHet=0.0625;FS=0;InbreedingCoeff=1;MQ=60;QD=29.07;SOR=0.957;CSQ=T|intergenic_variant|MODIFIER|||||||||||||||||||SNV||||||||||||||||||||||||||||||||||||||||||||||||||;DP=692;AF=0.056;MLEAC=2;MLEAF=0.056;AN=2;AC=2	GT:AD:DP:GQ:PL	1/1:0,32:32:96:957,96,0
chr3	81047551	.	CA	C	1042.16	PASS	ExcessHet=0.0625;FS=0;InbreedingCoeff=1;MQ=60;QD=31.06;SOR=0.765;CSQ=-|intergenic_variant|MODIFIER|||||||||||||||||||deletion||||||||||||||||||||||||||||||||||||||||||||||||||;DP=610;AF=0.056;MLEAC=2;MLEAF=0.056;AN=2;AC=2	GT:AD:DP:GQ:PL	1/1:0,27:27:81:1069,81,0
chr3	81047666	.	C	A	841.19	PASS	ExcessHet=0.0625;FS=0;InbreedingCoeff=1;MQ=59.8;QD=29.01;SOR=0.76;CSQ=A|intergenic_variant|MODIFIER|||||||||||||||||||SNV||||||||||||||||||||||||||||||||||||||||||||||||||;DP=604;AF=0.056;MLEAC=2;MLEAF=0.056;AN=2;AC=2	GT:AD:DP:GQ:PL	1/1:0,29:29:87:868,87,0
chr3	81048377	.	T	G	970.19	PASS	BaseQRankSum=-0.495;ExcessHet=0.0625;FS=0;InbreedingCoeff=1;MQ=60;MQRankSum=0;QD=29.4;ReadPosRankSum=0.946;SOR=0.275;CSQ=G|intergenic_variant|MODIFIER|||||||||||||||||||SNV||||||||||||||||||||||||||||||||||||||||||||||||||;DP=597;AF=0.056;MLEAC=2;MLEAF=0.056;AN=2;AC=2	GT:AD:DP:GQ:PL	1/1:1,32:33:64:997,64,0
chr3	81048816	.	T	A	1104.19	PASS	ExcessHet=0.0625;FS=0;InbreedingCoeff=1;MQ=60;QD=30.67;SOR=0.927;CSQ=A|intergenic_variant|MODIFIER|||||||||||||||||||SNV||||||||||||||||||||||||||||||||||||||||||||||||||;DP=614;AF=0.056;MLEAC=2;MLEAF=0.056;AN=2;AC=2	GT:AD:DP:GQ:PL	1/1:0,36:36:99:1131,108,0
chr3	81084556	.	TC	T	943.16	PASS	ExcessHet=0.0625;FS=0;InbreedingCoeff=1;MQ=60;QD=32.52;SOR=0.76;CSQ=-|intergenic_variant|MODIFIER|||||||||||||||||||deletion||||||||||||||||||||||||||||||||||||||||||||||||||;DP=605;AF=0.056;MLEAC=2;MLEAF=0.056;AN=2;AC=2	GT:AD:DP:GQ:PL	1/1:0,29:29:86:970,86,0
chr3	81196742	.	T	TTC	1122.16	PASS	ExcessHet=0.0625;FS=0;InbreedingCoeff=1;MQ=60;QD=32.06;SOR=1.002;CSQ=TC|intergenic_variant|MODIFIER|||||||||||||||||||insertion||||||||||||||||||||||||||||||||||||||||||||||||||;DP=590;AF=0.056;MLEAC=2;MLEAF=0.056;AN=2;AC=2	GT:AD:DP:GQ:PL	1/1:0,35:35:99:1149,104,0
chr3	81277561	.	G	T	1078.19	PASS	BaseQRankSum=-0.939;ExcessHet=0.0625;FS=3.979;InbreedingCoeff=1;MQ=60;MQRankSum=0;QD=26.95;ReadPosRankSum=0.26;SOR=0.99;CSQ=T|intergenic_variant|MODIFIER|||||||||||||||||||SNV||||||||||||||||||||||||||||||||||||||||||||||||||;DP=613;AF=0.056;MLEAC=2;MLEAF=0.056;AN=2;AC=2	GT:AD:DP:GQ:PL	1/1:1,39:40:85:1105,85,0
chr3	81317652	.	CAT	C	1104.16	PASS	ExcessHet=0.0625;FS=0;InbreedingCoeff=1;MQ=60;QD=26.81;SOR=0.846;CSQ=-|intergenic_variant|MODIFIER|||||||||||||||||||deletion||||||||||||||||||||||||||||||||||||||||||||||||||;DP=618;AF=0.056;MLEAC=2;MLEAF=0.056;AN=2;AC=2	GT:AD:DP:GQ:PL	1/1:0,26:26:78:1131,78,0
chr3	81344911	.	C	T	1188.19	PASS	ExcessHet=0.0625;FS=0;InbreedingCoeff=1;MQ=60;QD=30.47;SOR=0.743;CSQ=T|intergenic_variant|MODIFIER|||||||||||||||||||SNV||||||||||||||||||||||||||||||||||||||||||||||||||;DP=589;AF=0.056;MLEAC=2;MLEAF=0.056;AN=2;AC=2	GT:AD:DP:GQ:PL	1/1:0,39:39:99:1215,117,0
chr3	81376940	.	G	A	1194.19	PASS	ExcessHet=0.0625;FS=0;InbreedingCoeff=1;MQ=60;QD=31.43;SOR=1.179;CSQ=A|intergenic_variant|MODIFIER|||||||||||||||||||SNV||||||||||||||||||||||||||||||||||||||||||||||||||;DP=546;AF=0.056;MLEAC=2;MLEAF=0.056;AN=2;AC=2	GT:AD:DP:GQ:PL	1/1:0,38:38:99:1221,114,0
chr3	81382021	.	T	TTG	648.96	PASS	ExcessHet=0.0625;FS=0;InbreedingCoeff=0.7796;MQ=58.61;QD=27.83;SOR=2.448;CSQ=TG|intergenic_variant|MODIFIER|||||||||||||||||||insertion||||||||||||||||||||||||||||||||||||||||||||||||||;DP=492;AF=0.056;MLEAC=2;MLEAF=0.056;AN=2;AC=2	GT:AD:DP:GQ:PGT:PID:PL:PS	1|1:0,15:15:45:1|1:81382000_GTGT_G:675,45,0:81382000
chr3	81382961	.	A	G	1137.19	PASS	ExcessHet=0.0625;FS=0;InbreedingCoeff=1;MQ=60;QD=27.74;SOR=0.843;CSQ=G|intergenic_variant|MODIFIER|||||||||||||||||||SNV||||||||||||||||||||||||||||||||||||||||||||||||||;DP=639;AF=0.056;MLEAC=2;MLEAF=0.056;AN=2;AC=2	GT:AD:DP:GQ:PL	1/1:0,41:41:99:1164,122,0
chr3	81391779	.	T	C	1028.19	PASS	ExcessHet=0.0625;FS=0;InbreedingCoeff=1;MQ=60;QD=29.38;SOR=0.749;CSQ=C|intergenic_variant|MODIFIER|||||||||||||||||||SNV||||||||||||||||||||||||||||||||||||||||||||||||||;DP=586;AF=0.056;MLEAC=2;MLEAF=0.056;AN=2;AC=2	GT:AD:DP:GQ:PL	1/1:0,35:35:99:1055,105,0
chr3	81463251	.	G	A	1271.19	PASS	ExcessHet=0.0625;FS=0;InbreedingCoeff=1;MQ=60;QD=32.5;SOR=1.143;CSQ=A|intergenic_variant|MODIFIER|||||||||||||||||||SNV||||||||||||||||||||||||||||||||||||||||||||||||||;DP=581;AF=0.056;MLEAC=2;MLEAF=0.056;AN=2;AC=2	GT:AD:DP:GQ:PGT:PID:PL:PS	1|1:0,30:30:90:1|1:81463230_C_A:1298,90,0:81463230
chr3	81473004	.	A	G	1178.19	PASS	ExcessHet=0.0625;FS=0;InbreedingCoeff=1;MQ=60;QD=30.21;SOR=0.968;CSQ=G|intergenic_variant|MODIFIER|||||||||||||||||||SNV||||||||||||||||||||||||||||||||||||||||||||||||||;DP=598;AF=0.056;MLEAC=2;MLEAF=0.056;AN=2;AC=2	GT:AD:DP:GQ:PL	1/1:0,39:39:99:1205,117,0
chr3	81493702	.	C	T	986.19	PASS	ExcessHet=0.0625;FS=0;InbreedingCoeff=1;MQ=60;QD=29.88;SOR=1.022;CSQ=T|intergenic_variant|MODIFIER|||||||||||||||||||SNV||||||||||||||||||||||||||||||||||||||||||||||||||;DP=647;AF=0.056;MLEAC=2;MLEAF=0.056;AN=2;AC=2	GT:AD:DP:GQ:PL	1/1:0,33:33:99:1013,99,0
chr3	81527560	.	T	A	865.2	PASS	ExcessHet=0.0625;FS=0;InbreedingCoeff=0.9999;MQ=60;QD=27.91;SOR=1.044;CSQ=A|intergenic_variant|MODIFIER|||||||||||||||||||SNV||||||||||||||||||||||||||||||||||||||||||||||||||;DP=598;AF=0.056;MLEAC=2;MLEAF=0.056;AN=2;AC=2	GT:AD:DP:GQ:PL	1/1:0,31:31:93:892,93,0
chr3	81564540	.	C	T	1138.19	PASS	ExcessHet=0.0625;FS=0;InbreedingCoeff=1;MQ=60;QD=29.95;SOR=0.798;CSQ=T|intergenic_variant|MODIFIER|||||||||||||||||||SNV||||||||||||||||||||||||||||||||||||||||||||||||||;DP=656;AF=0.056;MLEAC=2;MLEAF=0.056;AN=2;AC=2	GT:AD:DP:GQ:PL	1/1:0,38:38:99:1165,114,0
chr3	81604025	.	G	C	970.19	PASS	BaseQRankSum=1.74;ExcessHet=0.0625;FS=0;InbreedingCoeff=1;MQ=60;MQRankSum=0;QD=26.95;ReadPosRankSum=-0.276;SOR=1.244;CSQ=C|intergenic_variant|MODIFIER|||||||||||||||||||SNV||||||||||||||||||||||||||||||||||||||||||||||||||;DP=641;AF=0.056;MLEAC=2;MLEAF=0.056;AN=2;AC=2	GT:AD:DP:GQ:PL	1/1:2,34:36:58:997,58,0
chr3	81611497	.	A	G	950.19	PASS	ExcessHet=0.0625;FS=0;InbreedingCoeff=1;MQ=60;QD=30.65;SOR=1.044;CSQ=G|intergenic_variant|MODIFIER|||||||||||||||||||SNV||||||||||||||||||||||||||||||||||||||||||||||||||;DP=605;AF=0.056;MLEAC=2;MLEAF=0.056;AN=2;AC=2	GT:AD:DP:GQ:PL	1/1:0,31:31:93:977,93,0
chr3	81649626	.	C	T	1232.19	PASS	ExcessHet=0.0625;FS=0;InbreedingCoeff=1;MQ=60;QD=29.34;SOR=0.788;CSQ=T|intergenic_variant|MODIFIER|||||||||||||||||||SNV||||||||||||||||||||||||||||||||||||||||||||||||||;DP=583;AF=0.056;MLEAC=2;MLEAF=0.056;AN=2;AC=2	GT:AD:DP:GQ:PL	1/1:0,42:42:99:1259,126,0
chr3	81681456	.	C	T	1195.19	PASS	ExcessHet=0.0625;FS=0;InbreedingCoeff=1;MQ=60;QD=29.88;SOR=0.902;CSQ=T|intergenic_variant|MODIFIER|||||||||||||||||||SNV||||||||||||||||||||||||||||||||||||||||||||||||||;DP=625;AF=0.056;MLEAC=2;MLEAF=0.056;AN=2;AC=2	GT:AD:DP:GQ:PL	1/1:0,40:40:99:1222,120,0
chr3	82023376	.	TAAAGAACA	T	862.16	PASS	ExcessHet=0.0625;FS=0;InbreedingCoeff=1;MQ=60;QD=28.59;SOR=0.693;CSQ=-|intergenic_variant|MODIFIER|||||||||||||||||||deletion||||||||||||||||||||||||||||||||||||||||||||||||||;DP=631;AF=0.056;MLEAC=2;MLEAF=0.056;AN=2;AC=2	GT:AD:DP:GQ:PL	1/1:0,20:20:60:889,60,0
chr3	82099974	.	GT	G	835.16	PASS	ExcessHet=0.0625;FS=0;InbreedingCoeff=1;MQ=60;QD=33.41;SOR=0.941;CSQ=-|intergenic_variant|MODIFIER|||||||||||||||||||deletion||||||||||||||||||||||||||||||||||||||||||||||||||;DP=565;AF=0.056;MLEAC=2;MLEAF=0.056;AN=2;AC=2	GT:AD:DP:GQ:PL	1/1:0,25:25:75:862,75,0
chr3	82383045	.	A	T	756.2	PASS	ExcessHet=0.0625;FS=0;InbreedingCoeff=0.9999;MQ=60;QD=29.08;SOR=1.22;CSQ=T|intergenic_variant|MODIFIER|||||||||||||||||||SNV||||||||||||||||||||||||||||||||||||||||||||||||||;DP=570;AF=0.056;MLEAC=2;MLEAF=0.056;AN=2;AC=2	GT:AD:DP:GQ:PL	1/1:0,26:26:78:783,78,0
chr3	82530586	.	T	C	786.19	PASS	ExcessHet=0.0625;FS=0;InbreedingCoeff=1;MQ=60;QD=28.08;SOR=0.693;CSQ=C|intergenic_variant|MODIFIER|||||||||||||||||||SNV||||||||||||||||||||||||||||||||||||||||||||||||||;DP=536;AF=0.056;MLEAC=2;MLEAF=0.056;AN=2;AC=2	GT:AD:DP:GQ:PL	1/1:0,28:28:83:813,83,0
chr3	82722814	.	AG	A	1615.16	PASS	BaseQRankSum=-0.803;ExcessHet=0.0625;FS=3.388;InbreedingCoeff=1;MQ=60;MQRankSum=0;QD=33.65;ReadPosRankSum=-1.083;SOR=0.563;CSQ=-|splice_acceptor_variant&non_coding_transcript_variant|HIGH||LOC102153629|Transcript|XR_005357325|lncRNA||9/12|XR_005357325.1:n.1231del|||||||||1||deletion||||||||||||||UU_Cfam_GSD_1.0_ROSY.refSeq.ensformat.gtf.gz||||||||||||||||||||||||||||||||||||,-|splice_acceptor_var…	GT:AD:DP:GQ:PL	1/1:1,47:48:99:1642,109,0
chr3	82795135	.	T	TGG	827.96	PASS	BaseQRankSum=-1.993;ExcessHet=0.0625;FS=1.146;InbreedingCoeff=0.7796;MQ=59.5;MQRankSum=0;QD=27.22;ReadPosRankSum=-1.129;SOR=0.889;CSQ=GG|intron_variant|MODIFIER||LOC119876163|Transcript|XM_038533707|protein_coding||1/4|XM_038533707.1:c.36-290_36-289insCC|||||||||-1||insertion|||||||||XP_038389635|||||UU_Cfam_GSD_1.0_ROSY.refSeq.ensformat.gtf.gz||||||||||||||||||||||||||||||||||||;DP=470;AF=0.056;…	GT:AD:DP:GQ:PGT:PID:PL:PS	1|1:0,19:19:57:1|1:82795126_AAAAAAAACT_A:854,57,0:82795126
chr3	82801351	.	C	T	1336.19	PASS	ExcessHet=0.0625;FS=0;InbreedingCoeff=1;MQ=60;QD=29.69;SOR=1.154;CSQ=T|upstream_gene_variant|MODIFIER||LOC119876163|Transcript|XM_038533707|protein_coding|||||||||||1747|-1||SNV|||||||||XP_038389635|||||UU_Cfam_GSD_1.0_ROSY.refSeq.ensformat.gtf.gz||||||||||||||||||||||||||||||||||||;DP=645;AF=0.056;MLEAC=2;MLEAF=0.056;AN=2;AC=2	GT:AD:DP:GQ:PL	1/1:0,45:45:99:1363,135,0
chr3	82801753	.	T	C	969.19	PASS	ExcessHet=0.0625;FS=0;InbreedingCoeff=1;MQ=60;QD=28.51;SOR=0.941;CSQ=C|upstream_gene_variant|MODIFIER||LOC119876163|Transcript|XM_038533707|protein_coding|||||||||||2149|-1||SNV|||||||||XP_038389635|||||UU_Cfam_GSD_1.0_ROSY.refSeq.ensformat.gtf.gz||||||||||||||||||||||||||||||||||||;DP=615;AF=0.056;MLEAC=2;MLEAF=0.056;AN=2;AC=2	GT:AD:DP:GQ:PL	1/1:0,34:34:99:996,102,0
chr3	82801940	.	C	CCACA	1458.16	PASS	ExcessHet=0.0625;FS=0;InbreedingCoeff=0.9999;MQ=60;QD=37.29;SOR=0.752;CSQ=CACA|upstream_gene_variant|MODIFIER||LOC119876163|Transcript|XM_038533707|protein_coding|||||||||||2336|-1||insertion|||||||||XP_038389635|||||UU_Cfam_GSD_1.0_ROSY.refSeq.ensformat.gtf.gz||||||||||||||||||||||||||||||||||||;DP=602;AF=0.056;MLEAC=2;MLEAF=0.056;AN=2;AC=2	GT:AD:DP:GQ:PL	1/1:0,33:33:99:1485,99,0
chr3	82815658	.	C	T	1371.19	PASS	ExcessHet=0.0625;FS=0;InbreedingCoeff=1;MQ=60;QD=28.57;SOR=0.776;CSQ=T|intergenic_variant|MODIFIER|||||||||||||||||||SNV||||||||||||||||||||||||||||||||||||||||||||||||||;DP=604;AF=0.056;MLEAC=2;MLEAF=0.056;AN=2;AC=2	GT:AD:DP:GQ:PL	1/1:0,48:48:99:1398,144,0
chr3	82900903	.	TCC	T	289.86	PASS	ExcessHet=0.0625;FS=0;InbreedingCoeff=0.296;MQ=60;QD=24.92;SOR=4.407;CSQ=-|intergenic_variant|MODIFIER|||||||||||||||||||deletion||||||||||||||||||||||||||||||||||||||||||||||||||;DP=269;AF=0.056;MLEAC=2;MLEAF=0.056;AN=2;AC=2	GT:AD:DP:GQ:PGT:PID:PL:PS	1|1:0,8:8:24:1|1:82900903_TCC_T:312,24,0:82900903
chr3	82995577	.	GATCTA	G	1718.16	PASS	ExcessHet=0.0625;FS=0;InbreedingCoeff=1;MQ=60;QD=32.67;SOR=0.85;CSQ=-|intergenic_variant|MODIFIER|||||||||||||||||||deletion||||||||||||||||||||||||||||||||||||||||||||||||||;DP=631;AF=0.056;MLEAC=2;MLEAF=0.056;AN=2;AC=2	GT:AD:DP:GQ:PL	1/1:0,39:39:99:1745,118,0
chr3	82996859	.	G	C	1158.19	PASS	ExcessHet=0.0625;FS=0;InbreedingCoeff=1;MQ=60;QD=29.7;SOR=0.743;CSQ=C|intergenic_variant|MODIFIER|||||||||||||||||||SNV||||||||||||||||||||||||||||||||||||||||||||||||||;DP=587;AF=0.056;MLEAC=2;MLEAF=0.056;AN=2;AC=2	GT:AD:DP:GQ:PL	1/1:0,39:39:99:1185,117,0
chr3	83093275	.	A	C	1029.19	PASS	BaseQRankSum=-0.6;ExcessHet=0.0625;FS=4.102;InbreedingCoeff=1;MQ=60;MQRankSum=0;QD=28.59;ReadPosRankSum=0.77;SOR=1.081;CSQ=C|intergenic_variant|MODIFIER|||||||||||||||||||SNV||||||||||||||||||||||||||||||||||||||||||||||||||;DP=589;AF=0.056;MLEAC=2;MLEAF=0.056;AN=2;AC=2	GT:AD:DP:GQ:PL	1/1:1,35:36:73:1056,73,0
chr3	83096919	.	C	A	904.19	PASS	ExcessHet=0.0625;FS=0;InbreedingCoeff=1;MQ=60;QD=32.29;SOR=0.693;CSQ=A|intergenic_variant|MODIFIER|||||||||||||||||||SNV||||||||||||||||||||||||||||||||||||||||||||||||||;DP=523;AF=0.056;MLEAC=2;MLEAF=0.056;AN=2;AC=2	GT:AD:DP:GQ:PGT:PID:PL:PS	1|1:0,28:28:84:1|1:83096918_T_G:931,84,0:83096918
chr3	83097798	.	A	T	1093.19	PASS	ExcessHet=0.0625;FS=0;InbreedingCoeff=1;MQ=60;QD=28.77;SOR=0.693;CSQ=T|intergenic_variant|MODIFIER|||||||||||||||||||SNV||||||||||||||||||||||||||||||||||||||||||||||||||;DP=621;AF=0.056;MLEAC=2;MLEAF=0.056;AN=2;AC=2	GT:AD:DP:GQ:PL	1/1:0,38:38:99:1120,114,0
chr3	83098242	.	G	C	1099.19	PASS	ExcessHet=0.0625;FS=0;InbreedingCoeff=1;MQ=60;QD=29.71;SOR=0.859;CSQ=C|intergenic_variant|MODIFIER|||||||||||||||||||SNV||||||||||||||||||||||||||||||||||||||||||||||||||;DP=518;AF=0.056;MLEAC=2;MLEAF=0.056;AN=2;AC=2	GT:AD:DP:GQ:PL	1/1:0,37:37:99:1126,111,0
chr3	83116577	.	G	A	1060.19	PASS	ExcessHet=0.0625;FS=0;InbreedingCoeff=1;MQ=60;QD=32.13;SOR=1.179;CSQ=A|intergenic_variant|MODIFIER|||||||||||||||||||SNV||||||||||||||||||||||||||||||||||||||||||||||||||;DP=633;AF=0.056;MLEAC=2;MLEAF=0.056;AN=2;AC=2	GT:AD:DP:GQ:PL	1/1:0,33:33:99:1087,99,0
chr3	83164112	.	T	G	1044.19	PASS	ExcessHet=0.0625;FS=0;InbreedingCoeff=1;MQ=60;QD=29.01;SOR=0.804;CSQ=G|intergenic_variant|MODIFIER|||||||||||||||||||SNV||||||||||||||||||||||||||||||||||||||||||||||||||;DP=614;AF=0.056;MLEAC=2;MLEAF=0.056;AN=2;AC=2	GT:AD:DP:GQ:PL	1/1:0,36:36:99:1071,108,0
chr3	83210055	.	G	A	549.62	PASS	ExcessHet=0.0625;FS=0;InbreedingCoeff=0.6429;MQ=53.57;QD=28.93;SOR=1.292;CSQ=A|intergenic_variant|MODIFIER|||||||||||||||||||SNV||||||||||||||||||||||||||||||||||||||||||||||||||;DP=541;AF=0.056;MLEAC=2;MLEAF=0.056;AN=2;AC=2	GT:AD:DP:GQ:PL	1/1:0,19:19:57:575,57,0
chr3	83239149	.	TTA	T	1175.16	PASS	ExcessHet=0.0625;FS=0;InbreedingCoeff=1;MQ=60;QD=33.36;SOR=0.765;CSQ=-|intergenic_variant|MODIFIER|||||||||||||||||||deletion||||||||||||||||||||||||||||||||||||||||||||||||||;DP=606;AF=0.056;MLEAC=2;MLEAF=0.056;AN=2;AC=2	GT:AD:DP:GQ:PL	1/1:0,27:27:81:1202,81,0
chr3	83254962	.	G	A	1133.19	PASS	ExcessHet=0.0625;FS=0;InbreedingCoeff=1;MQ=59.38;QD=29.82;SOR=0.798;CSQ=A|intergenic_variant|MODIFIER|||||||||||||||||||SNV||||||||||||||||||||||||||||||||||||||||||||||||||;DP=604;AF=0.056;MLEAC=2;MLEAF=0.056;AN=2;AC=2	GT:AD:DP:GQ:PL	1/1:0,38:38:99:1160,114,0
chr3	83407321	.	T	G	1203.19	PASS	ExcessHet=0.0625;FS=0;InbreedingCoeff=1;MQ=60;QD=30.08;SOR=0.793;CSQ=G|intergenic_variant|MODIFIER|||||||||||||||||||SNV||||||||||||||||||||||||||||||||||||||||||||||||||;DP=603;AF=0.056;MLEAC=2;MLEAF=0.056;AN=2;AC=2	GT:AD:DP:GQ:PL	1/1:0,40:40:99:1230,120,0
chr3	83430339	.	G	A	1083.19	PASS	ExcessHet=0.0625;FS=0;InbreedingCoeff=1;MQ=60;QD=29.28;SOR=0.859;CSQ=A|intergenic_variant|MODIFIER|||||||||||||||||||SNV||||||||||||||||||||||||||||||||||||||||||||||||||;DP=651;AF=0.056;MLEAC=2;MLEAF=0.056;AN=2;AC=2	GT:AD:DP:GQ:PL	1/1:0,37:37:99:1110,111,0
chr3	83752917	.	C	T	1103.19	PASS	ExcessHet=0.0625;FS=0;InbreedingCoeff=1;MQ=60;QD=28.29;SOR=0.85;CSQ=T|intergenic_variant|MODIFIER|||||||||||||||||||SNV||||||||||||||||||||||||||||||||||||||||||||||||||;DP=615;AF=0.056;MLEAC=2;MLEAF=0.056;AN=2;AC=2	GT:AD:DP:GQ:PL	1/1:0,39:39:99:1130,117,0
chr3	83812309	.	A	G	1141.19	PASS	BaseQRankSum=-0.786;ExcessHet=0.0625;FS=3.34;InbreedingCoeff=1;MQ=60;MQRankSum=0;QD=27.83;ReadPosRankSum=1.14;SOR=0.54;CSQ=G|intergenic_variant|MODIFIER|||||||||||||||||||SNV||||||||||||||||||||||||||||||||||||||||||||||||||;DP=596;AF=0.056;MLEAC=2;MLEAF=0.056;AN=2;AC=2	GT:AD:DP:GQ:PL	1/1:1,40:41:88:1168,88,0
chr3	83911603	.	G	GATGTAGGGAAGATATAAGGAAAGCAAAAAGATTAATGAGAAAGATGAAGGATGGGGGTGTCCTAAGATAGGAACCTGGAGACCCTCAGA	882.07	PASS	ExcessHet=0.3218;FS=0;InbreedingCoeff=0.4286;MQ=60;QD=28.88;SOR=0.892;CSQ=ATGTAGGGAAGATATAAGGAAAGCAAAAAGATTAATGAGAAAGATGAAGGATGGGGGTGTCCTAAGATAGGAACCTGGAGACCCTCAGA|intron_variant&non_coding_transcript_variant|MODIFIER||LOC111095401|Transcript|XR_005356449|lncRNA||1/3|XR_005356449.1:n.100-2731_100-2730insTCTGAGGGTCTCCAGGTTCCTATCTTAGGACACCCCCATCCTTCATCTTTCTCATTAATCTTTTTGCTTTCCTTATATCTTCCCTACAT|||||…	GT:AD:DP:GQ:PGT:PID:PL:PS	1|1:0,20:20:60:1|1:83911601_G_GAA:886,60,0:83911601
chr3	84004049	.	GAA	G	72.97	PASS	ExcessHet=0.0755;FS=0;InbreedingCoeff=0.506;MQ=53.71;QD=29.78;SOR=1.609;CSQ=-|intron_variant&non_coding_transcript_variant|MODIFIER||LOC111095306|Transcript|XR_005357332|lncRNA||1/10|XR_005357332.1:n.131+971_131+972del|||||||||-1||deletion||||||||||||||UU_Cfam_GSD_1.0_ROSY.refSeq.ensformat.gtf.gz||||||||||||||||||||||||||||||||||||,-|upstream_gene_variant|MODIFIER||LOC111095306|Transcript|XR_0053…	GT:AD:DP:GQ:PGT:PID:PL:PS	1|1:0,2:2:6:1|1:84004008_AGAAGGAAGGAAG_A:90,6,0:84004008
chr3	84004052	.	GGA	G	72.35	PASS	ExcessHet=0.0706;FS=0;InbreedingCoeff=0.4865;MQ=53.71;QD=30.79;SOR=1.609;CSQ=-|intron_variant&non_coding_transcript_variant|MODIFIER||LOC111095306|Transcript|XR_005357332|lncRNA||1/10|XR_005357332.1:n.131+968_131+969del|||||||||-1||deletion||||||||||||||UU_Cfam_GSD_1.0_ROSY.refSeq.ensformat.gtf.gz||||||||||||||||||||||||||||||||||||,-|upstream_gene_variant|MODIFIER||LOC111095306|Transcript|XR_005…	GT:AD:DP:GQ:PGT:PID:PL:PS	1|1:0,2:2:6:1|1:84004008_AGAAGGAAGGAAG_A:90,6,0:84004008
chr3	84068630	.	T	G	1097.19	PASS	ExcessHet=0.0625;FS=0;InbreedingCoeff=1;MQ=60;QD=27.43;SOR=0.693;CSQ=G|intergenic_variant|MODIFIER|||||||||||||||||||SNV||||||||||||||||||||||||||||||||||||||||||||||||||;DP=595;AF=0.056;MLEAC=2;MLEAF=0.056;AN=2;AC=2	GT:AD:DP:GQ:PL	1/1:0,40:40:99:1124,119,0
chr3	84229690	.	AG	A	767.16	PASS	ExcessHet=0.0625;FS=0;InbreedingCoeff=1;MQ=60;QD=27.14;SOR=2.2;CSQ=-|intron_variant|MODIFIER||STIM2|Transcript|XM_038533533|protein_coding||2/12|XM_038533533.1:c.468+5609del|||||||||-1||deletion|||||||||XP_038389461|||||UU_Cfam_GSD_1.0_ROSY.refSeq.ensformat.gtf.gz||||||||||||||||||||||||||||||||||||,-|intron_variant|MODIFIER||STIM2|Transcript|XM_038533534|protein_coding||2/11|XM_038533534.1:c.468…	GT:AD:DP:GQ:PGT:PID:PL:PS	1|1:0,21:21:63:1|1:84229634_T_G:794,63,0:84229634
chr3	84229693	.	AAGG	A	767.16	PASS	ExcessHet=0.0625;FS=0;InbreedingCoeff=1;MQ=60;QD=31.35;SOR=2.2;CSQ=-|intron_variant|MODIFIER||STIM2|Transcript|XM_038533533|protein_coding||2/12|XM_038533533.1:c.468+5604_468+5606del|||||||||-1||deletion|||||||||XP_038389461|||||UU_Cfam_GSD_1.0_ROSY.refSeq.ensformat.gtf.gz||||||||||||||||||||||||||||||||||||,-|intron_variant|MODIFIER||STIM2|Transcript|XM_038533534|protein_coding||2/11|XM_03853353…	GT:AD:DP:GQ:PGT:PID:PL:PS	1|1:0,21:21:63:1|1:84229634_T_G:794,63,0:84229634
chr3	84259239	.	T	C	1023.19	PASS	ExcessHet=0.0625;FS=0;InbreedingCoeff=1;MQ=60;QD=27.65;SOR=0.984;CSQ=C|intron_variant|MODIFIER||STIM2|Transcript|XM_038533533|protein_coding||1/12|XM_038533533.1:c.338-23809A>G|||||||||-1||SNV|||||||||XP_038389461|||||UU_Cfam_GSD_1.0_ROSY.refSeq.ensformat.gtf.gz||||||||||||||||||||||||||||||||||||,C|intron_variant|MODIFIER||STIM2|Transcript|XM_038533534|protein_coding||1/11|XM_038533534.1:c.338-2…	GT:AD:DP:GQ:PL	1/1:0,37:37:99:1050,111,0
chr3	84379321	.	C	T	707.19	PASS	ExcessHet=0.0625;FS=0;InbreedingCoeff=1;MQ=60;QD=29.47;SOR=0.859;CSQ=T|downstream_gene_variant|MODIFIER||TBC1D19|Transcript|XM_038533709|protein_coding|||||||||||1245|-1||SNV|||||||||XP_038389637|||||UU_Cfam_GSD_1.0_ROSY.refSeq.ensformat.gtf.gz||||||||||||||||||||||||||||||||||||;DP=604;AF=0.056;MLEAC=2;MLEAF=0.056;AN=2;AC=2	GT:AD:DP:GQ:PL	1/1:0,24:24:72:734,72,0
chr3	84502365	.	G	A	921.19	PASS	ExcessHet=0.0625;FS=0;InbreedingCoeff=1;MQ=60;QD=31.77;SOR=1.255;CSQ=A|upstream_gene_variant|MODIFIER||TBC1D19|Transcript|XM_038533709|protein_coding|||||||||||2577|-1||SNV|||||||||XP_038389637|||||UU_Cfam_GSD_1.0_ROSY.refSeq.ensformat.gtf.gz||||||||||||||||||||||||||||||||||||;DP=567;AF=0.056;MLEAC=2;MLEAF=0.056;AN=2;AC=2	GT:AD:DP:GQ:PL	1/1:0,29:29:87:948,87,0
chr3	84519893	.	TA	T	566.4	PASS	ExcessHet=0.0625;FS=0;InbreedingCoeff=0.6763;MQ=60;QD=24.63;SOR=0.776;CSQ=-|intergenic_variant|MODIFIER|||||||||||||||||||deletion||||||||||||||||||||||||||||||||||||||||||||||||||;DP=603;AF=0.056;MLEAC=2;MLEAF=0.056;AN=2;AC=2	GT:AD:DP:GQ:PL	1/1:0,23:23:69:592,69,0
chr3	84600218	.	C	T	989.19	PASS	ExcessHet=0.0625;FS=0;InbreedingCoeff=1;MQ=60;QD=28.26;SOR=1.308;CSQ=T|intergenic_variant|MODIFIER|||||||||||||||||||SNV||||||||||||||||||||||||||||||||||||||||||||||||||;DP=536;AF=0.056;MLEAC=2;MLEAF=0.056;AN=2;AC=2	GT:AD:DP:GQ:PL	1/1:0,35:35:99:1016,105,0
chr3	84661215	.	C	T	856.19	PASS	ExcessHet=0.0625;FS=0;InbreedingCoeff=1;MQ=60;QD=29.52;SOR=0.76;CSQ=T|intron_variant|MODIFIER||RBPJ|Transcript|XM_038533540|protein_coding||8/9|XM_038533540.1:c.1123-114G>A|||||||||-1||SNV|||||||||XP_038389468|||||UU_Cfam_GSD_1.0_ROSY.refSeq.ensformat.gtf.gz||||||||||||||||||||||||||||||||||||,T|intron_variant|MODIFIER||RBPJ|Transcript|XM_038533541|protein_coding||9/10|XM_038533541.1:c.1093-114G>…	GT:AD:DP:GQ:PL	1/1:0,29:29:87:883,87,0
chr3	84794542	.	CA	C	793.16	PASS	ExcessHet=0.0625;FS=0;InbreedingCoeff=1;MQ=60;QD=28.33;SOR=0.693;CSQ=-|intron_variant|MODIFIER||RBPJ|Transcript|XM_038533541|protein_coding||1/10|XM_038533541.1:c.68+86710del|||||||||-1||deletion|||||||||XP_038389469|||||UU_Cfam_GSD_1.0_ROSY.refSeq.ensformat.gtf.gz||||||||||||||||||||||||||||||||||||;DP=580;AF=0.056;MLEAC=2;MLEAF=0.056;AN=2;AC=2	GT:AD:DP:GQ:PL	1/1:0,28:28:84:820,84,0
chr3	84798472	.	C	T	855.19	PASS	ExcessHet=0.0625;FS=0;InbreedingCoeff=1;MQ=60;QD=28.51;SOR=0.826;CSQ=T|intron_variant|MODIFIER||RBPJ|Transcript|XM_038533541|protein_coding||1/10|XM_038533541.1:c.68+82781G>A|||||||||-1||SNV|||||||||XP_038389469|||||UU_Cfam_GSD_1.0_ROSY.refSeq.ensformat.gtf.gz||||||||||||||||||||||||||||||||||||;DP=584;AF=0.056;MLEAC=2;MLEAF=0.056;AN=2;AC=2	GT:AD:DP:GQ:PL	1/1:0,30:30:90:882,90,0
chr3	84901926	.	C	T	969.19	PASS	ExcessHet=0.0625;FS=0;InbreedingCoeff=1;MQ=60;QD=28.51;SOR=1.085;CSQ=T|intron_variant&non_coding_transcript_variant|MODIFIER||LOC111095403|Transcript|XR_005357345|lncRNA||2/3|XR_005357345.1:n.236-3085C>T|||||||||1||SNV||||||||||||||UU_Cfam_GSD_1.0_ROSY.refSeq.ensformat.gtf.gz||||||||||||||||||||||||||||||||||||;DP=611;AF=0.056;MLEAC=2;MLEAF=0.056;AN=2;AC=2	GT:AD:DP:GQ:PL	1/1:0,34:34:99:996,102,0
chr3	84912449	.	TGGAATA	T	1446.16	PASS	ExcessHet=0.0625;FS=0;InbreedingCoeff=1;MQ=60;QD=32.29;SOR=0.752;CSQ=-|intron_variant&non_coding_transcript_variant|MODIFIER||LOC111095403|Transcript|XR_005357345|lncRNA||3/3|XR_005357345.1:n.333-2623_333-2618del|||||||||1||deletion||||||||||||||UU_Cfam_GSD_1.0_ROSY.refSeq.ensformat.gtf.gz||||||||||||||||||||||||||||||||||||;DP=594;AF=0.056;MLEAC=2;MLEAF=0.056;AN=2;AC=2	GT:AD:DP:GQ:PL	1/1:0,33:33:99:1473,99,0
chr3	84915152	.	G	C	725.2	PASS	BaseQRankSum=0.936;ExcessHet=0.0625;FS=0;InbreedingCoeff=0.9989;MQ=56.51;MQRankSum=3.44;QD=23.39;ReadPosRankSum=0.04;SOR=1.071;CSQ=C|downstream_gene_variant|MODIFIER||LOC111095403|Transcript|XR_005357345|lncRNA|||||||||||20|1||SNV||||||||||||||UU_Cfam_GSD_1.0_ROSY.refSeq.ensformat.gtf.gz||||||||||||||||||||||||||||||||||||;DP=566;AF=0.056;MLEAC=2;MLEAF=0.056;AN=2;AC=2	GT:AD:DP:GQ:PL	1/1:2,29:31:42:752,42,0
chr3	84919601	.	T	A	1069.19	PASS	ExcessHet=0.0625;FS=0;InbreedingCoeff=1;MQ=60;QD=30.55;SOR=1.148;CSQ=A|downstream_gene_variant|MODIFIER||LOC111095403|Transcript|XR_005357345|lncRNA|||||||||||4469|1||SNV||||||||||||||UU_Cfam_GSD_1.0_ROSY.refSeq.ensformat.gtf.gz||||||||||||||||||||||||||||||||||||;DP=591;AF=0.056;MLEAC=2;MLEAF=0.056;AN=2;AC=2	GT:AD:DP:GQ:PL	1/1:0,35:35:99:1096,105,0
chr3	85069898	.	G	A	980.19	PASS	ExcessHet=0.0625;FS=0;InbreedingCoeff=1;MQ=60;QD=29.7;SOR=1.022;CSQ=A|downstream_gene_variant|MODIFIER||LOC119871265|Transcript|XR_005357354|lncRNA|||||||||||270|1||SNV||||||||||||||UU_Cfam_GSD_1.0_ROSY.refSeq.ensformat.gtf.gz||||||||||||||||||||||||||||||||||||;DP=571;AF=0.056;MLEAC=2;MLEAF=0.056;AN=2;AC=2	GT:AD:DP:GQ:PL	1/1:0,33:33:99:1007,99,0
chr3	85071878	.	A	G	1101.19	PASS	ExcessHet=0.0625;FS=0;InbreedingCoeff=1;MQ=60;QD=28.98;SOR=0.798;CSQ=G|downstream_gene_variant|MODIFIER||LOC119871265|Transcript|XR_005357354|lncRNA|||||||||||2250|1||SNV||||||||||||||UU_Cfam_GSD_1.0_ROSY.refSeq.ensformat.gtf.gz||||||||||||||||||||||||||||||||||||;DP=591;AF=0.056;MLEAC=2;MLEAF=0.056;AN=2;AC=2	GT:AD:DP:GQ:PL	1/1:0,38:38:99:1128,114,0
chr3	85330737	.	G	A	1015.19	PASS	ExcessHet=0.0625;FS=0;InbreedingCoeff=1;MQ=60;QD=29.19;SOR=1.136;CSQ=A|intron_variant&non_coding_transcript_variant|MODIFIER||LOC111095314|Transcript|XR_005357361|lncRNA||3/3|XR_005357361.1:n.1087-3462G>A|||||||||1||SNV||||||||||||||UU_Cfam_GSD_1.0_ROSY.refSeq.ensformat.gtf.gz||||||||||||||||||||||||||||||||||||,A|intron_variant&non_coding_transcript_variant|MODIFIER||LOC111095314|Transcript|XR_0…	GT:AD:DP:GQ:PGT:PID:PL:PS	1|1:0,25:25:75:1|1:85330714_C_G:1042,75,0:85330714
chr3	85516970	.	C	T	791.19	PASS	ExcessHet=0.0625;FS=0;InbreedingCoeff=1;MQ=60;QD=29.3;SOR=1.101;CSQ=T|upstream_gene_variant|MODIFIER||ANAPC4|Transcript|XM_038533555|protein_coding|||||||||||3791|-1||SNV|||||||||XP_038389483|||||UU_Cfam_GSD_1.0_ROSY.refSeq.ensformat.gtf.gz||||||||||||||||||||||||||||||||||||,T|downstream_gene_variant|MODIFIER||ZCCHC4|Transcript|XM_038533710|protein_coding|||||||||||2182|-1||SNV|||||||||XP_038389…	GT:AD:DP:GQ:PL	1/1:0,27:27:81:818,81,0
chr3	85607049	.	T	TC	121.13	PASS	ExcessHet=0.0625;FS=0;InbreedingCoeff=0.7854;MQ=52.95;QD=30.28;SOR=3.258;CSQ=C|upstream_gene_variant|MODIFIER||PI4K2B|Transcript|XM_038533556|protein_coding|||||||||||1783|-1||insertion|||||||||XP_038389484|||||UU_Cfam_GSD_1.0_ROSY.refSeq.ensformat.gtf.gz||||||||||||||||||||||||||||||||||||,C|upstream_gene_variant|MODIFIER||PI4K2B|Transcript|XM_038533557|protein_coding|||||||||||1783|-1||insertio…	GT:AD:DP:GQ:PGT:PID:PL:PS	1|1:0,4:4:14:1|1:85606945_CCCTCCTTCCTTCCTTTCTTT_*:146,14,0:85606945
chr3	85617244	.	T	G	1863.19	PASS	ExcessHet=0.0625;FS=0;InbreedingCoeff=1;MQ=60;QD=31.1;SOR=1.259;CSQ=G|intergenic_variant|MODIFIER|||||||||||||||||||SNV||||||||||||||||||||||||||||||||||||||||||||||||||;DP=600;AF=0.056;MLEAC=2;MLEAF=0.056;AN=2;AC=2	GT:AD:DP:GQ:PGT:PID:PL:PS	1|1:0,42:42:99:1|1:85617241_C_T:1890,126,0:85617241
chr3	85657006	.	G	T	1343.19	PASS	ExcessHet=0.0625;FS=0;InbreedingCoeff=1;MQ=60;QD=33.91;SOR=0.892;CSQ=T|intergenic_variant|MODIFIER|||||||||||||||||||SNV||||||||||||||||||||||||||||||||||||||||||||||||||;DP=642;AF=0.056;MLEAC=2;MLEAF=0.056;AN=2;AC=2	GT:AD:DP:GQ:PGT:PID:PL:PS	1|1:0,31:31:93:1|1:85657005_T_C:1370,93,0:85657005
chr3	86434382	.	C	T	573.2	PASS	BaseQRankSum=-0.527;ExcessHet=0.0625;FS=0;InbreedingCoeff=0.9992;MQ=60;MQRankSum=0;QD=27.3;ReadPosRankSum=-0.083;SOR=0.223;CSQ=T|intron_variant|MODIFIER||PPARGC1A|Transcript|XM_038533566|protein_coding||1/13|XM_038533566.1:c.-100+7034C>T|||||||||1||SNV|||||||||XP_038389494|||||UU_Cfam_GSD_1.0_ROSY.refSeq.ensformat.gtf.gz||||||||||||||||||||||||||||||||||||,T|intron_variant|MODIFIER||PPARGC1A|Tran…	GT:AD:DP:GQ:PL	1/1:1,20:21:28:600,28,0
chr3	86632026	.	TTAATGC	T	1522.8	PASS	BaseQRankSum=1.78;ExcessHet=0.0625;FS=0;InbreedingCoeff=0.6361;MQ=60;MQRankSum=0;QD=28.26;ReadPosRankSum=0.51;SOR=1.179;CSQ=-|intron_variant|MODIFIER||PPARGC1A|Transcript|XM_038533566|protein_coding||2/13|XM_038533566.1:c.69+49167_69+49172del|||||||||1||deletion|||||||||XP_038389494|||||UU_Cfam_GSD_1.0_ROSY.refSeq.ensformat.gtf.gz||||||||||||||||||||||||||||||||||||,-|intron_variant|MODIFIER||PPA…	GT:AD:DP:GQ:PGT:PID:PL:PS	1|1:2,38:40:61:1|1:86631988_AAAAAAAAAAAAAAAAAAAAAAAAAGGAACGAAACC_A:1548,61,0:86631988
chr3	86834280	.	G	A	831.19	PASS	ExcessHet=0.0625;FS=0;InbreedingCoeff=1;MQ=60;QD=30.78;SOR=0.922;CSQ=A|intron_variant|MODIFIER||PPARGC1A|Transcript|XM_038533566|protein_coding||3/13|XM_038533566.1:c.250-6224G>A|||||||||1||SNV|||||||||XP_038389494|||||UU_Cfam_GSD_1.0_ROSY.refSeq.ensformat.gtf.gz||||||||||||||||||||||||||||||||||||,A|intron_variant|MODIFIER||PPARGC1A|Transcript|XM_038533567|protein_coding||4/14|XM_038533567.1:c.2…	GT:AD:DP:GQ:PL	1/1:0,27:27:81:858,81,0
chr3	87271260	.	T	TGATAGTACAATAA	1995.16	PASS	ExcessHet=0.0625;FS=0;InbreedingCoeff=1;MQ=60;QD=37.79;SOR=0.929;CSQ=GATAGTACAATAA|intron_variant&non_coding_transcript_variant|MODIFIER||LOC111095405|Transcript|XR_005356457|lncRNA||2/4|XR_005356457.1:n.253+3542_253+3554dup|||||||||1||insertion||||||||||||||UU_Cfam_GSD_1.0_ROSY.refSeq.ensformat.gtf.gz||||||||||||||||||||||||||||||||||||;DP=606;AF=0.056;MLEAC=2;MLEAF=0.056;AN=2;AC=2	GT:AD:DP:GQ:PL	1/1:0,45:45:99:2022,134,0
chr3	87271289	.	TTTA	T	2177.16	PASS	ExcessHet=0.0625;FS=0;InbreedingCoeff=1;MQ=60;QD=34.69;SOR=1.007;CSQ=-|intron_variant&non_coding_transcript_variant|MODIFIER||LOC111095405|Transcript|XR_005356457|lncRNA||2/4|XR_005356457.1:n.253+3568_253+3570del|||||||||1||deletion||||||||||||||UU_Cfam_GSD_1.0_ROSY.refSeq.ensformat.gtf.gz||||||||||||||||||||||||||||||||||||;DP=597;AF=0.056;MLEAC=2;MLEAF=0.056;AN=2;AC=2	GT:AD:DP:GQ:PGT:PID:PL:PS	1|1:0,49:49:99:1|1:87271289_TTTA_T:2204,148,0:87271289
chr3	87271293	.	A	G	2177.19	PASS	ExcessHet=0.0625;FS=0;InbreedingCoeff=1;MQ=60;QD=28.24;SOR=1.007;CSQ=G|intron_variant&non_coding_transcript_variant|MODIFIER||LOC111095405|Transcript|XR_005356457|lncRNA||2/4|XR_005356457.1:n.253+3571A>G|||||||||1||SNV||||||||||||||UU_Cfam_GSD_1.0_ROSY.refSeq.ensformat.gtf.gz||||||||||||||||||||||||||||||||||||;DP=601;AF=0.056;MLEAC=2;MLEAF=0.056;AN=2;AC=2	GT:AD:DP:GQ:PGT:PID:PL:PS	1|1:0,49:49:99:1|1:87271289_TTTA_T:2204,148,0:87271289
chr3	87274003	.	A	G	99.18	MQ40;SOR3	ExcessHet=0.0663;FS=0;InbreedingCoeff=0.6627;MQ=25.81;QD=24.8;SOR=3.258;CSQ=G|intron_variant&non_coding_transcript_variant|MODIFIER||LOC111095405|Transcript|XR_005356457|lncRNA||2/4|XR_005356457.1:n.254-3962A>G|||||||||1||SNV||||||||||||||UU_Cfam_GSD_1.0_ROSY.refSeq.ensformat.gtf.gz||||||||||||||||||||||||||||||||||||;DP=164;AF=0.056;MLEAC=1;MLEAF=0.028;AN=2;AC=2	GT:AD:DP:GQ:PL	1/1:0,4:4:12:122,12,0
chr3	87291488	.	TAA	T	1152.97	PASS	ExcessHet=0.0663;FS=0;InbreedingCoeff=0.8787;MQ=60;QD=25.97;SOR=0.997;CSQ=-|intergenic_variant|MODIFIER|||||||||||||||||||deletion||||||||||||||||||||||||||||||||||||||||||||||||||;DP=472;AF=0.056;MLEAC=2;MLEAF=0.056;AN=2;AC=2	GT:AD:DP:GQ:PL	1/1:0,28:28:84:1179,84,0
chr3	87296648	.	G	A	1545.19	PASS	BaseQRankSum=1.9;ExcessHet=0.0625;FS=3.09;InbreedingCoeff=1;MQ=60;MQRankSum=0;QD=28.09;ReadPosRankSum=-1.166;SOR=0.339;CSQ=A|intergenic_variant|MODIFIER|||||||||||||||||||SNV||||||||||||||||||||||||||||||||||||||||||||||||||;DP=625;AF=0.056;MLEAC=2;MLEAF=0.056;AN=2;AC=2	GT:AD:DP:GQ:PL	1/1:1,54:55:99:1572,155,0
chr3	87321784	.	G	A	1247.19	PASS	ExcessHet=0.0625;FS=0;InbreedingCoeff=1;MQ=60;QD=29;SOR=1.312;CSQ=A|intergenic_variant|MODIFIER|||||||||||||||||||SNV||||||||||||||||||||||||||||||||||||||||||||||||||;DP=578;AF=0.056;MLEAC=2;MLEAF=0.056;AN=2;AC=2	GT:AD:DP:GQ:PL	1/1:0,43:43:99:1274,129,0
chr3	87345309	.	A	T	865.19	PASS	ExcessHet=0.0625;FS=0;InbreedingCoeff=1;MQ=60;QD=30.9;SOR=0.836;CSQ=T|intron_variant&non_coding_transcript_variant|MODIFIER||LOC119870884|Transcript|XR_005356458|lncRNA||2/2|XR_005356458.1:n.1835-14118T>A|||||||||-1||SNV||||||||||||||UU_Cfam_GSD_1.0_ROSY.refSeq.ensformat.gtf.gz||||||||||||||||||||||||||||||||||||,T|intron_variant&non_coding_transcript_variant|MODIFIER||LOC119870884|Transcript|XR_…	GT:AD:DP:GQ:PL	1/1:0,28:28:84:892,84,0
chr3	87386475	.	T	C	856.2	PASS	ExcessHet=0.0625;FS=0;InbreedingCoeff=0.9998;MQ=60;QD=30.58;SOR=0.836;CSQ=C|intron_variant&non_coding_transcript_variant|MODIFIER||LOC119870884|Transcript|XR_005356458|lncRNA||1/2|XR_005356458.1:n.1732-849A>G|||||||||-1||SNV||||||||||||||UU_Cfam_GSD_1.0_ROSY.refSeq.ensformat.gtf.gz||||||||||||||||||||||||||||||||||||,C|intron_variant&non_coding_transcript_variant|MODIFIER||LOC119870884|Transcript…	GT:AD:DP:GQ:PL	1/1:0,28:28:84:883,84,0
chr3	87389873	.	G	A	1009.19	PASS	ExcessHet=0.0625;FS=0;InbreedingCoeff=1;MQ=60;QD=28.83;SOR=0.749;CSQ=A|intron_variant&non_coding_transcript_variant|MODIFIER||LOC119870884|Transcript|XR_005356458|lncRNA||1/2|XR_005356458.1:n.1732-4247C>T|||||||||-1||SNV||||||||||||||UU_Cfam_GSD_1.0_ROSY.refSeq.ensformat.gtf.gz||||||||||||||||||||||||||||||||||||,A|intron_variant&non_coding_transcript_variant|MODIFIER||LOC119870884|Transcript|XR_…	GT:AD:DP:GQ:PL	1/1:0,35:35:99:1036,105,0
chr3	87455900	.	T	A	1214.19	PASS	ExcessHet=0.0625;FS=0;InbreedingCoeff=1;MQ=60;QD=29.61;SOR=0.843;CSQ=A|upstream_gene_variant|MODIFIER||LOC119870884|Transcript|XR_005356458|lncRNA|||||||||||3538|-1||SNV||||||||||||||UU_Cfam_GSD_1.0_ROSY.refSeq.ensformat.gtf.gz||||||||||||||||||||||||||||||||||||,A|upstream_gene_variant|MODIFIER||LOC119870884|Transcript|XR_005356459|lncRNA|||||||||||3538|-1||SNV||||||||||||||UU_Cfam_GSD_1.0_ROSY.…	GT:AD:DP:GQ:PL	1/1:0,41:41:99:1241,123,0
chr3	87458317	.	TA	T	1656.16	PASS	ExcessHet=0.0625;FS=0;InbreedingCoeff=1;MQ=60;QD=30.67;SOR=0.931;CSQ=-|intergenic_variant|MODIFIER|||||||||||||||||||deletion||||||||||||||||||||||||||||||||||||||||||||||||||;DP=595;AF=0.056;MLEAC=2;MLEAF=0.056;AN=2;AC=2	GT:AD:DP:GQ:PL	1/1:0,54:54:99:1683,162,0
chr3	87501676	.	G	GA	586.16	PASS	ExcessHet=0.0625;FS=0;InbreedingCoeff=1;MQ=60;QD=27.91;SOR=0.99;CSQ=A|intergenic_variant|MODIFIER|||||||||||||||||||insertion||||||||||||||||||||||||||||||||||||||||||||||||||;DP=610;AF=0.056;MLEAC=2;MLEAF=0.056;AN=2;AC=2	GT:AD:DP:GQ:PL	1/1:0,21:21:63:613,63,0
chr3	87573350	.	AAT	A	1579.16	PASS	ExcessHet=0.0625;FS=0;InbreedingCoeff=1;MQ=60;QD=25.62;SOR=1.371;CSQ=-|intergenic_variant|MODIFIER|||||||||||||||||||deletion||||||||||||||||||||||||||||||||||||||||||||||||||;DP=635;AF=0.056;MLEAC=2;MLEAF=0.056;AN=2;AC=2	GT:AD:DP:GQ:PL	1/1:0,36:36:99:1606,108,0
chr3	87617706	.	T	A	1258.19	PASS	BaseQRankSum=1.79;ExcessHet=0.0625;FS=0;InbreedingCoeff=1;MQ=60;MQRankSum=0;QD=27.96;ReadPosRankSum=-2.095;SOR=0.836;CSQ=A|intergenic_variant|MODIFIER|||||||||||||||||||SNV||||||||||||||||||||||||||||||||||||||||||||||||||;DP=672;AF=0.056;MLEAC=2;MLEAF=0.056;AN=2;AC=2	GT:AD:DP:GQ:PL	1/1:2,43:45:86:1285,86,0
chr3	87618973	.	C	T	1149.19	PASS	ExcessHet=0.0625;FS=0;InbreedingCoeff=1;MQ=60;QD=31.06;SOR=1.121;CSQ=T|intergenic_variant|MODIFIER|||||||||||||||||||SNV||||||||||||||||||||||||||||||||||||||||||||||||||;DP=585;AF=0.056;MLEAC=2;MLEAF=0.056;AN=2;AC=2	GT:AD:DP:GQ:PL	1/1:0,37:37:99:1176,111,0
chr3	87645012	.	C	T	1074.19	PASS	ExcessHet=0.0625;FS=0;InbreedingCoeff=1;MQ=60;QD=29.84;SOR=0.804;CSQ=T|intergenic_variant|MODIFIER|||||||||||||||||||SNV||||||||||||||||||||||||||||||||||||||||||||||||||;DP=596;AF=0.056;MLEAC=2;MLEAF=0.056;AN=2;AC=2	GT:AD:DP:GQ:PL	1/1:0,36:36:99:1101,108,0
chr3	87669345	.	G	C	1395.19	PASS	ExcessHet=0.0625;FS=0;InbreedingCoeff=1;MQ=60;QD=28.47;SOR=0.818;CSQ=C|downstream_gene_variant|MODIFIER||GBA3|Transcript|XM_038533574|protein_coding|||||||||||3150|-1||SNV|||||||||XP_038389502|||||UU_Cfam_GSD_1.0_ROSY.refSeq.ensformat.gtf.gz||||||||||||||||||||||||||||||||||||;DP=611;AF=0.056;MLEAC=2;MLEAF=0.056;AN=2;AC=2	GT:AD:DP:GQ:PL	1/1:0,49:49:99:1422,147,0
chr3	87682825	.	A	C	1423.19	PASS	ExcessHet=0.0625;FS=0;InbreedingCoeff=1;MQ=60;QD=29.65;SOR=2.03;CSQ=C|intron_variant|MODIFIER||GBA3|Transcript|XM_038533574|protein_coding||4/4|XM_038533574.1:c.1292-9368T>G|||||||||-1||SNV|||||||||XP_038389502|||||UU_Cfam_GSD_1.0_ROSY.refSeq.ensformat.gtf.gz||||||||||||||||||||||||||||||||||||;DP=606;AF=0.056;MLEAC=2;MLEAF=0.056;AN=2;AC=2	GT:AD:DP:GQ:PL	1/1:0,48:48:99:1450,144,0
chr3	87879328	.	C	T	116.13	PASS	BaseQRankSum=-2.287;ExcessHet=0.0663;FS=0;InbreedingCoeff=0.6067;MQ=60;MQRankSum=0;QD=29.03;ReadPosRankSum=0;SOR=0.368;CSQ=T|intergenic_variant|MODIFIER|||||||||||||||||||SNV||||||||||||||||||||||||||||||||||||||||||||||||||;DP=505;AF=0.056;MLEAC=1;MLEAF=0.028;AN=2;AC=2	GT:AD:DP:GQ:PL	1/1:0,4:4:12:139,12,0
chr3	87909406	.	CG	C	944.29	PASS	ExcessHet=0.0663;FS=0;InbreedingCoeff=0.6262;MQ=60;QD=29.2;SOR=1.085;CSQ=-|upstream_gene_variant|MODIFIER||ADGRA3|Transcript|XM_038533575|protein_coding|||||||||||693|1||deletion|||||||||XP_038389503|||||UU_Cfam_GSD_1.0_ROSY.refSeq.ensformat.gtf.gz||||||||||||||||||||||||||||||||||||;DP=319;AF=0.056;MLEAC=2;MLEAF=0.056;AN=2;AC=2	GT:AD:DP:GQ:PGT:PID:PL:PS	1|1:0,22:22:66:1|1:87909391_G_GC:969,66,0:87909391
chr3	87921087	.	C	CT	98.29	PASS	BaseQRankSum=1.35;ExcessHet=0.0755;FS=0;InbreedingCoeff=0.1692;MQ=60;MQRankSum=0;QD=12.29;ReadPosRankSum=-1.242;SOR=0.693;CSQ=T|intron_variant|MODIFIER||ADGRA3|Transcript|XM_038533575|protein_coding||1/18|XM_038533575.1:c.239+10758dup|||||||||1||insertion|||||||||XP_038389503|||||UU_Cfam_GSD_1.0_ROSY.refSeq.ensformat.gtf.gz||||||||||||||||||||||||||||||||||||;DP=273;AF=0.056;MLEAC=2;MLEAF=0.056;A…	GT:AD:DP:GQ:PL	1/1:2,6:8:3:110,3,0
chr3	87931049	.	G	T	1178.19	PASS	ExcessHet=0.0625;FS=0;InbreedingCoeff=1;MQ=60;QD=28.74;SOR=0.843;CSQ=T|intron_variant|MODIFIER||ADGRA3|Transcript|XM_038533575|protein_coding||1/18|XM_038533575.1:c.240-13292G>T|||||||||1||SNV|||||||||XP_038389503|||||UU_Cfam_GSD_1.0_ROSY.refSeq.ensformat.gtf.gz||||||||||||||||||||||||||||||||||||;DP=599;AF=0.056;MLEAC=2;MLEAF=0.056;AN=2;AC=2	GT:AD:DP:GQ:PL	1/1:0,41:41:99:1205,123,0
chr3	87950382	.	G	A	1066.19	PASS	ExcessHet=0.0625;FS=0;InbreedingCoeff=0.9999;MQ=60;QD=28.82;SOR=1.121;CSQ=A|intron_variant|MODIFIER||ADGRA3|Transcript|XM_038533575|protein_coding||2/18|XM_038533575.1:c.312-4727G>A|||||||||1||SNV|||||||||XP_038389503|||||UU_Cfam_GSD_1.0_ROSY.refSeq.ensformat.gtf.gz||||||||||||||||||||||||||||||||||||;DP=573;AF=0.056;MLEAC=2;MLEAF=0.056;AN=2;AC=2	GT:AD:DP:GQ:PL	1/1:0,37:37:99:1093,111,0
chr3	88085601	.	G	A	1034.19	PASS	ExcessHet=0.0625;FS=0;InbreedingCoeff=1;MQ=60;QD=28.73;SOR=0.927;CSQ=A|intergenic_variant|MODIFIER|||||||||||||||||||SNV||||||||||||||||||||||||||||||||||||||||||||||||||;DP=594;AF=0.056;MLEAC=2;MLEAF=0.056;AN=2;AC=2	GT:AD:DP:GQ:PL	1/1:0,36:36:99:1061,108,0
chr3	88101655	.	G	A	950.19	PASS	ExcessHet=0.0625;FS=0;InbreedingCoeff=1;MQ=60;QD=30.65;SOR=0.892;CSQ=A|intergenic_variant|MODIFIER|||||||||||||||||||SNV||||||||||||||||||||||||||||||||||||||||||||||||||;DP=596;AF=0.056;MLEAC=2;MLEAF=0.056;AN=2;AC=2	GT:AD:DP:GQ:PL	1/1:0,31:31:93:977,93,0
chr3	88111455	.	G	T	1290.19	PASS	ExcessHet=0.0625;FS=0;InbreedingCoeff=1;MQ=60;QD=29.32;SOR=0.883;CSQ=T|intron_variant&non_coding_transcript_variant|MODIFIER||LOC119870897|Transcript|XR_005356460|lncRNA||1/2|XR_005356460.1:n.178-3676C>A|||||||||-1||SNV||||||||||||||UU_Cfam_GSD_1.0_ROSY.refSeq.ensformat.gtf.gz||||||||||||||||||||||||||||||||||||;DP=589;AF=0.056;MLEAC=2;MLEAF=0.056;AN=2;AC=2	GT:AD:DP:GQ:PL	1/1:0,44:44:99:1317,132,0
chr3	88595543	.	G	A	568.19	PASS	ExcessHet=0.0625;FS=0;InbreedingCoeff=1;MQ=60;QD=28.41;SOR=1.127;CSQ=A|intron_variant|MODIFIER||KCNIP4|Transcript|XM_038533576|protein_coding||1/8|XM_038533576.1:c.61+227649G>A|||||||||1||SNV|||||||||XP_038389504|||||UU_Cfam_GSD_1.0_ROSY.refSeq.ensformat.gtf.gz||||||||||||||||||||||||||||||||||||,A|intron_variant|MODIFIER||KCNIP4|Transcript|XM_038533579|protein_coding||1/7|XM_038533579.1:c.61+227…	GT:AD:DP:GQ:PL	1/1:0,20:20:60:595,60,0
chr3	90100130	.	T	G	864.19	PASS	ExcessHet=0.0625;FS=0;InbreedingCoeff=1;MQ=60;QD=27.01;SOR=0.957;CSQ=G|intergenic_variant|MODIFIER|||||||||||||||||||SNV||||||||||||||||||||||||||||||||||||||||||||||||||;DP=552;AF=0.056;MLEAC=2;MLEAF=0.056;AN=2;AC=2	GT:AD:DP:GQ:PL	1/1:0,32:32:95:891,95,0
chr3	90602139	.	T	C	739.88	PASS	ExcessHet=0.0706;FS=0;InbreedingCoeff=0.8123;MQ=52.51;QD=26.76;SOR=0.804;CSQ=C|intergenic_variant|MODIFIER|||||||||||||||||||SNV||||||||||||||||||||||||||||||||||||||||||||||||||;DP=392;AF=0.056;MLEAC=2;MLEAF=0.056;AN=2;AC=2	GT:AD:DP:GQ:PGT:PID:PL:PS	1|1:0,17:17:51:1|1:90602113_T_TCTTTC:765,51,0:90602113
chr3	91142048	.	C	A	81.32	PASS	ExcessHet=0.0625;FS=0;InbreedingCoeff=0.9275;MQ=44.99;QD=27.11;SOR=1.179;CSQ=A|intergenic_variant|MODIFIER|||||||||||||||||||SNV||||||||||||||||||||||||||||||||||||||||||||||||||;DP=247;AF=0.056;MLEAC=1;MLEAF=0.028;AN=2;AC=2	GT:AD:DP:GQ:PGT:PID:PL:PS	1|1:0,3:3:9:1|1:91142023_C_T:103,9,0:91142023
chr3	91282572	.	AG	A	71.72	PASS	ExcessHet=0.1296;FS=0;InbreedingCoeff=0.3141;MQ=50.47;QD=35.3;SOR=0.693;CSQ=-|intergenic_variant|MODIFIER|||||||||||||||||||deletion||||||||||||||||||||||||||||||||||||||||||||||||||;DP=68;AF=0.056;MLEAC=2;MLEAF=0.056;AN=2;AC=2	GT:AD:DP:GQ:PGT:PID:PL:PS	1|1:0,2:2:6:1|1:91282572_AG_A:82,6,0:91282572
chr3	91673277	.	A	T	1094.19	PASS	ExcessHet=0.0625;FS=0;InbreedingCoeff=1;MQ=60;QD=29.57;SOR=1.609;CSQ=T|intergenic_variant|MODIFIER|||||||||||||||||||SNV||||||||||||||||||||||||||||||||||||||||||||||||||;DP=542;AF=0.056;MLEAC=2;MLEAF=0.056;AN=2;AC=2	GT:AD:DP:GQ:PL	1/1:0,37:37:99:1121,111,0
chr4	253362	.	G	A	429.19	PASS	ExcessHet=0.0625;FS=0;InbreedingCoeff=1;MQ=43.15;QD=28.61;SOR=0.818;CSQ=A|intergenic_variant|MODIFIER|||||||||||||||||||SNV||||||||||||||||||||||||||||||||||||||||||||||||||;DP=506;AF=0.056;MLEAC=2;MLEAF=0.056;AN=2;AC=2	GT:AD:DP:GQ:PL	1/1:0,15:15:45:456,45,0
chr4	19763844	.	A	ATT	306.67	PASS	BaseQRankSum=-2.305;ExcessHet=0.3218;FS=13.482;InbreedingCoeff=0.4334;MQ=54.93;MQRankSum=0.542;QD=34.07;ReadPosRankSum=0.579;SOR=0.716;CSQ=TT|intergenic_variant|MODIFIER|||||||||||||||||||insertion||||||||||||||||||||||||||||||||||||||||||||||||||;DP=324;AF=0.056;MLEAC=5;MLEAF=0.139;AN=2;AC=2	GT:AD:DP:GQ:PGT:PID:PL:PS	1|1:0,9:9:23:1|1:19763841_TTA_T:308,23,0:19763841
chr4	24025317	.	C	T	42.74	PASS	BaseQRankSum=-0.531;ExcessHet=0.1472;FS=0;InbreedingCoeff=0.3316;MQ=53.33;MQRankSum=-4.349;QD=28.66;ReadPosRankSum=1.14;SOR=0.966;CSQ=T|upstream_gene_variant|MODIFIER||MCU|Transcript|XM_038534301|protein_coding|||||||||||4088|1||SNV|||||||||XP_038390229|||||UU_Cfam_GSD_1.0_ROSY.refSeq.ensformat.gtf.gz||||||||||||||||||||||||||||||||||||,T|upstream_gene_variant|MODIFIER||MCU|Transcript|XM_03853430…	GT:AD:DP:GQ:PGT:PID:PL:PS	1|1:0,1:1:3:1|1:24025317_C_T:45,3,0:24025317
chr4	24025318	.	C	T	40.28	PASS	ExcessHet=0.1472;FS=0;InbreedingCoeff=0.3316;MQ=41;QD=26.89;SOR=0.966;CSQ=T|upstream_gene_variant|MODIFIER||MCU|Transcript|XM_038534301|protein_coding|||||||||||4087|1||SNV|||||||||XP_038390229|||||UU_Cfam_GSD_1.0_ROSY.refSeq.ensformat.gtf.gz||||||||||||||||||||||||||||||||||||,T|upstream_gene_variant|MODIFIER||MCU|Transcript|XM_038534303|protein_coding|||||||||||4100|1||SNV|||||||||XP_038390231|…	GT:AD:DP:GQ:PGT:PID:PL:PS	1|1:0,1:1:3:1|1:24025317_C_T:45,3,0:24025317
chr4	26099715	.	C	T	1227.16	PASS	ExcessHet=0.1047;FS=0;InbreedingCoeff=0.4288;MQ=60;QD=33.41;SOR=0.836;CSQ=T|intron_variant|MODIFIER||DUSP13|Transcript|XM_038534430|protein_coding||4/6|XM_038534430.1:c.632+1247G>A|||||||||-1||SNV|||||||||XP_038390358|||||UU_Cfam_GSD_1.0_ROSY.refSeq.ensformat.gtf.gz||||||||||||||||||||||||||||||||||||,T|intron_variant|MODIFIER||DUSP13|Transcript|XM_038534431|protein_coding||4/6|XM_038534431.1:c.5…	GT:AD:DP:GQ:PGT:PID:PL:PS	1|1:0,28:28:84:1|1:26099715_C_T:1240,84,0:26099715
chr4	33304976	.	C	T	78.43	MQ40	ExcessHet=0.1158;FS=0;InbreedingCoeff=0.2825;MQ=36.27;QD=31.71;SOR=0.693;CSQ=T|upstream_gene_variant|MODIFIER||CDHR1|Transcript|XM_038533736|protein_coding|||||||||||361|1||SNV|||||||||XP_038389664|||||UU_Cfam_GSD_1.0_ROSY.refSeq.ensformat.gtf.gz||||||||||||||||||||||||||||||||||||;DP=58;AF=0.056;MLEAC=2;MLEAF=0.056;AN=2;AC=2	GT:AD:DP:GQ:PGT:PID:PL:PS	1|1:0,2:2:6:1|1:33304976_C_T:90,6,0:33304976
chr4	33304983	.	A	G	86.94	MQ40	ExcessHet=0.3218;FS=0;InbreedingCoeff=0.3745;MQ=36.27;QD=22.39;SOR=0.693;CSQ=G|upstream_gene_variant|MODIFIER||CDHR1|Transcript|XM_038533736|protein_coding|||||||||||354|1||SNV|||||||||XP_038389664|||||UU_Cfam_GSD_1.0_ROSY.refSeq.ensformat.gtf.gz||||||||||||||||||||||||||||||||||||;DP=48;AF=0.056;MLEAC=3;MLEAF=0.083;AN=2;AC=2	GT:AD:DP:GQ:PGT:PID:PL:PS	1|1:0,2:2:6:1|1:33304976_C_T:90,6,0:33304976
chr4	34135613	.	A	C	72.05	PASS	ExcessHet=0.0625;FS=0;InbreedingCoeff=0.4454;MQ=60;QD=30.37;SOR=2.303;CSQ=C|intergenic_variant|MODIFIER|||||||||||||||||||SNV||||||||||||||||||||||||||||||||||||||||||||||||||;DP=216;AF=0.056;MLEAC=1;MLEAF=0.028;AN=2;AC=2	GT:AD:DP:GQ:PGT:PID:PL:PS	1|1:0,2:2:6:1|1:34135613_A_C:90,6,0:34135613
chr4	37627987	.	G	T	40.96	PASS	ExcessHet=0.1703;FS=0;InbreedingCoeff=0.1813;MQ=60;QD=34.42;SOR=1.609;CSQ=T|downstream_gene_variant|MODIFIER||CDHR2|Transcript|XM_038534691|protein_coding|||||||||||855|-1||SNV|||||||||XP_038390619|||||UU_Cfam_GSD_1.0_ROSY.refSeq.ensformat.gtf.gz||||||||||||||||||||||||||||||||||||,T|downstream_gene_variant|MODIFIER||CDHR2|Transcript|XM_038534692|protein_coding|||||||||||869|-1||SNV|||||||||XP_03…	GT:AD:DP:GQ:PGT:PID:PL:PS	1|1:0,1:1:3:1|1:37627987_G_T:45,3,0:37627987
chr4	37627991	.	T	TCCGTGCCCCCCC	42.52	PASS	ExcessHet=0.1472;FS=0;InbreedingCoeff=0.1879;MQ=60;QD=26.68;SOR=1.609;CSQ=CCGTGCCCCCCC|downstream_gene_variant|MODIFIER||CDHR2|Transcript|XM_038534691|protein_coding|||||||||||850|-1||insertion|||||||||XP_038390619|||||UU_Cfam_GSD_1.0_ROSY.refSeq.ensformat.gtf.gz||||||||||||||||||||||||||||||||||||,CCGTGCCCCCCC|downstream_gene_variant|MODIFIER||CDHR2|Transcript|XM_038534692|protein_coding||||||||…	GT:AD:DP:GQ:PGT:PID:PL:PS	1|1:0,1:1:3:1|1:37627987_G_T:45,3,0:37627987
chr4	38288719	.	G	T	52.54	PASS	BaseQRankSum=0.192;ExcessHet=0.1047;FS=0;InbreedingCoeff=0.3785;MQ=60;MQRankSum=0;QD=17.51;ReadPosRankSum=-0.18;SOR=0.086;CSQ=T|intergenic_variant|MODIFIER|||||||||||||||||||SNV||||||||||||||||||||||||||||||||||||||||||||||||||;DP=343;AF=0.056;MLEAC=2;MLEAF=0.056;AN=2;AC=2	GT:AD:DP:GQ:PGT:PID:PL:PS	1/1:0,3:3:9:.:.:69,9,0:.
chr4	52256133	.	T	C	42.72	PASS	ExcessHet=0.1296;FS=0;InbreedingCoeff=0.2529;MQ=58.97;QD=29.29;SOR=1.609;CSQ=C|upstream_gene_variant|MODIFIER||EBF1|Transcript|XM_038534887|protein_coding|||||||||||3435|1||SNV|||||||||XP_038390815|||||UU_Cfam_GSD_1.0_ROSY.refSeq.ensformat.gtf.gz||||||||||||||||||||||||||||||||||||,C|upstream_gene_variant|MODIFIER||EBF1|Transcript|XM_038534888|protein_coding|||||||||||3435|1||SNV|||||||||XP_03839…	GT:AD:DP:GQ:PGT:PID:PL:PS	1|1:0,1:1:3:1|1:52256114_C_T:45,3,0:52256114
chr4	55839988	.	G	GTATATATA	244.04	PASS	ExcessHet=0.0706;FS=0;InbreedingCoeff=0.7176;MQ=57.78;QD=26.57;SOR=0.693;CSQ=TATATATA|intron_variant|MODIFIER||FAXDC2|Transcript|XM_038534949|protein_coding||1/8|XM_038534949.1:c.3+2260_3+2267dup|||||||||1||insertion|||||||||XP_038390877|||||UU_Cfam_GSD_1.0_ROSY.refSeq.ensformat.gtf.gz||||||||||||||||||||||||||||||||||||,TATATATA|intron_variant|MODIFIER||FAXDC2|Transcript|XM_038534950|protein_cod…	GT:AD:DP:GQ:PL	1/1:0,6:6:18:269,18,0
chr4	62183005	.	T	TCACACACA	1096.16	PASS	ExcessHet=0.0625;FS=0;InbreedingCoeff=0.9958;MQ=59.4;QD=33.05;SOR=1.136;CSQ=CACACACA|intron_variant|MODIFIER||ARL15|Transcript|XM_038535112|protein_coding||4/5|XM_038535112.1:c.311-19227_311-19226insACACACAC|||||||||1||insertion|||||||||XP_038391040|||||UU_Cfam_GSD_1.0_ROSY.refSeq.ensformat.gtf.gz||||||||||||||||||||||||||||||||||||,CACACACA|intron_variant|MODIFIER||ARL15|Transcript|XM_038535113|…	GT:AD:DP:GQ:PGT:PID:PL:PS	1|1:0,25:25:75:1|1:62183005_T_TCACACACA:1123,75,0:62183005
chr4	63939324	.	G	T	68.49	MQ40	ExcessHet=0.0625;FS=0;InbreedingCoeff=0.7998;MQ=29.78;QD=22.83;SOR=2.833;CSQ=T|intergenic_variant|MODIFIER|||||||||||||||||||SNV||||||||||||||||||||||||||||||||||||||||||||||||||;DP=254;AF=0.056;MLEAC=1;MLEAF=0.028;AN=2;AC=2	GT:AD:DP:GQ:PL	1/1:0,3:3:9:90,9,0
chr4	67784496	.	C	A	64.25	MQ40	ExcessHet=0.0812;FS=0;InbreedingCoeff=0.4802;MQ=30.15;QD=32.13;SOR=2.303;CSQ=A|upstream_gene_variant|MODIFIER||LOC119871549|Transcript|XR_005358510|lncRNA|||||||||||4391|-1||SNV||||||||||||||UU_Cfam_GSD_1.0_ROSY.refSeq.ensformat.gtf.gz||||||||||||||||||||||||||||||||||||,A|upstream_gene_variant|MODIFIER||LOC102153493|Transcript|XR_005358511|lncRNA|||||||||||1482|1||SNV||||||||||||||UU_Cfam_GSD_1.…	GT:AD:DP:GQ:PGT:PID:PL:PS	1|1:0,2:2:6:1|1:67784480_G_C:80,6,0:67784480
chr4	72568705	.	TCCCCCCCCCCC	T	138.09	PASS	ExcessHet=0.7918;FS=0;InbreedingCoeff=0.3392;MQ=60;QD=33.28;SOR=2.833;CSQ=-|intron_variant|MODIFIER||NIPBL|Transcript|XM_038535300|protein_coding||10/46|XM_038535300.1:c.3122-6581_3122-6571del|||||||||-1||deletion|||||||||XP_038391228|||||UU_Cfam_GSD_1.0_ROSY.refSeq.ensformat.gtf.gz||||||||||||||||||||||||||||||||||||,-|intron_variant|MODIFIER||NIPBL|Transcript|XM_038535301|protein_coding||10/46|…	GT:AD:DP:GQ:PGT:PID:PL:PS	1|1:0,3:3:9:1|1:72568705_TCCCCCCCCCCC_T:136,9,0:72568705
chr4	74237074	.	GGCGCGCGGGGGGAGGGTCGGGGGCGCGCGGGGGGAGGGTCGGGC	G	38.35	PASS	ExcessHet=0.1158;FS=0;InbreedingCoeff=0.4224;MQ=31.36;QD=19.17;SOR=0.693;CSQ=-|intron_variant|MODIFIER||AGXT2|Transcript|XM_038535358|protein_coding||13/13|XM_038535358.1:c.1438-693_1438-650del|||||||||1||deletion|||||||||XP_038391286|||||UU_Cfam_GSD_1.0_ROSY.refSeq.ensformat.gtf.gz||||||||||||||||||||||||||||||||||||,-|intron_variant|MODIFIER||AGXT2|Transcript|XM_038535359|protein_coding||13/13|…	GT:AD:DP:GQ:PL	1/1:0,2:2:6:51,6,0
chr4	75062491	.	A	G	114.79	PASS	ExcessHet=0.0706;FS=0;InbreedingCoeff=0.6062;MQ=54.38;QD=29.34;SOR=1.179;CSQ=G|intron_variant|MODIFIER||ADAMTS12|Transcript|XM_038535470|protein_coding||18/23|XM_038535470.1:c.2872-4258A>G|||||||||1||SNV|||||||||XP_038391398|||||UU_Cfam_GSD_1.0_ROSY.refSeq.ensformat.gtf.gz||||||||||||||||||||||||||||||||||||;DP=169;AF=0.056;MLEAC=1;MLEAF=0.028;AN=2;AC=2	GT:AD:DP:GQ:PGT:PID:PL:PS	1|1:0,3:3:9:1|1:75062425_T_C:135,9,0:75062425
chr4	75062495	.	A	G	114.91	PASS	ExcessHet=0.0706;FS=0;InbreedingCoeff=0.5774;MQ=55.86;QD=30.5;SOR=1.179;CSQ=G|intron_variant|MODIFIER||ADAMTS12|Transcript|XM_038535470|protein_coding||18/23|XM_038535470.1:c.2872-4254A>G|||||||||1||SNV|||||||||XP_038391398|||||UU_Cfam_GSD_1.0_ROSY.refSeq.ensformat.gtf.gz||||||||||||||||||||||||||||||||||||;DP=166;AF=0.056;MLEAC=1;MLEAF=0.028;AN=2;AC=2	GT:AD:DP:GQ:PGT:PID:PL:PS	1|1:0,3:3:9:1|1:75062425_T_C:135,9,0:75062425
chr4	76183854	.	ACCC	A	164.17	PASS	ExcessHet=0.0877;FS=0;InbreedingCoeff=0.2705;MQ=60;QD=31.94;SOR=3.258;CSQ=-|upstream_gene_variant|MODIFIER||GOLPH3|Transcript|XM_038535404|protein_coding|||||||||||502|1||deletion|||||||||XP_038391332|||||UU_Cfam_GSD_1.0_ROSY.refSeq.ensformat.gtf.gz||||||||||||||||||||||||||||||||||||;DP=161;AF=0.056;MLEAC=2;MLEAF=0.056;AN=2;AC=2	GT:AD:DP:GQ:PGT:PID:PL:PS	1|1:0,4:4:12:1|1:76183854_ACCC_A:180,12,0:76183854
chr4	76187034	.	AC	A	315.79	PASS	BaseQRankSum=1.47;ExcessHet=0.0706;FS=7.55;InbreedingCoeff=0.1662;MQ=60;MQRankSum=0;QD=24.29;ReadPosRankSum=-0.802;SOR=0.054;CSQ=-|intron_variant|MODIFIER||GOLPH3|Transcript|XM_038535404|protein_coding||1/3|XM_038535404.1:c.225+2273del|||||||||1||deletion|||||||||XP_038391332|||||UU_Cfam_GSD_1.0_ROSY.refSeq.ensformat.gtf.gz||||||||||||||||||||||||||||||||||||;DP=367;AF=0.056;MLEAC=2;MLEAF=0.056;A…	GT:AD:DP:GQ:PL	1/1:1,12:13:9:331,9,0
chr4	77314887	.	T	A	33.94	PASS	ExcessHet=0.0955;FS=0;InbreedingCoeff=0.557;MQ=41;QD=16.97;SOR=0.693;CSQ=A|intergenic_variant|MODIFIER|||||||||||||||||||SNV||||||||||||||||||||||||||||||||||||||||||||||||||;DP=360;AF=0.056;MLEAC=2;MLEAF=0.056;AN=2;AC=2	GT:AD:DP:GQ:PL	1/1:0,2:2:6:49,6,0
chr4	80265815	.	A	C	470.31	PASS	ExcessHet=0.0625;FS=0;InbreedingCoeff=0.6299;MQ=60;MQRankSum=0;QD=31.35;SOR=0.223;CSQ=C|intergenic_variant|MODIFIER|||||||||||||||||||SNV||||||||||||||||||||||||||||||||||||||||||||||||||;DP=182;AF=0.056;MLEAC=2;MLEAF=0.056;AN=2;AC=2	GT:AD:DP:GQ:PGT:PID:PL:PS	1|1:1,14:15:20:1|1:80265800_GA_G:496,20,0:80265800
chr4	80319240	.	C	G	191.24	MQ40	ExcessHet=0.0663;FS=0;InbreedingCoeff=0.5794;MQ=34.48;QD=25.85;SOR=1.022;CSQ=G|intergenic_variant|MODIFIER|||||||||||||||||||SNV||||||||||||||||||||||||||||||||||||||||||||||||||;DP=300;AF=0.056;MLEAC=2;MLEAF=0.056;AN=2;AC=2	GT:AD:DP:GQ:PGT:PID:PL:PS	1|1:0,5:5:15:1|1:80319240_C_G:215,15,0:80319240
chr4	80319248	.	C	A	157.76	MQ40	ExcessHet=0.0663;FS=0;InbreedingCoeff=0.5459;MQ=30.17;QD=31.75;SOR=0.693;CSQ=A|intergenic_variant|MODIFIER|||||||||||||||||||SNV||||||||||||||||||||||||||||||||||||||||||||||||||;DP=303;AF=0.056;MLEAC=1;MLEAF=0.028;AN=2;AC=2	GT:AD:DP:GQ:PGT:PID:PL:PS	1|1:0,4:4:12:1|1:80319240_C_G:180,12,0:80319240
chr4	80450044	.	T	G	50.97	PASS	ExcessHet=0.0625;FS=0;InbreedingCoeff=0.8263;MQ=44.5;QD=25.49;SOR=2.303;CSQ=G|intergenic_variant|MODIFIER|||||||||||||||||||SNV||||||||||||||||||||||||||||||||||||||||||||||||||;DP=447;AF=0.056;MLEAC=1;MLEAF=0.028;AN=2;AC=2	GT:AD:DP:GQ:PL	1/1:0,2:2:6:70,6,0
chr4	80450298	.	C	G	75.59	MQ40	ExcessHet=0.0663;FS=0;InbreedingCoeff=0.8494;MQ=36.33;QD=18.9;SOR=0.693;CSQ=G|intergenic_variant|MODIFIER|||||||||||||||||||SNV||||||||||||||||||||||||||||||||||||||||||||||||||;DP=418;AF=0.056;MLEAC=1;MLEAF=0.028;AN=2;AC=2	GT:AD:DP:GQ:PL	1/1:0,4:4:12:99,12,0
chr4	80450364	.	A	C	71.36	MQ40	ExcessHet=0.0663;FS=0;InbreedingCoeff=0.7833;MQ=33.11;QD=27.49;SOR=2.303;CSQ=C|intergenic_variant|MODIFIER|||||||||||||||||||SNV||||||||||||||||||||||||||||||||||||||||||||||||||;DP=367;AF=0.056;MLEAC=1;MLEAF=0.028;AN=2;AC=2	GT:AD:DP:GQ:PGT:PID:PL:PS	1|1:0,2:2:6:1|1:80450334_AG_A:90,6,0:80450334
chr4	81217707	.	T	TA	47.74	PASS	ExcessHet=0.1296;FS=0;InbreedingCoeff=0.2671;MQ=52.7;QD=23.87;SOR=1.688;CSQ=A|intergenic_variant|MODIFIER|||||||||||||||||||insertion||||||||||||||||||||||||||||||||||||||||||||||||||;DP=266;AF=0.056;MLEAC=3;MLEAF=0.083;AN=2;AC=2	GT:AD:DP:GQ:PGT:PID:PL:PS	1|1:0,2:2:6:1|1:81217707_T_TA:53,6,0:81217707
chr4	81350408	.	C	T	480.42	PASS	ExcessHet=0.1047;FS=0;InbreedingCoeff=0.5024;MQ=60;QD=30.03;SOR=1.609;CSQ=T|intergenic_variant|MODIFIER|||||||||||||||||||SNV||||||||||||||||||||||||||||||||||||||||||||||||||;DP=290;AF=0.056;MLEAC=3;MLEAF=0.083;AN=2;AC=2	GT:AD:DP:GQ:PL	1/1:0,16:16:48:496,48,0
chr4	83279082	.	G	T	30.79	MQ40	ExcessHet=0.0663;FS=0;InbreedingCoeff=0.6079;MQ=37;QD=15.4;SOR=0.693;CSQ=T|intron_variant|MODIFIER||CDH12|Transcript|XM_038535416|protein_coding||1/12|XM_038535416.1:c.-267+15339G>T|||||||||1||SNV|||||||||XP_038391344|||||UU_Cfam_GSD_1.0_ROSY.refSeq.ensformat.gtf.gz||||||||||||||||||||||||||||||||||||,T|intron_variant|MODIFIER||CDH12|Transcript|XM_038535417|protein_coding||1/13|XM_038535417.1:c.-…	GT:AD:DP:GQ:PL	1/1:0,2:2:6:49,6,0
chr4	87537705	.	T	C	31.96	MQ40	ExcessHet=0.0755;FS=0;InbreedingCoeff=0.4722;MQ=21.02;QD=15.98;SOR=2.303;CSQ=C|intergenic_variant|MODIFIER|||||||||||||||||||SNV||||||||||||||||||||||||||||||||||||||||||||||||||;DP=66;AF=0.056;MLEAC=1;MLEAF=0.028;AN=2;AC=2	GT:AD:DP:GQ:PL	1/1:0,2:2:6:49,6,0
chr4	87987441	.	C	CCCCCCCT	40.21	PASS	ExcessHet=0.0877;FS=0;InbreedingCoeff=0.2132;MQ=60;QD=20.1;SOR=2.303;CSQ=CCCCCCT|intron_variant|MODIFIER||MYO10|Transcript|XM_038535440|protein_coding||19/42|XM_038535440.1:c.1929+8913_1929+8914insTCCCCCC|||||||||1||insertion|||||||||XP_038391368|||||UU_Cfam_GSD_1.0_ROSY.refSeq.ensformat.gtf.gz||||||||||||||||||||||||||||||||||||,CCCCCCT|upstream_gene_variant|MODIFIER||LOC111095671|Transcript|XR_…	GT:AD:DP:GQ:PGT:PID:PL:PS	1|1:0,2:2:6:1|1:87987437_C_CTTCT:54,6,0:87987437
chr4	88801825	.	T	A	896.19	PASS	ExcessHet=0.0625;FS=0;InbreedingCoeff=1;MQ=60;QD=29.87;SOR=0.976;CSQ=A|intron_variant|MODIFIER||FBXL7|Transcript|XM_038535441|protein_coding||2/3|XM_038535441.1:c.127+61221A>T|||||||||-1||SNV|||||||||XP_038391369|||||UU_Cfam_GSD_1.0_ROSY.refSeq.ensformat.gtf.gz||||||||||||||||||||||||||||||||||||,A|intron_variant|MODIFIER||FBXL7|Transcript|XM_038535442|protein_coding||2/3|XM_038535442.1:c.-15+612…	GT:AD:DP:GQ:PL	1/1:0,30:30:90:923,90,0
chr5	20305	.	G	A	79.65	PASS	ExcessHet=0.1472;FS=0;InbreedingCoeff=0.4467;MQ=40;QD=30.62;SOR=2.303;CSQ=A|intergenic_variant|MODIFIER|||||||||||||||||||SNV||||||||||||||||||||||||||||||||||||||||||||||||||;DP=48;AF=0.056;MLEAC=2;MLEAF=0.056;AN=2;AC=2	GT:AD:DP:GQ:PGT:PID:PL:PS	1|1:0,2:2:6:1|1:20305_G_A:90,6,0:20305
chr5	435876	.	TCCTCTCCCTGCTTCCCCCCTCTCCC	T	43.09	PASS	ExcessHet=0.2482;FS=0;InbreedingCoeff=0.3319;MQ=60;QD=35.32;SOR=1.609;CSQ=-|intergenic_variant|MODIFIER|||||||||||||||||||deletion||||||||||||||||||||||||||||||||||||||||||||||||||;DP=61;AF=0.056;MLEAC=3;MLEAF=0.083;AN=2;AC=2	GT:AD:DP:GQ:PGT:PID:PL:PS	1|1:0,1:1:5:1|1:435871_TCC_T:49,5,0:435871
chr5	3287644	.	T	TAAG	341.69	PASS	ExcessHet=0.0955;FS=0;InbreedingCoeff=0.4009;MQ=57.9;QD=30.13;SOR=0.693;CSQ=AAG|intron_variant|MODIFIER||NTM|Transcript|XM_038535612|protein_coding||1/9|XM_038535612.1:c.83-135244_83-135243insCTT|||||||||-1||insertion|||||||||XP_038391540|||||UU_Cfam_GSD_1.0_ROSY.refSeq.ensformat.gtf.gz||||||||||||||||||||||||||||||||||||;DP=407;AF=0.056;MLEAC=3;MLEAF=0.083;AN=2;AC=2	GT:AD:DP:GQ:PGT:PID:PL:PS	1|1:0,8:8:24:1|1:3287623_T_TA:360,24,0:3287623
chr5	7372151	.	AAAAAAAATATATATATATATATATAT	A	748.73	PASS	ExcessHet=0.0625;FS=0;InbreedingCoeff=0.7461;MQ=60;QD=32;SOR=0.693;CSQ=-|intron_variant&non_coding_transcript_variant|MODIFIER||LOC102153283|Transcript|XR_005359059|lncRNA||4/8|XR_005359059.1:n.680-3943_680-3918del|||||||||-1||deletion||||||||||||||UU_Cfam_GSD_1.0_ROSY.refSeq.ensformat.gtf.gz||||||||||||||||||||||||||||||||||||,-|intron_variant&non_coding_transcript_variant|MODIFIER||LOC102153283…	GT:AD:DP:GQ:PL	1/1:0,18:18:54:775,54,0
chr5	16237158	.	A	C	39.68	MQ40	ExcessHet=0.1472;FS=0;InbreedingCoeff=0.405;MQ=39;QD=19.84;SOR=0.693;CSQ=C|intergenic_variant|MODIFIER|||||||||||||||||||SNV||||||||||||||||||||||||||||||||||||||||||||||||||;DP=20;AF=0.056;MLEAC=2;MLEAF=0.056;AN=2;AC=2	GT:AD:DP:GQ:PL	1/1:0,2:2:6:49,6,0
chr5	18274654	.	TC	T	53.16	PASS	ExcessHet=0.4576;FS=0;InbreedingCoeff=0.2678;MQ=60;QD=26.58;SOR=2.303;CSQ=-|intergenic_variant|MODIFIER|||||||||||||||||||deletion||||||||||||||||||||||||||||||||||||||||||||||||||;DP=178;AF=0.056;MLEAC=4;MLEAF=0.111;AN=2;AC=2	GT:AD:DP:GQ:PL	1/1:0,2:2:6:52,6,0
chr5	18638037	.	A	AAAAAAC	587.29	PASS	BaseQRankSum=-0.558;ExcessHet=0.0625;FS=0;InbreedingCoeff=0.9456;MQ=60;MQRankSum=0;QD=28.69;ReadPosRankSum=1.28;SOR=0.416;CSQ=AAAAAC|intergenic_variant|MODIFIER|||||||||||||||||||insertion||||||||||||||||||||||||||||||||||||||||||||||||||;DP=356;AF=0.056;MLEAC=2;MLEAF=0.056;AN=2;AC=2	GT:AD:DP:GQ:PL	1/1:1,15:16:22:614,22,0
chr5	24749870	.	T	TA	333.88	PASS	ExcessHet=0.7918;FS=0;InbreedingCoeff=0.4074;MQ=60;QD=30.35;SOR=0.859;CSQ=A|downstream_gene_variant|MODIFIER||SLN|Transcript|XM_038535517|protein_coding|||||||||||3086|1||insertion|||||||||XP_038391445|||||UU_Cfam_GSD_1.0_ROSY.refSeq.ensformat.gtf.gz||||||||||||||||||||||||||||||||||||,A|downstream_gene_variant|MODIFIER||SLN|Transcript|XM_038535518|protein_coding|||||||||||3086|1||insertion||||||…	GT:AD:DP:GQ:PL	1/1:0,11:11:33:327,33,0
chr5	26055299	.	T	C	95.09	MQ40	ExcessHet=3.0103;FS=0;InbreedingCoeff=0.3468;MQ=38;QD=31.11;SOR=0.693;CSQ=C|intergenic_variant|MODIFIER|||||||||||||||||||SNV||||||||||||||||||||||||||||||||||||||||||||||||||;DP=2;AF=0.056;MLEAC=5;MLEAF=0.139;AN=2;AC=2	GT:AD:DP:GQ:PGT:PID:PL:PS	1|1:0,2:2:6:1|1:26055299_T_C:90,6,0:26055299
chr5	26055301	.	T	A	95.09	MQ40	ExcessHet=3.0103;FS=0;InbreedingCoeff=0.3468;MQ=38;QD=32.71;SOR=0.693;CSQ=A|intergenic_variant|MODIFIER|||||||||||||||||||SNV||||||||||||||||||||||||||||||||||||||||||||||||||;DP=2;AF=0.056;MLEAC=5;MLEAF=0.139;AN=2;AC=2	GT:AD:DP:GQ:PGT:PID:PL:PS	1|1:0,2:2:6:1|1:26055299_T_C:90,6,0:26055299
chr5	26055302	.	C	A	95.09	MQ40	ExcessHet=3.0103;FS=0;InbreedingCoeff=0.3468;MQ=38;QD=31.55;SOR=0.693;CSQ=A|intergenic_variant|MODIFIER|||||||||||||||||||SNV||||||||||||||||||||||||||||||||||||||||||||||||||;DP=2;AF=0.056;MLEAC=5;MLEAF=0.139;AN=2;AC=2	GT:AD:DP:GQ:PGT:PID:PL:PS	1|1:0,2:2:6:1|1:26055299_T_C:90,6,0:26055299
chr5	26055330	.	CTAT	C	94.93	PASS	ExcessHet=3.0103;FS=0;InbreedingCoeff=0.3468;MQ=38;QD=22.96;SOR=0.693;CSQ=-|intergenic_variant|MODIFIER|||||||||||||||||||deletion||||||||||||||||||||||||||||||||||||||||||||||||||;DP=2;AF=0.056;MLEAC=5;MLEAF=0.139;AN=2;AC=2	GT:AD:DP:GQ:PL	1/1:0,2:2:6:90,6,0
chr5	29450039	.	G	T	51.14	PASS	ExcessHet=3.0103;FS=0;InbreedingCoeff=0.3324;MQ=60;QD=30.09;SOR=1.609;CSQ=T|intron_variant|MODIFIER||BIRC2|Transcript|NM_001048023|protein_coding||2/7|NM_001048023.1:c.933-1312C>A|||||||||-1||SNV|||||||||NP_001041488|||||UU_Cfam_GSD_1.0_ROSY.refSeq.ensformat.gtf.gz||||||||||||||||||||||||||||||||||||,T|upstream_gene_variant|MODIFIER||LOC119876321|Transcript|XM_038538799|protein_coding|||||||||||4…	GT:AD:DP:GQ:PGT:PID:PL:PS	1|1:0,1:1:3:1|1:29450039_G_T:45,3,0:29450039
chr5	33202648	.	CT	C	57.59	PASS	ExcessHet=0.0663;FS=0;InbreedingCoeff=0.1574;MQ=57.16;QD=28.79;SOR=1.981;CSQ=-|upstream_gene_variant|MODIFIER||TRNAW-CCA_1|Transcript|unassigned_transcript_101|tRNA|||||||||||3394|1||deletion||||||||||||||UU_Cfam_GSD_1.0_ROSY.refSeq.ensformat.gtf.gz||||||||||||||||||||||||||||||||||||,-|upstream_gene_variant|MODIFIER||TRNAS-GCU_2|Transcript|unassigned_transcript_102|tRNA|||||||||||3876|1||deletio…	GT:AD:DP:GQ:PGT:PID:PL:PS	1|1:0,2:2:5:1|1:33202570_ATCCTT_A:72,5,0:33202570
chr5	34354327	.	G	A	45.95	MQ40	ExcessHet=0.4576;FS=0;InbreedingCoeff=0.409;MQ=34;QD=22.98;SOR=0.693;CSQ=A|intron_variant|MODIFIER||USP43|Transcript|XM_038538801|protein_coding||3/15|XM_038538801.1:c.654+542G>A|||||||||1||SNV|||||||||XP_038394729|||||UU_Cfam_GSD_1.0_ROSY.refSeq.ensformat.gtf.gz||||||||||||||||||||||||||||||||||||;DP=88;AF=0.056;MLEAC=3;MLEAF=0.083;AN=2;AC=2	GT:AD:DP:GQ:PL	1/1:0,2:2:6:49,6,0
chr5	44285637	.	AAAAAAAAAC	A	199.48	PASS	ExcessHet=0.0625;FS=0;InbreedingCoeff=0.9116;MQ=60;QD=27.56;SOR=1.981;CSQ=-|upstream_gene_variant|MODIFIER||SGIP1|Transcript|XM_038537197|protein_coding|||||||||||4787|-1||deletion|||||||||XP_038393125|||||UU_Cfam_GSD_1.0_ROSY.refSeq.ensformat.gtf.gz||||||||||||||||||||||||||||||||||||,-|upstream_gene_variant|MODIFIER||SGIP1|Transcript|XM_038537198|protein_coding|||||||||||4449|-1||deletion||||||…	GT:AD:DP:GQ:PL	1/1:0,5:5:15:225,15,0
chr5	47227001	.	C	CAG	246.58	PASS	ExcessHet=0.0706;FS=0;InbreedingCoeff=0.2583;MQ=60;QD=30.82;SOR=1.179;CSQ=AG|intergenic_variant|MODIFIER|||||||||||||||||||insertion||||||||||||||||||||||||||||||||||||||||||||||||||;DP=449;AF=0.056;MLEAC=3;MLEAF=0.083;AN=2;AC=2	GT:AD:DP:GQ:PL	1/1:0,8:8:24:265,24,0
chr5	47864456	.	TG	T	78.25	PASS	BaseQRankSum=0.21;ExcessHet=0.0755;FS=3.358;InbreedingCoeff=0.2896;MQ=60;MQRankSum=0;QD=26.08;ReadPosRankSum=1;SOR=2.584;CSQ=-|intron_variant|MODIFIER||DOCK7|Transcript|XM_038537305|protein_coding||14/49|XM_038537305.1:c.1682+9247del|||||||||1||deletion|||||||||XP_038393233|||||UU_Cfam_GSD_1.0_ROSY.refSeq.ensformat.gtf.gz||||||||||||||||||||||||||||||||||||,-|intron_variant|MODIFIER||DOCK7|Transc…	GT:AD:DP:GQ:PGT:PID:PL:PS	1|1:0,3:3:9:1|1:47864456_TG_T:96,9,0:47864456
chr5	53384899	.	A	G	37.07	MQ40	ExcessHet=0.1158;FS=0;InbreedingCoeff=0.4356;MQ=27;QD=18.54;SOR=0.693;CSQ=G|upstream_gene_variant|MODIFIER||PLPP3|Transcript|XM_038537422|protein_coding|||||||||||1974|1||SNV|||||||||XP_038393350|||||UU_Cfam_GSD_1.0_ROSY.refSeq.ensformat.gtf.gz||||||||||||||||||||||||||||||||||||,G|upstream_gene_variant|MODIFIER||PLPP3|Transcript|XM_038537423|protein_coding|||||||||||1970|1||SNV|||||||||XP_038393…	GT:AD:DP:GQ:PL	1/1:0,2:2:6:49,6,0
chr5	62007640	.	A	AAGAG	157.39	PASS	ExcessHet=0.0663;FS=0;InbreedingCoeff=0.5653;MQ=58.06;QD=31.92;SOR=1.609;CSQ=AGAG|intron_variant&non_coding_transcript_variant|MODIFIER||LOC102155268|Transcript|XR_005359853|lncRNA||1/2|XR_005359853.1:n.72+4911_72+4912insGAGA|||||||||1||insertion||||||||||||||UU_Cfam_GSD_1.0_ROSY.refSeq.ensformat.gtf.gz||||||||||||||||||||||||||||||||||||;DP=190;AF=0.056;MLEAC=1;MLEAF=0.028;AN=2;AC=2	GT:AD:DP:GQ:PGT:PID:PL:PS	1|1:0,4:4:12:1|1:62007640_A_AAGAG:180,12,0:62007640
chr5	68770550	.	CCCG	C	222	PASS	ExcessHet=0.1158;FS=0;InbreedingCoeff=0.1265;MQ=60;QD=29.51;SOR=3.611;CSQ=-|intron_variant|MODIFIER||MBTPS1|Transcript|XM_038538160|protein_coding||18/22|XM_038538160.1:c.2426-113_2426-111del|||||||||1||deletion|||||||||XP_038394088|||||UU_Cfam_GSD_1.0_ROSY.refSeq.ensformat.gtf.gz||||||||||||||||||||||||||||||||||||,-|intron_variant|MODIFIER||MBTPS1|Transcript|XM_038538161|protein_coding||19/23|X…	GT:AD:DP:GQ:PGT:PID:PL:PS	1|1:0,5:5:15:1|1:68770530_TCCCCC_T:225,15,0:68770530
chr5	70293464	.	C	T	35.56	MQ40	ExcessHet=0.0955;FS=0;InbreedingCoeff=0.3605;MQ=32.98;QD=17.78;SOR=2.303;CSQ=T|intergenic_variant|MODIFIER|||||||||||||||||||SNV||||||||||||||||||||||||||||||||||||||||||||||||||;DP=35;AF=0.056;MLEAC=2;MLEAF=0.056;AN=2;AC=2	GT:AD:DP:GQ:PL	1/1:0,2:2:6:49,6,0
chr5	71977858	.	G	GGAGGAGGAA	199.5	PASS	ExcessHet=0.0663;FS=0;InbreedingCoeff=0.4486;MQ=48.18;QD=27.64;SOR=3.611;CSQ=GAGGAGGAA|intron_variant&non_coding_transcript_variant|MODIFIER||LOC102156069|Transcript|XR_005360048|lncRNA||2/6|XR_005360048.1:n.337-104258_337-104257insAGAGGAGGA|||||||||1||insertion||||||||||||||UU_Cfam_GSD_1.0_ROSY.refSeq.ensformat.gtf.gz||||||||||||||||||||||||||||||||||||,GAGGAGGAA|intron_variant&non_coding_transc…	GT:AD:DP:GQ:PGT:PID:PL:PS	1|1:0,5:5:15:1|1:71977819_G_A:223,15,0:71977819
chr5	76084904	.	C	CCCT	1041.16	PASS	ExcessHet=0.0625;FS=0;InbreedingCoeff=0.9999;MQ=60;QD=33.17;SOR=0.859;CSQ=CCT|upstream_gene_variant|MODIFIER||LOC479649|Transcript|NM_001197055|protein_coding|||||||||||1963|-1||insertion|||||||||NP_001183984|||||UU_Cfam_GSD_1.0_ROSY.refSeq.ensformat.gtf.gz||||||||||||||||||||||||||||||||||||,CCT|upstream_gene_variant|MODIFIER||CTRB2|Transcript|XM_038538311|protein_coding|||||||||||4362|1||insert…	GT:AD:DP:GQ:PGT:PID:PL:PS	1|1:0,24:24:72:1|1:76084904_C_CCCT:1068,72,0:76084904
chr5	76372598	.	A	T	268.87	PASS	ExcessHet=0.0706;FS=0;InbreedingCoeff=0.6494;MQ=54.69;QD=29.87;SOR=0.892;CSQ=T|intron_variant|MODIFIER||WDR59|Transcript|XM_038538327|protein_coding||21/26|XM_038538327.1:c.2128-939A>T|||||||||1||SNV|||||||||XP_038394255|||||UU_Cfam_GSD_1.0_ROSY.refSeq.ensformat.gtf.gz||||||||||||||||||||||||||||||||||||,T|intron_variant|MODIFIER||WDR59|Transcript|XM_038538328|protein_coding||20/25|XM_038538328.1…	GT:AD:DP:GQ:PL	1/1:0,9:9:27:293,27,0
chr5	76824363	.	G	A	246.02	MQ40	ExcessHet=0.0663;FS=0;InbreedingCoeff=0.8732;MQ=34.77;QD=24.6;SOR=0.693;CSQ=A|intergenic_variant|MODIFIER|||||||||||||||||||SNV||||||||||||||||||||||||||||||||||||||||||||||||||;DP=365;AF=0.056;MLEAC=2;MLEAF=0.056;AN=2;AC=2	GT:AD:DP:GQ:PL	1/1:0,10:10:30:272,30,0
chr5	76850172	.	TTATTTATTCATTCATTCATC	T	336.16	PASS	ExcessHet=0.0625;FS=0;InbreedingCoeff=0.9978;MQ=60;QD=31.08;SOR=0.818;CSQ=-|upstream_gene_variant|MODIFIER||LOC610465|Transcript|XM_038538341|protein_coding|||||||||||3406|1||deletion|||||||||XP_038394269|||||UU_Cfam_GSD_1.0_ROSY.refSeq.ensformat.gtf.gz||||||||||||||||||||||||||||||||||||,-|upstream_gene_variant|MODIFIER||LOC610465|Transcript|XM_038538342|protein_coding|||||||||||3405|1||deletion…	GT:AD:DP:GQ:PGT:PID:PL:PS	1|1:0,8:8:25:1|1:76850138_ATTTG_A:363,25,0:76850138
chr5	77041305	.	T	C	73.63	PASS	ExcessHet=0.4576;FS=0;InbreedingCoeff=0.3209;MQ=41.1;QD=24.54;SOR=1.179;CSQ=C|downstream_gene_variant|MODIFIER||FCSK|Transcript|XM_038538357|protein_coding|||||||||||4651|1||SNV|||||||||XP_038394285|||||UU_Cfam_GSD_1.0_ROSY.refSeq.ensformat.gtf.gz||||||||||||||||||||||||||||||||||||,C|intron_variant|MODIFIER||COG4|Transcript|XM_038538367|protein_coding||13/18|XM_038538367.1:c.1708-1438A>G||||||||…	GT:AD:DP:GQ:PL	1/1:0,3:3:9:69,9,0
chr5	81474084	.	C	G	338.74	PASS	ExcessHet=0.0625;FS=0;InbreedingCoeff=0.7651;MQ=60;QD=30.27;SOR=0.892;CSQ=G|intron_variant|MODIFIER||CDH3|Transcript|XM_038538497|protein_coding||2/15|XM_038538497.1:c.179-2142G>C|||||||||-1||SNV|||||||||XP_038394425|||||UU_Cfam_GSD_1.0_ROSY.refSeq.ensformat.gtf.gz||||||||||||||||||||||||||||||||||||,G|intron_variant|MODIFIER||CDH3|Transcript|XM_038538498|protein_coding||1/14|XM_038538498.1:c.2-2…	GT:AD:DP:GQ:PGT:PID:PL:PS	1|1:0,9:9:27:1|1:81474049_CCT_C:365,27,0:81474049
chr5	85623712	.	AT	A	57.1	PASS	ExcessHet=0.1047;FS=0;InbreedingCoeff=0.4676;MQ=56.58;QD=19.03;SOR=1.179;CSQ=-|intergenic_variant|MODIFIER|||||||||||||||||||deletion||||||||||||||||||||||||||||||||||||||||||||||||||;DP=194;AF=0.056;MLEAC=2;MLEAF=0.056;AN=2;AC=2	GT:AD:DP:GQ:PGT:PID:PL:PS	1|1:0,3:3:9:1|1:85623698_T_TA:73,9,0:85623698
chr5	87369556	.	GGA	G	160.16	PASS	ExcessHet=0.0755;FS=0;InbreedingCoeff=0.3361;MQ=46.38;QD=28.27;SOR=1.609;CSQ=-|downstream_gene_variant|MODIFIER||CDH8|Transcript|XM_038538793|protein_coding|||||||||||356|1||deletion|||||||||XP_038394721|||||UU_Cfam_GSD_1.0_ROSY.refSeq.ensformat.gtf.gz||||||||||||||||||||||||||||||||||||,-|downstream_gene_variant|MODIFIER||CDH8|Transcript|XM_038538794|protein_coding|||||||||||356|1||deletion|||||…	GT:AD:DP:GQ:PGT:PID:PL:PS	1|1:0,4:4:12:1|1:87369518_C_A:180,12,0:87369518
chr6	5640531	.	TCCCCC	T	34.84	PASS	ExcessHet=0.0955;FS=0;InbreedingCoeff=0.4188;MQ=60;QD=34.84;SOR=1.609;CSQ=-|upstream_gene_variant|MODIFIER||NCF1|Transcript|XM_038539053|protein_coding|||||||||||3380|-1||deletion|||||||||XP_038394981|||||UU_Cfam_GSD_1.0_ROSY.refSeq.ensformat.gtf.gz||||||||||||||||||||||||||||||||||||,-|downstream_gene_variant|MODIFIER||GTF2I|Transcript|XM_038539054|protein_coding|||||||||||4011|-1||deletion|||||…	GT:AD:DP:GQ:PL	1/1:0,1:1:3:46,3,0
chr6	7613386	.	C	CCG	629.01	PASS	ExcessHet=0.0663;FS=0;InbreedingCoeff=0.6605;MQ=60;QD=29.87;SOR=1.473;CSQ=CG|splice_region_variant&intron_variant|LOW||RASA4B|Transcript|XM_038539168|protein_coding||13/19|XM_038539168.1:c.1375-7_1375-6insGC|||||||||1||insertion|||||||||XP_038395096|||||UU_Cfam_GSD_1.0_ROSY.refSeq.ensformat.gtf.gz||||||||||||||||||||||||||||||||||||,CG|splice_region_variant&intron_variant|LOW||RASA4B|Transcript|X…	GT:AD:DP:GQ:PGT:PID:PL:PS	1|1:0,15:15:45:1|1:7613209_C_G:654,45,0:7613209
chr6	8202429	.	A	C	1004.19	PASS	ExcessHet=0.0625;FS=0;InbreedingCoeff=1;MQ=60;QD=27.89;SOR=0.927;CSQ=C|intergenic_variant|MODIFIER|||||||||||||||||||SNV||||||||||||||||||||||||||||||||||||||||||||||||||;DP=552;AF=0.056;MLEAC=2;MLEAF=0.056;AN=2;AC=2	GT:AD:DP:GQ:PL	1/1:0,36:36:99:1031,108,0
chr6	8202907	.	G	A	955.19	PASS	ExcessHet=0.0625;FS=0;InbreedingCoeff=1;MQ=60;QD=29.85;SOR=0.693;CSQ=A|intergenic_variant|MODIFIER|||||||||||||||||||SNV||||||||||||||||||||||||||||||||||||||||||||||||||;DP=624;AF=0.056;MLEAC=2;MLEAF=0.056;AN=2;AC=2	GT:AD:DP:GQ:PL	1/1:0,32:32:95:982,95,0
chr6	8203559	.	T	G	627.19	PASS	ExcessHet=0.0625;FS=0;InbreedingCoeff=1;MQ=60;QD=27.27;SOR=0.963;CSQ=G|intergenic_variant|MODIFIER|||||||||||||||||||SNV||||||||||||||||||||||||||||||||||||||||||||||||||;DP=535;AF=0.056;MLEAC=2;MLEAF=0.056;AN=2;AC=2	GT:AD:DP:GQ:PL	1/1:0,23:23:69:654,69,0
chr6	8204024	.	G	A	994.19	PASS	ExcessHet=0.0625;FS=0;InbreedingCoeff=1;MQ=60;QD=31.07;SOR=0.693;CSQ=A|intergenic_variant|MODIFIER|||||||||||||||||||SNV||||||||||||||||||||||||||||||||||||||||||||||||||;DP=584;AF=0.056;MLEAC=2;MLEAF=0.056;AN=2;AC=2	GT:AD:DP:GQ:PL	1/1:0,32:32:96:1021,96,0
chr6	8209118	.	A	G	404.21	PASS	ExcessHet=0.0625;FS=0;InbreedingCoeff=0.988;MQ=60;QD=33.68;SOR=1.022;CSQ=G|intergenic_variant|MODIFIER|||||||||||||||||||SNV||||||||||||||||||||||||||||||||||||||||||||||||||;DP=396;AF=0.056;MLEAC=2;MLEAF=0.056;AN=2;AC=2	GT:AD:DP:GQ:PL	1/1:0,12:12:36:431,36,0
chr6	8226437	.	C	T	1237.2	PASS	ExcessHet=0.0625;FS=0;InbreedingCoeff=0.9999;MQ=60;QD=30.18;SOR=0.843;CSQ=T|upstream_gene_variant|MODIFIER||MYL10|Transcript|XM_038538849|protein_coding|||||||||||3133|1||SNV|||||||||XP_038394777|||||UU_Cfam_GSD_1.0_ROSY.refSeq.ensformat.gtf.gz||||||||||||||||||||||||||||||||||||,T|upstream_gene_variant|MODIFIER||MYL10|Transcript|XM_038538851|protein_coding|||||||||||3132|1||SNV|||||||||XP_038394…	GT:AD:DP:GQ:PL	1/1:0,41:41:99:1264,123,0
chr6	8239261	.	C	T	1162.2	PASS	ExcessHet=0.0625;FS=0;InbreedingCoeff=0.9983;MQ=60;QD=28.35;SOR=1.075;CSQ=T|intron_variant|MODIFIER||MYL10|Transcript|XM_038538848|protein_coding||2/7|XM_038538848.1:c.3+771C>T|||||||||1||SNV|||||||||XP_038394776|||||UU_Cfam_GSD_1.0_ROSY.refSeq.ensformat.gtf.gz||||||||||||||||||||||||||||||||||||,T|intron_variant|MODIFIER||MYL10|Transcript|XM_038538849|protein_coding||1/6|XM_038538849.1:c.-57-146…	GT:AD:DP:GQ:PL	1/1:0,41:41:99:1189,123,0
chr6	8266110	.	TG	T	1134.16	PASS	ExcessHet=0.0625;FS=0;InbreedingCoeff=1;MQ=60;QD=27.73;SOR=0.892;CSQ=-|intron_variant|MODIFIER||COL26A1|Transcript|XM_038539198|protein_coding||11/11|XM_038539198.1:c.1078-1703del|||||||||-1||deletion|||||||||XP_038395126|||||UU_Cfam_GSD_1.0_ROSY.refSeq.ensformat.gtf.gz||||||||||||||||||||||||||||||||||||,-|upstream_gene_variant|MODIFIER||LOC119872141|Transcript|XR_005360326|misc_RNA|||||||||||26…	GT:AD:DP:GQ:PL	1/1:0,31:31:93:1161,93,0
chr6	8268993	.	G	A	573.19	PASS	ExcessHet=0.0625;FS=0;InbreedingCoeff=1;MQ=60;QD=30.17;SOR=0.793;CSQ=A|intron_variant|MODIFIER||COL26A1|Transcript|XM_038539198|protein_coding||11/11|XM_038539198.1:c.1078-4585C>T|||||||||-1||SNV|||||||||XP_038395126|||||UU_Cfam_GSD_1.0_ROSY.refSeq.ensformat.gtf.gz||||||||||||||||||||||||||||||||||||;DP=509;AF=0.056;MLEAC=2;MLEAF=0.056;AN=2;AC=2	GT:AD:DP:GQ:PL	1/1:0,19:19:57:600,57,0
chr6	8280140	.	G	GA	1393.16	PASS	ExcessHet=0.0625;FS=0;InbreedingCoeff=1;MQ=60;QD=31.03;SOR=0.804;CSQ=A|intron_variant|MODIFIER||COL26A1|Transcript|XM_038539198|protein_coding||11/11|XM_038539198.1:c.1078-15733_1078-15732insT|||||||||-1||insertion|||||||||XP_038395126|||||UU_Cfam_GSD_1.0_ROSY.refSeq.ensformat.gtf.gz||||||||||||||||||||||||||||||||||||;DP=624;AF=0.056;MLEAC=2;MLEAF=0.056;AN=2;AC=2	GT:AD:DP:GQ:PL	1/1:0,36:36:99:1420,108,0
chr6	8282182	.	G	C	1002.19	PASS	ExcessHet=0.0625;FS=0;InbreedingCoeff=1;MQ=60;QD=27.84;SOR=0.927;CSQ=C|intron_variant|MODIFIER||COL26A1|Transcript|XM_038539198|protein_coding||11/11|XM_038539198.1:c.1077+17598C>G|||||||||-1||SNV|||||||||XP_038395126|||||UU_Cfam_GSD_1.0_ROSY.refSeq.ensformat.gtf.gz||||||||||||||||||||||||||||||||||||;DP=599;AF=0.056;MLEAC=2;MLEAF=0.056;AN=2;AC=2	GT:AD:DP:GQ:PL	1/1:0,36:36:99:1029,108,0
chr6	8729567	.	C	G	31.57	MQ40	ExcessHet=0.0877;FS=0;InbreedingCoeff=0.5839;MQ=20;QD=31.57;SOR=1.609;CSQ=G|upstream_gene_variant|MODIFIER||LOC119876398|Transcript|XM_038541709|protein_coding|||||||||||2364|-1||SNV|||||||||XP_038397637|||||UU_Cfam_GSD_1.0_ROSY.refSeq.ensformat.gtf.gz||||||||||||||||||||||||||||||||||||;DP=540;AF=0.056;MLEAC=1;MLEAF=0.028;AN=2;AC=2	GT:AD:DP:GQ:PGT:PID:PL:PS	1|1:0,1:1:3:1|1:8729541_T_A:45,3,0:8729541
chr6	9015772	.	G	A	31.86	PASS	ExcessHet=0.0663;FS=0;InbreedingCoeff=0.2342;MQ=60;QD=31.86;SOR=0.693;CSQ=A|intron_variant|MODIFIER||TFR2|Transcript|XM_038539248|protein_coding||9/17|XM_038539248.1:c.1271-95G>A|||||||||1||SNV|||||||||XP_038395176|||||UU_Cfam_GSD_1.0_ROSY.refSeq.ensformat.gtf.gz||||||||||||||||||||||||||||||||||||,A|intron_variant|MODIFIER||TFR2|Transcript|XM_038539249|protein_coding||10/18|XM_038539249.1:c.1271…	GT:AD:DP:GQ:PGT:PID:PL:PS	1|1:0,1:1:3:1|1:9015765_C_G:45,3,0:9015765
chr6	11676377	.	G	T	1124.19	PASS	ExcessHet=0.0625;FS=0;InbreedingCoeff=1;MQ=60;QD=31.23;SOR=1.209;CSQ=T|intron_variant|MODIFIER||CYTH3|Transcript|XM_038539483|protein_coding||1/12|XM_038539483.1:c.44-14380C>A|||||||||-1||SNV|||||||||XP_038395411|||||UU_Cfam_GSD_1.0_ROSY.refSeq.ensformat.gtf.gz||||||||||||||||||||||||||||||||||||,T|intron_variant|MODIFIER||CYTH3|Transcript|XM_038539484|protein_coding||3/14|XM_038539484.1:c.-110-1…	GT:AD:DP:GQ:PL	1/1:0,36:36:99:1151,108,0
chr6	11881531	.	C	A	796.19	PASS	ExcessHet=0.0625;FS=0;InbreedingCoeff=1;MQ=60;QD=30.62;SOR=1.022;CSQ=A|downstream_gene_variant|MODIFIER||KDELR2|Transcript|XM_038539488|protein_coding|||||||||||2845|-1||SNV|||||||||XP_038395416|||||UU_Cfam_GSD_1.0_ROSY.refSeq.ensformat.gtf.gz||||||||||||||||||||||||||||||||||||,A|3_prime_UTR_variant|MODIFIER||KDELR2|Transcript|XM_038539489|protein_coding|5/5||XM_038539489.1:c.*1416G>T||2157|||||…	GT:AD:DP:GQ:PGT:PID:PL:PS	1|1:0,26:26:78:1|1:11881524_C_T:823,78,0:11881524
chr6	13915395	.	C	T	73.2	PASS	ExcessHet=0.0755;FS=0;InbreedingCoeff=0.5342;MQ=40;QD=31.92;SOR=2.303;CSQ=T|intergenic_variant|MODIFIER|||||||||||||||||||SNV||||||||||||||||||||||||||||||||||||||||||||||||||;DP=98;AF=0.056;MLEAC=1;MLEAF=0.028;AN=2;AC=2	GT:AD:DP:GQ:PGT:PID:PL:PS	1|1:0,2:2:6:1|1:13915395_C_T:90,6,0:13915395
chr6	13915404	.	G	A	95.8	PASS	ExcessHet=0.0755;FS=0;InbreedingCoeff=0.5549;MQ=40.34;QD=31.93;SOR=1.179;CSQ=A|intergenic_variant|MODIFIER|||||||||||||||||||SNV||||||||||||||||||||||||||||||||||||||||||||||||||;DP=96;AF=0.056;MLEAC=1;MLEAF=0.028;AN=2;AC=2	GT:AD:DP:GQ:PGT:PID:PL:PS	1|1:0,3:3:9:1|1:13915395_C_T:115,9,0:13915395
chr6	13915409	.	A	C	95.7	PASS	ExcessHet=0.0755;FS=0;InbreedingCoeff=0.5681;MQ=40.34;QD=31.9;SOR=1.179;CSQ=C|intergenic_variant|MODIFIER|||||||||||||||||||SNV||||||||||||||||||||||||||||||||||||||||||||||||||;DP=101;AF=0.056;MLEAC=1;MLEAF=0.028;AN=2;AC=2	GT:AD:DP:GQ:PGT:PID:PL:PS	1|1:0,3:3:9:1|1:13915395_C_T:115,9,0:13915395
chr6	14191436	.	CCCTCAGCCTCCCCCCTCAGCCTGTCCTCCTCAGGCCCCCTCCTCGGCCTCCCCTCCTCATCCCCTCCTGTCTTCTTCAGCCTCTCCT	C	168.67	PASS	ExcessHet=0.1296;FS=0;InbreedingCoeff=0.1409;MQ=57.33;QD=33.73;SOR=3.611;CSQ=-|intergenic_variant|MODIFIER|||||||||||||||||||deletion||||||||||||||||||||||||||||||||||||||||||||||||||;DP=141;AF=0.056;MLEAC=3;MLEAF=0.083;AN=2;AC=2	GT:AD:DP:GQ:PL	1/1:0,5:5:9:177,9,0
chr6	14318936	.	T	A	1129.19	PASS	ExcessHet=0.0625;FS=0;InbreedingCoeff=1;MQ=60;QD=32.66;SOR=1.22;CSQ=A|intergenic_variant|MODIFIER|||||||||||||||||||SNV||||||||||||||||||||||||||||||||||||||||||||||||||;DP=542;AF=0.056;MLEAC=2;MLEAF=0.056;AN=2;AC=2	GT:AD:DP:GQ:PGT:PID:PL:PS	1|1:0,26:26:78:1|1:14318925_C_CA:1156,78,0:14318925
chr6	16067568	.	G	C	1164.19	PASS	ExcessHet=0.0625;FS=0;InbreedingCoeff=1;MQ=60;QD=30.64;SOR=0.693;CSQ=C|upstream_gene_variant|MODIFIER||ADAP1|Transcript|XM_038539698|protein_coding|||||||||||2566|1||SNV|||||||||XP_038395626|||||UU_Cfam_GSD_1.0_ROSY.refSeq.ensformat.gtf.gz||||||||||||||||||||||||||||||||||||;DP=579;AF=0.056;MLEAC=2;MLEAF=0.056;AN=2;AC=2	GT:AD:DP:GQ:PL	1/1:0,38:38:99:1191,114,0
chr6	16352549	.	G	A	1131.19	PASS	ExcessHet=0.0625;FS=0;InbreedingCoeff=1;MQ=60;QD=31.18;SOR=1.022;CSQ=A|intron_variant|MODIFIER||PRKAR1B|Transcript|XM_038539715|protein_coding||4/10|XM_038539715.1:c.456-5845G>A|||||||||1||SNV|||||||||XP_038395643|||||UU_Cfam_GSD_1.0_ROSY.refSeq.ensformat.gtf.gz||||||||||||||||||||||||||||||||||||,A|intron_variant|MODIFIER||PRKAR1B|Transcript|XM_038539716|protein_coding||4/10|XM_038539716.1:c.429…	GT:AD:DP:GQ:PGT:PID:PL:PS	1|1:0,26:26:78:1|1:16352549_G_A:1158,78,0:16352549
chr6	16352551	.	C	G	1156.19	PASS	ExcessHet=0.0625;FS=0;InbreedingCoeff=1;MQ=60;QD=40.38;SOR=1.101;CSQ=G|intron_variant|MODIFIER||PRKAR1B|Transcript|XM_038539715|protein_coding||4/10|XM_038539715.1:c.456-5843C>G|||||||||1||SNV|||||||||XP_038395643|||||UU_Cfam_GSD_1.0_ROSY.refSeq.ensformat.gtf.gz||||||||||||||||||||||||||||||||||||,G|intron_variant|MODIFIER||PRKAR1B|Transcript|XM_038539716|protein_coding||4/10|XM_038539716.1:c.429…	GT:AD:DP:GQ:PGT:PID:PL:PS	1|1:0,27:27:81:1|1:16352549_G_A:1183,81,0:16352549
chr6	16352553	.	A	T	1123.19	PASS	ExcessHet=0.0625;FS=0;InbreedingCoeff=1;MQ=60;QD=25.98;SOR=1.022;CSQ=T|intron_variant|MODIFIER||PRKAR1B|Transcript|XM_038539715|protein_coding||4/10|XM_038539715.1:c.456-5841A>T|||||||||1||SNV|||||||||XP_038395643|||||UU_Cfam_GSD_1.0_ROSY.refSeq.ensformat.gtf.gz||||||||||||||||||||||||||||||||||||,T|intron_variant|MODIFIER||PRKAR1B|Transcript|XM_038539716|protein_coding||4/10|XM_038539716.1:c.429…	GT:AD:DP:GQ:PGT:PID:PL:PS	1|1:0,26:26:78:1|1:16352549_G_A:1150,78,0:16352549
chr6	16800152	.	GTT	G	70.67	PASS	ExcessHet=0.1047;FS=0;InbreedingCoeff=0.2593;MQ=20;QD=29.64;SOR=0.693;CSQ=-|intergenic_variant|MODIFIER|||||||||||||||||||deletion||||||||||||||||||||||||||||||||||||||||||||||||||;DP=86;AF=0.056;MLEAC=2;MLEAF=0.056;AN=2;AC=2	GT:AD:DP:GQ:PL	1/1:0,2:2:6:81,6,0
chr6	19738981	.	G	A	980.19	PASS	ExcessHet=0.0625;FS=0;InbreedingCoeff=1;MQ=60;QD=29.7;SOR=1.352;CSQ=A|intron_variant&non_coding_transcript_variant|MODIFIER||LOC102155858|Transcript|XR_005360766|lncRNA||5/7|XR_005360766.1:n.728-2534G>A|||||||||1||SNV||||||||||||||UU_Cfam_GSD_1.0_ROSY.refSeq.ensformat.gtf.gz||||||||||||||||||||||||||||||||||||,A|intron_variant&non_coding_transcript_variant|MODIFIER||LOC102155858|Transcript|XR_005…	GT:AD:DP:GQ:PL	1/1:0,33:33:99:1007,99,0
chr6	21028471	.	C	T	965.19	PASS	ExcessHet=0.0625;FS=0;InbreedingCoeff=1;MQ=60;QD=30.16;SOR=0.818;CSQ=T|upstream_gene_variant|MODIFIER||LOC111096266|Transcript|XR_005360776|lncRNA|||||||||||463|-1||SNV||||||||||||||UU_Cfam_GSD_1.0_ROSY.refSeq.ensformat.gtf.gz||||||||||||||||||||||||||||||||||||,T|upstream_gene_variant|MODIFIER||LOC111096266|Transcript|XR_005360777|lncRNA|||||||||||463|-1||SNV||||||||||||||UU_Cfam_GSD_1.0_ROSY.re…	GT:AD:DP:GQ:PL	1/1:0,32:32:96:992,96,0
chr6	24508499	.	G	T	1089.19	PASS	ExcessHet=0.0625;FS=0;InbreedingCoeff=1;MQ=60;QD=31.12;SOR=1.002;CSQ=T|intron_variant|MODIFIER||DNAH3|Transcript|XM_038540140|protein_coding||2/61|XM_038540140.1:c.39+1080G>T|||||||||1||SNV|||||||||XP_038396068|||||UU_Cfam_GSD_1.0_ROSY.refSeq.ensformat.gtf.gz||||||||||||||||||||||||||||||||||||,T|intron_variant|MODIFIER||DNAH3|Transcript|XM_038540141|protein_coding||2/61|XM_038540141.1:c.39+1080G…	GT:AD:DP:GQ:PL	1/1:0,35:35:99:1116,105,0
chr6	24606469	.	C	T	796.19	PASS	ExcessHet=0.0625;FS=0;InbreedingCoeff=1;MQ=56.58;QD=28.44;SOR=0.836;CSQ=T|intron_variant|MODIFIER||DNAH3|Transcript|XM_038540140|protein_coding||41/61|XM_038540140.1:c.5887+4060C>T|||||||||1||SNV|||||||||XP_038396068|||||UU_Cfam_GSD_1.0_ROSY.refSeq.ensformat.gtf.gz||||||||||||||||||||||||||||||||||||,T|intron_variant|MODIFIER||DNAH3|Transcript|XM_038540141|protein_coding||41/61|XM_038540141.1:c.5…	GT:AD:DP:GQ:PL	1/1:0,28:28:83:823,83,0
chr6	25557577	.	A	AAGGG	596.88	PASS	ExcessHet=0.0625;FS=0;InbreedingCoeff=0.351;MQ=60;QD=29.85;SOR=2.448;CSQ=AGGG|intergenic_variant|MODIFIER|||||||||||||||||||insertion||||||||||||||||||||||||||||||||||||||||||||||||||;DP=444;AF=0.056;MLEAC=3;MLEAF=0.083;AN=2;AC=2	GT:AD:DP:GQ:PGT:PID:PL:PS	1|1:0,15:15:45:1|1:25557577_A_AAGGG:619,45,0:25557577
chr6	26933718	.	C	CT	940.16	PASS	ExcessHet=0.0625;FS=0;InbreedingCoeff=1;MQ=60;QD=27.65;SOR=0.811;CSQ=T|intron_variant&non_coding_transcript_variant|MODIFIER||LOC102154816|Transcript|XR_005360886|lncRNA||6/9|XR_005360886.1:n.1765+20236dup|||||||||1||insertion||||||||||||||UU_Cfam_GSD_1.0_ROSY.refSeq.ensformat.gtf.gz||||||||||||||||||||||||||||||||||||,T|intron_variant&non_coding_transcript_variant|MODIFIER||LOC119872192|Transcri…	GT:AD:DP:GQ:PL	1/1:0,34:34:99:967,102,0
chr6	28772058	.	G	A	866.19	PASS	ExcessHet=0.0625;FS=0;InbreedingCoeff=1;MQ=60;QD=29.87;SOR=0.906;CSQ=A|upstream_gene_variant|MODIFIER||RRN3|Transcript|XM_038540295|protein_coding|||||||||||2711|-1||SNV|||||||||XP_038396223|||||UU_Cfam_GSD_1.0_ROSY.refSeq.ensformat.gtf.gz||||||||||||||||||||||||||||||||||||;DP=558;AF=0.056;MLEAC=2;MLEAF=0.056;AN=2;AC=2	GT:AD:DP:GQ:PL	1/1:0,29:29:87:893,87,0
chr6	28886167	.	C	CGGCTG	582.46	PASS	ExcessHet=0.0625;FS=0;InbreedingCoeff=0.265;MQ=60;QD=32.9;SOR=5.67;CSQ=GGCTG|intron_variant|MODIFIER||BFAR|Transcript|XM_038540297|protein_coding||1/7|XM_038540297.1:c.-75+300_-75+301insCAGCC|||||||||-1||insertion|||||||||XP_038396225|||||UU_Cfam_GSD_1.0_ROSY.refSeq.ensformat.gtf.gz||||||||||||||||||||||||||||||||||||,GGCTG|intron_variant|MODIFIER||BFAR|Transcript|XM_038540298|protein_coding||1/8…	GT:AD:DP:GQ:PGT:PID:PL:PS	1|1:0,16:16:48:1|1:28886166_T_TG:603,48,0:28886166
chr6	28907763	.	C	CT	415.16	PASS	ExcessHet=0.0625;FS=0;InbreedingCoeff=1;MQ=60;QD=23.06;SOR=0.914;CSQ=T|intron_variant|MODIFIER||PARN|Transcript|XM_038540300|protein_coding||9/23|XM_038540300.1:c.659+692dup|||||||||1||insertion|||||||||XP_038396228|||||UU_Cfam_GSD_1.0_ROSY.refSeq.ensformat.gtf.gz||||||||||||||||||||||||||||||||||||,T|intron_variant|MODIFIER||PARN|Transcript|XM_038540301|protein_coding||9/23|XM_038540301.1:c.659+…	GT:AD:DP:GQ:PL	1/1:0,18:18:54:442,54,0
chr6	28927962	.	T	TGC	583.16	PASS	ExcessHet=0.0625;FS=0;InbreedingCoeff=0.9997;MQ=47.64;QD=34.85;SOR=1.765;CSQ=GC|intron_variant|MODIFIER||PARN|Transcript|XM_038540300|protein_coding||18/23|XM_038540300.1:c.1289+1730_1289+1731dup|||||||||1||insertion|||||||||XP_038396228|||||UU_Cfam_GSD_1.0_ROSY.refSeq.ensformat.gtf.gz||||||||||||||||||||||||||||||||||||,GC|intron_variant|MODIFIER||PARN|Transcript|XM_038540301|protein_coding||18/…	GT:AD:DP:GQ:PGT:PID:PL:PS	1|1:0,14:14:42:1|1:28927953_C_T:610,42,0:28927953
chr6	28938493	.	C	CT	755.16	PASS	ExcessHet=0.0625;FS=0;InbreedingCoeff=0.9993;MQ=59.19;QD=30;SOR=1.402;CSQ=T|intron_variant|MODIFIER||PARN|Transcript|XM_038540300|protein_coding||18/23|XM_038540300.1:c.1290-6977_1290-6976insT|||||||||1||insertion|||||||||XP_038396228|||||UU_Cfam_GSD_1.0_ROSY.refSeq.ensformat.gtf.gz||||||||||||||||||||||||||||||||||||,T|intron_variant|MODIFIER||PARN|Transcript|XM_038540301|protein_coding||18/23|X…	GT:AD:DP:GQ:PGT:PID:PL:PS	1|1:0,20:20:60:1|1:28938493_C_CT:782,60,0:28938493
chr6	29001530	.	C	CCT	261.51	PASS	ExcessHet=0.0625;FS=0;InbreedingCoeff=0.2115;MQ=60;QD=32.69;SOR=2.833;CSQ=CT|intron_variant|MODIFIER||PARN|Transcript|XM_038540300|protein_coding||21/23|XM_038540300.1:c.1508-1360_1508-1359dup|||||||||1||insertion|||||||||XP_038396228|||||UU_Cfam_GSD_1.0_ROSY.refSeq.ensformat.gtf.gz||||||||||||||||||||||||||||||||||||,CT|intron_variant|MODIFIER||PARN|Transcript|XM_038540301|protein_coding||21/23|…	GT:AD:DP:GQ:PL	1/1:0,8:8:24:281,24,0
chr6	29597377	.	G	A	747.19	PASS	ExcessHet=0.0625;FS=0;InbreedingCoeff=1;MQ=60;QD=31.13;SOR=1.27;CSQ=A|intergenic_variant|MODIFIER|||||||||||||||||||SNV||||||||||||||||||||||||||||||||||||||||||||||||||;DP=578;AF=0.056;MLEAC=2;MLEAF=0.056;AN=2;AC=2	GT:AD:DP:GQ:PL	1/1:0,24:24:72:774,72,0
chr6	31012763	.	GTCAGAATTC	G	1459.16	PASS	ExcessHet=0.0625;FS=0;InbreedingCoeff=1;MQ=60;QD=33.25;SOR=0.88;CSQ=-|intron_variant|MODIFIER||SNX29|Transcript|XM_038540323|protein_coding||11/20|XM_038540323.1:c.1406-11307_1406-11299del|||||||||-1||deletion|||||||||XP_038396251|||||UU_Cfam_GSD_1.0_ROSY.refSeq.ensformat.gtf.gz||||||||||||||||||||||||||||||||||||,-|intron_variant|MODIFIER||SNX29|Transcript|XM_038540324|protein_coding||11/20|XM_0…	GT:AD:DP:GQ:PL	1/1:0,33:33:99:1486,100,0
chr6	31049192	.	T	TAAATAAATAAATAAATAAATAAAA	429.94	PASS	ExcessHet=0.0625;FS=0;InbreedingCoeff=0.7849;MQ=58.48;QD=31.19;SOR=2.303;CSQ=AAATAAATAAATAAATAAATAAAA|intron_variant|MODIFIER||SNX29|Transcript|XM_038540323|protein_coding||8/20|XM_038540323.1:c.1128-1426_1128-1425insTTTTATTTATTTATTTATTTATTT|||||||||-1||insertion|||||||||XP_038396251|||||UU_Cfam_GSD_1.0_ROSY.refSeq.ensformat.gtf.gz||||||||||||||||||||||||||||||||||||,AAATAAATAAATAAATAAATAAAA|intr…	GT:AD:DP:GQ:PL	1/1:0,6:6:38:456,38,0
chr6	31569624	.	C	T	1059.19	PASS	ExcessHet=0.0625;FS=0;InbreedingCoeff=1;MQ=60;QD=29.42;SOR=1.371;CSQ=T|upstream_gene_variant|MODIFIER||LOC111096475|Transcript|XM_038540358|protein_coding|||||||||||306|1||SNV|||||||||XP_038396286|||||UU_Cfam_GSD_1.0_ROSY.refSeq.ensformat.gtf.gz||||||||||||||||||||||||||||||||||||;DP=585;AF=0.056;MLEAC=2;MLEAF=0.056;AN=2;AC=2	GT:AD:DP:GQ:PL	1/1:0,36:36:99:1086,108,0
chr6	31852582	.	A	AAAGAAAAAAAAAAAAAAAAAAAAAAAGGAAAG	291.28	PASS	ExcessHet=0.0663;FS=0;InbreedingCoeff=0.5422;MQ=58.74;QD=36.31;SOR=0.941;CSQ=AAGAAAAAAAAAAAAAAAAAAAAAAAGGAAAG|downstream_gene_variant|MODIFIER||CLEC16A|Transcript|XM_038540365|protein_coding|||||||||||2611|-1||insertion|||||||||XP_038396293|||||UU_Cfam_GSD_1.0_ROSY.refSeq.ensformat.gtf.gz||||||||||||||||||||||||||||||||||||,AAGAAAAAAAAAAAAAAAAAAAAAAAGGAAAG|downstream_gene_variant|MODIFIER||CLEC16…	GT:AD:DP:GQ:PGT:PID:PL:PS	1|1:0,7:7:21:1|1:31852582_A_AAAGAAAAAAAAAAAAAAAAAAAAAAAGGAAAG:315,21,0:31852582
chr6	31852585	.	A	AGGACCC	72.4	PASS	ExcessHet=0.0706;FS=0;InbreedingCoeff=0.613;MQ=56.57;QD=27.37;SOR=2.303;CSQ=GGACCC|downstream_gene_variant|MODIFIER||CLEC16A|Transcript|XM_038540365|protein_coding|||||||||||2608|-1||insertion|||||||||XP_038396293|||||UU_Cfam_GSD_1.0_ROSY.refSeq.ensformat.gtf.gz||||||||||||||||||||||||||||||||||||,GGACCC|downstream_gene_variant|MODIFIER||CLEC16A|Transcript|XM_038540367|protein_coding|||||||||||26…	GT:AD:DP:GQ:PGT:PID:PL:PS	1|1:0,2:2:6:1|1:31852582_A_AAAGAAAAAAAAAAAAAAAAAAAAAAAGGAAAG:90,6,0:31852582
chr6	37711806	.	C	T	76.11	MQ40	ExcessHet=0.1047;FS=0;InbreedingCoeff=0.5043;MQ=21;QD=24.43;SOR=0.693;CSQ=T|upstream_gene_variant|MODIFIER||CREBBP|Transcript|XM_038540569|protein_coding|||||||||||565|1||SNV|||||||||XP_038396497|||||UU_Cfam_GSD_1.0_ROSY.refSeq.ensformat.gtf.gz||||||||||||||||||||||||||||||||||||,T|upstream_gene_variant|MODIFIER||CREBBP|Transcript|XM_038540570|protein_coding|||||||||||565|1||SNV|||||||||XP_038396…	GT:AD:DP:GQ:PGT:PID:PL:PS	1|1:0,2:2:6:1|1:37711806_C_T:90,6,0:37711806
chr6	37795724	.	T	TC	687.16	PASS	ExcessHet=0.0625;FS=0;InbreedingCoeff=1;MQ=60;QD=31.23;SOR=0.693;CSQ=C|intron_variant|MODIFIER||CREBBP|Transcript|XM_038540569|protein_coding||8/30|XM_038540569.1:c.1824-503dup|||||||||1||insertion|||||||||XP_038396497|||||UU_Cfam_GSD_1.0_ROSY.refSeq.ensformat.gtf.gz||||||||||||||||||||||||||||||||||||,C|intron_variant|MODIFIER||CREBBP|Transcript|XM_038540570|protein_coding||7/29|XM_038540570.1:c…	GT:AD:DP:GQ:PL	1/1:0,22:22:66:714,66,0
chr6	41179396	.	C	T	75.31	PASS	ExcessHet=0.3218;FS=0;InbreedingCoeff=0.3236;MQ=40.21;QD=27.15;SOR=2.303;CSQ=T|downstream_gene_variant|MODIFIER||PGB1|Transcript|NM_001003028|protein_coding|||||||||||2387|1||SNV|||||||||NP_001003028|||||UU_Cfam_GSD_1.0_ROSY.refSeq.ensformat.gtf.gz||||||||||||||||||||||||||||||||||||;DP=15;AF=0.056;MLEAC=4;MLEAF=0.111;AN=2;AC=2	GT:AD:DP:GQ:PGT:PID:PL:PS	1|1:0,2:2:6:1|1:41179396_C_T:77,6,0:41179396
chr6	41179397	.	T	G	75.31	PASS	ExcessHet=0.3218;FS=0;InbreedingCoeff=0.3236;MQ=40.21;QD=31.93;SOR=2.303;CSQ=G|downstream_gene_variant|MODIFIER||PGB1|Transcript|NM_001003028|protein_coding|||||||||||2388|1||SNV|||||||||NP_001003028|||||UU_Cfam_GSD_1.0_ROSY.refSeq.ensformat.gtf.gz||||||||||||||||||||||||||||||||||||;DP=15;AF=0.056;MLEAC=4;MLEAF=0.111;AN=2;AC=2	GT:AD:DP:GQ:PGT:PID:PL:PS	1|1:0,2:2:6:1|1:41179396_C_T:77,6,0:41179396
chr6	41179401	.	T	G	44.64	MQ40	ExcessHet=0.3218;FS=0;InbreedingCoeff=0.3436;MQ=27;QD=29.19;SOR=1.609;CSQ=G|downstream_gene_variant|MODIFIER||PGB1|Transcript|NM_001003028|protein_coding|||||||||||2392|1||SNV|||||||||NP_001003028|||||UU_Cfam_GSD_1.0_ROSY.refSeq.ensformat.gtf.gz||||||||||||||||||||||||||||||||||||;DP=12;AF=0.056;MLEAC=3;MLEAF=0.083;AN=2;AC=2	GT:AD:DP:GQ:PGT:PID:PL:PS	1|1:0,1:1:3:1|1:41179396_C_T:45,3,0:41179396
chr6	41667270	.	T	G	141.83	PASS	ExcessHet=0.0625;FS=0;InbreedingCoeff=0.8878;MQ=42.34;QD=23.64;SOR=1.329;CSQ=G|intergenic_variant|MODIFIER|||||||||||||||||||SNV||||||||||||||||||||||||||||||||||||||||||||||||||;DP=209;AF=0.056;MLEAC=2;MLEAF=0.056;AN=2;AC=2	GT:AD:DP:GQ:PL	1/1:0,6:6:18:168,18,0
chr6	42056065	.	G	T	70.99	PASS	BaseQRankSum=-2.562;ExcessHet=0.0625;FS=0;InbreedingCoeff=0.8055;MQ=60;MQRankSum=0;QD=30.63;ReadPosRankSum=1.58;SOR=2.376;CSQ=T|downstream_gene_variant|MODIFIER||LAMTOR5|Transcript|XM_038541031|protein_coding|||||||||||2716|1||SNV|||||||||XP_038396959|||||UU_Cfam_GSD_1.0_ROSY.refSeq.ensformat.gtf.gz||||||||||||||||||||||||||||||||||||;DP=444;AF=0.056;MLEAC=1;MLEAF=0.028;AN=2;AC=2	GT:AD:DP:GQ:PGT:PID:PL:PS	1|1:0,2:2:6:1|1:42056065_G_T:90,6,0:42056065
chr6	43412588	.	GCA	G	858.16	PASS	ExcessHet=0.0625;FS=0;InbreedingCoeff=1;MQ=60;QD=31.95;SOR=2.531;CSQ=-|intron_variant|MODIFIER||STXBP3|Transcript|XM_038541133|protein_coding||18/18|XM_038541133.1:c.1685-456_1685-455del|||||||||-1||deletion|||||||||XP_038397061|||||UU_Cfam_GSD_1.0_ROSY.refSeq.ensformat.gtf.gz||||||||||||||||||||||||||||||||||||,-|intron_variant|MODIFIER||STXBP3|Transcript|XM_038541134|protein_coding||16/16|XM_03…	GT:AD:DP:GQ:PL	1/1:0,20:20:60:885,60,0
chr6	45286054	.	T	A	405.08	PASS	BaseQRankSum=-0.533;ExcessHet=0.0755;FS=0;InbreedingCoeff=0.7074;MQ=40.36;MQRankSum=2.55;QD=25.32;ReadPosRankSum=0.108;SOR=0.275;CSQ=A|intergenic_variant|MODIFIER|||||||||||||||||||SNV||||||||||||||||||||||||||||||||||||||||||||||||||;DP=261;AF=0.056;MLEAC=2;MLEAF=0.056;AN=2;AC=2	GT:AD:DP:GQ:PL	1/1:1,15:16:21:429,21,0
chr6	45307374	.	G	C	1554.19	PASS	ExcessHet=0.0625;FS=0;InbreedingCoeff=1;MQ=60;QD=28.78;SOR=1.022;CSQ=C|intergenic_variant|MODIFIER|||||||||||||||||||SNV||||||||||||||||||||||||||||||||||||||||||||||||||;DP=620;AF=0.056;MLEAC=2;MLEAF=0.056;AN=2;AC=2	GT:AD:DP:GQ:PL	1/1:0,54:54:99:1581,162,0
chr6	45322043	.	C	T	796.19	PASS	ExcessHet=0.0625;FS=0;InbreedingCoeff=1;MQ=60;QD=28.44;SOR=0.693;CSQ=T|intergenic_variant|MODIFIER|||||||||||||||||||SNV||||||||||||||||||||||||||||||||||||||||||||||||||;DP=563;AF=0.056;MLEAC=2;MLEAF=0.056;AN=2;AC=2	GT:AD:DP:GQ:PL	1/1:0,28:28:84:823,84,0
chr6	45485163	.	G	T	796.2	PASS	ExcessHet=0.0625;FS=0;InbreedingCoeff=0.9997;MQ=56.31;QD=29.49;SOR=1.528;CSQ=T|intergenic_variant|MODIFIER|||||||||||||||||||SNV||||||||||||||||||||||||||||||||||||||||||||||||||;DP=478;AF=0.056;MLEAC=2;MLEAF=0.056;AN=2;AC=2	GT:AD:DP:GQ:PL	1/1:0,27:27:81:823,81,0
chr6	45568821	.	G	A	1094.19	PASS	ExcessHet=0.0625;FS=0;InbreedingCoeff=1;MQ=60;QD=29.57;SOR=0.984;CSQ=A|intron_variant&non_coding_transcript_variant|MODIFIER||LOC119872250|Transcript|XR_005361074|lncRNA||5/8|XR_005361074.1:n.540-5696C>T|||||||||-1||SNV||||||||||||||UU_Cfam_GSD_1.0_ROSY.refSeq.ensformat.gtf.gz||||||||||||||||||||||||||||||||||||,A|intron_variant&non_coding_transcript_variant|MODIFIER||LOC119872250|Transcript|XR_0…	GT:AD:DP:GQ:PL	1/1:0,37:37:99:1121,111,0
chr6	45633144	.	G	A	765.19	MQ40	BaseQRankSum=1.92;ExcessHet=0.0625;FS=0;InbreedingCoeff=0.9994;MQ=37.72;MQRankSum=1.7;QD=26.39;ReadPosRankSum=1.08;SOR=1.528;CSQ=A|intron_variant&non_coding_transcript_variant|MODIFIER||LOC119872250|Transcript|XR_005361074|lncRNA||3/8|XR_005361074.1:n.268+20094C>T|||||||||-1||SNV||||||||||||||UU_Cfam_GSD_1.0_ROSY.refSeq.ensformat.gtf.gz||||||||||||||||||||||||||||||||||||,A|intron_variant&non_cod…	GT:AD:DP:GQ:PL	1/1:2,27:29:37:792,37,0
chr6	45636908	.	G	A	1407.19	PASS	ExcessHet=0.0625;FS=0;InbreedingCoeff=1;MQ=59.2;QD=27.73;SOR=1.179;CSQ=A|intron_variant&non_coding_transcript_variant|MODIFIER||LOC119872250|Transcript|XR_005361074|lncRNA||3/8|XR_005361074.1:n.268+16330C>T|||||||||-1||SNV||||||||||||||UU_Cfam_GSD_1.0_ROSY.refSeq.ensformat.gtf.gz||||||||||||||||||||||||||||||||||||,A|intron_variant&non_coding_transcript_variant|MODIFIER||LOC119872250|Transcript|X…	GT:AD:DP:GQ:PGT:PID:PL:PS	1|1:0,33:33:99:1|1:45636908_G_A:1434,99,0:45636908
chr6	45636914	.	C	A	1397.19	PASS	ExcessHet=0.0625;FS=0;InbreedingCoeff=1;MQ=59.25;QD=27.04;SOR=1.179;CSQ=A|intron_variant&non_coding_transcript_variant|MODIFIER||LOC119872250|Transcript|XR_005361074|lncRNA||3/8|XR_005361074.1:n.268+16324G>T|||||||||-1||SNV||||||||||||||UU_Cfam_GSD_1.0_ROSY.refSeq.ensformat.gtf.gz||||||||||||||||||||||||||||||||||||,A|intron_variant&non_coding_transcript_variant|MODIFIER||LOC119872250|Transcript|…	GT:AD:DP:GQ:PGT:PID:PL:PS	1|1:0,33:33:99:1|1:45636908_G_A:1424,99,0:45636908
chr6	45644202	.	A	C	1350.19	PASS	ExcessHet=0.0625;FS=0;InbreedingCoeff=1;MQ=60;QD=29.35;SOR=0.976;CSQ=C|intron_variant&non_coding_transcript_variant|MODIFIER||LOC119872250|Transcript|XR_005361074|lncRNA||3/8|XR_005361074.1:n.268+9036T>G|||||||||-1||SNV||||||||||||||UU_Cfam_GSD_1.0_ROSY.refSeq.ensformat.gtf.gz||||||||||||||||||||||||||||||||||||,C|intron_variant&non_coding_transcript_variant|MODIFIER||LOC119872250|Transcript|XR_0…	GT:AD:DP:GQ:PL	1/1:0,46:46:99:1377,138,0
chr6	45711205	.	C	A	777.19	PASS	ExcessHet=0.0625;FS=0;InbreedingCoeff=1;MQ=60;QD=29.89;SOR=1.445;CSQ=A|intergenic_variant|MODIFIER|||||||||||||||||||SNV||||||||||||||||||||||||||||||||||||||||||||||||||;DP=660;AF=0.056;MLEAC=2;MLEAF=0.056;AN=2;AC=2	GT:AD:DP:GQ:PL	1/1:0,26:26:78:804,78,0
chr6	46218371	.	C	G	1040.25	PASS	BaseQRankSum=-0.476;ExcessHet=0.0625;FS=3.68;InbreedingCoeff=0.9668;MQ=50.56;MQRankSum=1.02;QD=29.72;ReadPosRankSum=1.44;SOR=0.793;CSQ=G|intergenic_variant|MODIFIER|||||||||||||||||||SNV||||||||||||||||||||||||||||||||||||||||||||||||||;DP=414;AF=0.056;MLEAC=2;MLEAF=0.056;AN=2;AC=2	GT:AD:DP:GQ:PL	1/1:1,34:35:70:1067,70,0
chr6	46219028	.	A	G	776.6	PASS	ExcessHet=0.0706;FS=0;InbreedingCoeff=0.1605;MQ=56.15;QD=29.87;SOR=1.022;CSQ=G|intergenic_variant|MODIFIER|||||||||||||||||||SNV||||||||||||||||||||||||||||||||||||||||||||||||||;DP=564;AF=0.056;MLEAC=4;MLEAF=0.111;AN=2;AC=2	GT:AD:DP:GQ:PL	1/1:0,26:26:78:788,78,0
chr6	46222880	.	T	C	975.19	PASS	ExcessHet=0.0625;FS=0;InbreedingCoeff=1;MQ=60;QD=29.55;SOR=0.88;CSQ=C|intergenic_variant|MODIFIER|||||||||||||||||||SNV||||||||||||||||||||||||||||||||||||||||||||||||||;DP=703;AF=0.056;MLEAC=2;MLEAF=0.056;AN=2;AC=2	GT:AD:DP:GQ:PL	1/1:0,33:33:99:1002,99,0
chr6	46766047	.	A	AAAAT	1266.94	PASS	ExcessHet=0.0625;FS=0;InbreedingCoeff=0.7848;MQ=60;QD=28.47;SOR=1.071;CSQ=AAAT|intergenic_variant|MODIFIER|||||||||||||||||||insertion||||||||||||||||||||||||||||||||||||||||||||||||||;DP=596;AF=0.056;MLEAC=2;MLEAF=0.056;AN=2;AC=2	GT:AD:DP:GQ:PL	1/1:0,29:29:87:1293,87,0
chr6	46846201	.	A	G	933.19	PASS	ExcessHet=0.0625;FS=0;InbreedingCoeff=1;MQ=60;QD=26.66;SOR=0.749;CSQ=G|intergenic_variant|MODIFIER|||||||||||||||||||SNV||||||||||||||||||||||||||||||||||||||||||||||||||;DP=662;AF=0.056;MLEAC=2;MLEAF=0.056;AN=2;AC=2	GT:AD:DP:GQ:PL	1/1:0,35:35:99:960,104,0
chr6	47040321	.	G	A	1067.19	PASS	ExcessHet=0.0625;FS=0;InbreedingCoeff=1;MQ=60;QD=30.49;SOR=1.308;CSQ=A|intergenic_variant|MODIFIER|||||||||||||||||||SNV||||||||||||||||||||||||||||||||||||||||||||||||||;DP=702;AF=0.056;MLEAC=2;MLEAF=0.056;AN=2;AC=2	GT:AD:DP:GQ:PL	1/1:0,35:35:99:1094,105,0
chr6	47436675	.	G	A	980.19	PASS	ExcessHet=0.0625;FS=0;InbreedingCoeff=1;MQ=60;QD=29.7;SOR=1.542;CSQ=A|intron_variant|MODIFIER||RNPC3|Transcript|XM_038541174|protein_coding||15/17|XM_038541174.1:c.*87+17219C>T|||||||||-1||SNV|||||||||XP_038397102|||||UU_Cfam_GSD_1.0_ROSY.refSeq.ensformat.gtf.gz||||||||||||||||||||||||||||||||||||;DP=667;AF=0.056;MLEAC=2;MLEAF=0.056;AN=2;AC=2	GT:AD:DP:GQ:PL	1/1:0,33:33:99:1007,99,0
chr6	47743933	.	CTATA	C	1216.16	PASS	ExcessHet=0.0625;FS=4.812;InbreedingCoeff=0.9998;MQ=60;QD=37.07;SOR=0.892;CSQ=-|intergenic_variant|MODIFIER|||||||||||||||||||deletion||||||||||||||||||||||||||||||||||||||||||||||||||;DP=535;AF=0.056;MLEAC=2;MLEAF=0.056;AN=2;AC=2	GT:AD:DP:GQ:PL	1/1:0,31:31:93:1243,93,0
chr6	48501632	.	T	C	985.88	PASS	ExcessHet=0.0706;FS=0;InbreedingCoeff=0.8125;MQ=55.69;QD=29;SOR=0.941;CSQ=C|intergenic_variant|MODIFIER|||||||||||||||||||SNV||||||||||||||||||||||||||||||||||||||||||||||||||;DP=492;AF=0.056;MLEAC=2;MLEAF=0.056;AN=2;AC=2	GT:AD:DP:GQ:PL	1/1:0,34:34:99:1011,102,0
chr6	49135580	.	GAGAAGAAGAAGAA	G	953.29	PASS	ExcessHet=0.0625;FS=2.069;InbreedingCoeff=0.9286;MQ=57.91;QD=31.64;SOR=0.273;CSQ=-|intergenic_variant|MODIFIER|||||||||||||||||||deletion||||||||||||||||||||||||||||||||||||||||||||||||||;DP=410;AF=0.056;MLEAC=2;MLEAF=0.056;AN=2;AC=2	GT:AD:DP:GQ:PGT:PID:PL:PS	1|1:0,22:22:67:1|1:49135482_AG_A:980,67,0:49135482
chr6	50569055	.	AC	A	789.16	PASS	ExcessHet=0.0625;FS=0;InbreedingCoeff=1;MQ=60;QD=30.2;SOR=0.874;CSQ=-|intron_variant|MODIFIER||AGL|Transcript|NM_001048096|protein_coding||2/33|NM_001048096.1:c.82+592del|||||||||-1||deletion|||||||||NP_001041561|||||UU_Cfam_GSD_1.0_ROSY.refSeq.ensformat.gtf.gz||||||||||||||||||||||||||||||||||||;DP=566;AF=0.056;MLEAC=2;MLEAF=0.056;AN=2;AC=2	GT:AD:DP:GQ:PL	1/1:0,22:22:66:816,66,0
chr6	50740265	.	G	GC	363.57	PASS	ExcessHet=0.0625;FS=0;InbreedingCoeff=0.797;MQ=60;QD=26.52;SOR=1.402;CSQ=C|upstream_gene_variant|MODIFIER||PALMD|Transcript|XM_038541231|protein_coding|||||||||||771|-1||insertion|||||||||XP_038397159|||||UU_Cfam_GSD_1.0_ROSY.refSeq.ensformat.gtf.gz||||||||||||||||||||||||||||||||||||,C|intron_variant&non_coding_transcript_variant|MODIFIER||LOC119872255|Transcript|XR_005361152|lncRNA||1/1|XR_0053…	GT:AD:DP:GQ:PGT:PID:PL:PS	1|1:0,9:9:27:1|1:50740235_T_TC:390,27,0:50740235
chr6	51069552	.	T	TTTTTTTTAAA	117.46	PASS	ExcessHet=0.0755;FS=0;InbreedingCoeff=0.3717;MQ=38.84;QD=30.54;SOR=1.179;CSQ=TTTTTTTAAA|intergenic_variant|MODIFIER|||||||||||||||||||insertion||||||||||||||||||||||||||||||||||||||||||||||||||;DP=373;AF=0.056;MLEAC=2;MLEAF=0.056;AN=2;AC=2	GT:AD:DP:GQ:PL	1/1:0,3:3:9:135,9,0
chr6	51562070	.	A	AAT	1072.16	PASS	ExcessHet=0.0625;FS=0;InbreedingCoeff=1;MQ=60;QD=36.75;SOR=0.77;CSQ=AT|intron_variant|MODIFIER||SNX7|Transcript|XM_038541237|protein_coding||2/9|XM_038541237.1:c.181-10364_181-10363insAT|||||||||-1||insertion|||||||||XP_038397165|||||UU_Cfam_GSD_1.0_ROSY.refSeq.ensformat.gtf.gz||||||||||||||||||||||||||||||||||||;DP=559;AF=0.056;MLEAC=2;MLEAF=0.056;AN=2;AC=2	GT:AD:DP:GQ:PGT:PID:PL:PS	1|1:0,25:25:75:1|1:51562047_C_A:1099,75,0:51562047
chr6	60685967	.	T	TA	1278.18	PASS	ExcessHet=0.0625;FS=0;InbreedingCoeff=0.9882;MQ=60;QD=29.14;SOR=0.76;CSQ=A|intergenic_variant|MODIFIER|||||||||||||||||||insertion||||||||||||||||||||||||||||||||||||||||||||||||||;DP=396;AF=0.056;MLEAC=2;MLEAF=0.056;AN=2;AC=2	GT:AD:DP:GQ:PGT:PID:PL:PS	1|1:0,29:29:87:1|1:60685965_T_TA:1305,87,0:60685965
chr6	60759861	.	C	CCCCCCCCCCCCACA	333.17	PASS	ExcessHet=0.0625;FS=0;InbreedingCoeff=0.9951;MQ=60;QD=30.79;SOR=1.179;CSQ=CCCCCCCCCCCACA|intron_variant&non_coding_transcript_variant|MODIFIER||LOC119876390|Transcript|XR_005361300|lncRNA||1/2|XR_005361300.1:n.126-12149_126-12148insCCCCCCCCCCACAC|||||||||1||insertion||||||||||||||UU_Cfam_GSD_1.0_ROSY.refSeq.ensformat.gtf.gz||||||||||||||||||||||||||||||||||||;DP=569;AF=0.056;MLEAC=2;MLEAF=0.056;A…	GT:AD:DP:GQ:PGT:PID:PL:PS	1|1:0,8:8:24:1|1:60759861_C_CCCCCCCCCCCCACA:360,24,0:60759861
chr6	60889379	.	T	TATATATATAC	588.27	PASS	ExcessHet=0.0625;FS=0;InbreedingCoeff=0.9351;MQ=60;QD=28.66;SOR=1.329;CSQ=ATATATATAC|intergenic_variant|MODIFIER|||||||||||||||||||insertion||||||||||||||||||||||||||||||||||||||||||||||||||;DP=290;AF=0.056;MLEAC=2;MLEAF=0.056;AN=2;AC=2	GT:AD:DP:GQ:PL	1/1:0,14:14:50:615,50,0
chr6	65205054	.	T	C	964.19	PASS	ExcessHet=0.0625;FS=0;InbreedingCoeff=1;MQ=60;QD=29.22;SOR=0.752;CSQ=C|intron_variant&non_coding_transcript_variant|MODIFIER||LOC102151889|Transcript|XR_005361350|lncRNA||2/3|XR_005361350.1:n.380+22567T>C|||||||||1||SNV||||||||||||||UU_Cfam_GSD_1.0_ROSY.refSeq.ensformat.gtf.gz||||||||||||||||||||||||||||||||||||,C|intron_variant&non_coding_transcript_variant|MODIFIER||LOC102151889|Transcript|XR_0…	GT:AD:DP:GQ:PL	1/1:0,33:33:99:991,99,0
chr6	65666480	.	T	TC	980.16	PASS	ExcessHet=0.0625;FS=0;InbreedingCoeff=1;MQ=60;QD=26.13;SOR=1.22;CSQ=C|intergenic_variant|MODIFIER|||||||||||||||||||insertion||||||||||||||||||||||||||||||||||||||||||||||||||;DP=588;AF=0.056;MLEAC=2;MLEAF=0.056;AN=2;AC=2	GT:AD:DP:GQ:PL	1/1:0,26:26:78:1007,78,0
[truncated: 2,872 more rows]

## Sheet: Heterozygous Private Variants
Table S2. Private heterozygous variants in a mixed breed dog affected by spinocerebellar ataxia. Private variants were obtained by filtering out all variants that were present at least once in 748 control genomes. This resulted in 26,911 heterozygous private variants.
[truncated: 26,912 more rows]

[truncated: 3 more sheets: Homozygous Variants VEP, Heterozygous Variants VEP, VarElect]
